# Supplementary material for: In Silico Approach to Molecular Profiling of the Transition from Ovarian Epithelial Cells to Low-Grade Serous Ovarian Tumors for Targeted Therapeutic Insights
Source: Curr Issues Mol Biol. 2024 Feb 26;46(3):1777–98. doi: 10.3390/cimb46030117 (PMC10968906; doi:10.3390/cimb46030117)
Supplement: Supplementary file 1 [file cimb-46-00117-s001.zip]

Archive with 2 entries (2 files):
- cimb-2853245-supplementary.pdf
- Supplement_degs.xlsx
