# Supplementary material for: In Silico Approach to Molecular Profiling of the Transition from Ovarian Epithelial Cells to Low-Grade Serous Ovarian Tumors for Targeted Therapeutic Insights
Source: Curr Issues Mol Biol. 2024 Feb 26;46(3):1777–98. doi: 10.3390/cimb46030117 (PMC10968906; doi:10.3390/cimb46030117)
Supplement: Supplementary file 1 [file cimb-46-00117-s001.zip › Supplement_degs.xlsx]

## Sheet: 1_nvsb
mRNA	logFC	AveExpr	t	P.Value	adj.P.Val	B	fdr.pval	label	hgnc_symbol
55600	-7.5424	8.15955	-13.71	8.92228e-22	9.21247e-20	39.1645	1.32604e-17	down	ITLN1
590	-6.06603	6.81919	-12.2366	2.85066e-19	1.78013e-17	33.4287	1.3632e-17	down	BCHE
4886	-4.78073	5.94743	-11.6505	3.03928e-18	1.57296e-16	31.0737	1.25143e-16	down	NPY1R
3791	-4.67927	7.02967	-11.6049	3.65919e-18	1.84794e-16	30.889	1.89651e-15	down	KDR
55026	-4.63261	5.98195	-12.0798	5.34837e-19	3.14228e-17	32.8026	5.27728e-17	down	TMEM255A
339896	-4.43526	5.67666	-10.0781	2.08124e-15	6.19237e-14	24.5772	6.93369e-13	down	GADL1
646	-4.34344	6.98881	-17.3416	1.93192e-27	8.22328e-25	52.1068	2.37989e-24	down	BNC1
140597	-4.24778	8.40838	-16.1045	1.36389e-25	3.26973e-23	47.8891	8.74605e-21	down	TCEAL2
79589	-4.14551	6.04649	-19.8996	5.15429e-31	7.16686e-28	60.2353	3.13918e-26	down	RNF128
3043	-3.9226	9.24155	-8.84038	4.0803e-13	7.95353e-12	19.33	6.92318e-12	down	HBB
366	-3.86578	7.66165	-9.98433	3.09388e-15	8.98734e-14	24.1828	5.51999e-14	down	AQP9
3223	-3.69782	8.77334	-15.6819	6.09849e-25	1.25937e-22	46.4035	1.51344e-20	down	HOXC6
56849	-3.69774	6.44521	-18.9691	9.43608e-30	9.37182e-27	57.3677	3.19699e-24	down	TCEAL7
5101	-3.64975	5.23741	-10.857	7.95453e-17	3.0386e-15	27.8249	2.00115e-14	down	PCDH9
126	-3.61601	5.74011	-10.4828	3.79057e-16	1.28344e-14	26.2714	7.48209e-14	down	ADH1C
6860	-3.59812	6.19485	-9.78022	7.35017e-15	1.97047e-13	23.3222	9.08773e-13	down	SYT4
6695	-3.54442	7.81099	-13.8474	5.28302e-22	5.73252e-20	39.6854	1.92613e-19	down	SPOCK1
84709	-3.51498	8.82727	-14.1045	1.9953e-22	2.37806e-20	40.6532	2.22404e-19	down	MGARP
139221	-3.48206	8.32885	-13.6512	1.1173e-21	1.12577e-19	38.9408	5.83428e-18	down	PWWP3B
152573	-3.48147	5.44231	-8.10951	9.46282e-12	1.42297e-10	16.2095	4.49096e-11	down	SHISA3
51555	-3.42727	4.97001	-10.3877	5.65008e-16	1.85289e-14	25.8743	2.58387e-13	down	PEX5L
9077	-3.28306	7.35193	-12.7782	3.31759e-20	2.45372e-18	35.5686	6.78012e-16	down	DIRAS3
4675	-3.27091	7.60884	-14.1263	1.83769e-22	2.23878e-20	40.735	4.82355e-18	down	NAP1L3
7980	-3.17166	7.86813	-11.1853	2.04422e-17	8.66592e-16	29.177	8.28322e-15	down	TFPI2
794	-3.08076	8.01583	-11.8136	1.56676e-18	8.47041e-17	31.7331	7.0764e-16	down	CALB2
25805	-3.06906	8.22022	-14.2713	1.06542e-22	1.39758e-20	41.2768	2.10754e-18	down	BAMBI
4969	-3.02309	6.20458	-7.79371	3.67988e-11	4.83929e-10	14.8631	3.11201e-10	down	OGN
4852	-2.96936	5.949	-10.0297	2.55388e-15	7.50228e-14	24.3736	3.74291e-13	down	NPY
10216	-2.94902	5.24799	-9.6541	1.2564e-14	3.23516e-13	22.7891	3.74291e-13	down	PRG4
389136	-2.94439	5.91237	-13.0574	1.10999e-20	8.97329e-19	36.6576	9.24049e-19	down	VGLL3
10332	-2.94326	6.11054	-11.6604	2.91878e-18	1.52574e-16	31.1139	8.9744e-17	down	CLEC4M
1634	-2.92695	8.45163	-9.60721	1.53397e-14	3.89695e-13	22.5906	1.77438e-12	down	DCN
316	-2.91856	7.68386	-15.9903	2.04012e-25	4.78099e-23	47.4898	2.96234e-21	down	AOX1
2202	-2.91499	7.983	-9.14898	1.08599e-13	2.36436e-12	20.6451	6.25824e-11	down	EFEMP1
4332	-2.90356	7.22121	-9.21476	8.19417e-14	1.82202e-12	20.925	1.19831e-12	down	MNDA
6591	-2.88711	7.29942	-13.2937	4.42699e-21	3.84723e-19	37.5718	6.06145e-17	down	SNAI2
6447	-2.87557	8.34742	-8.72092	6.81699e-13	1.28323e-11	18.8202	3.74014e-11	down	SCG5
10544	-2.8467	7.07661	-11.6816	2.67725e-18	1.41724e-16	31.1999	1.2748e-16	down	PROCR
91851	-2.83142	7.33482	-7.93159	2.0344e-11	2.82688e-10	15.4506	1.2759e-09	down	CHRDL1
167681	-2.81319	5.88641	-10.6001	2.32069e-16	8.16234e-15	26.7596	2.7773e-14	down	PRSS35
56164	-2.80495	6.4886	-11.5368	4.8314e-18	2.39925e-16	30.6124	2.43644e-16	down	STK31
283383	-2.7119	5.74955	-11.9739	8.19481e-19	4.64454e-17	32.378	2.6445e-17	down	ADGRD1
3040	-2.65601	8.54845	-7.01854	1.0135e-09	9.62161e-09	11.5818	8.51135e-09	down	HBA2
9945	-2.60938	7.28353	-14.1509	1.67518e-22	2.07972e-20	40.827	4.56927e-20	down	GFPT2
1114	-2.57873	6.10495	-11.2015	1.91171e-17	8.13889e-16	29.2437	1.4922e-15	down	CHGB
4744	-2.55588	6.71283	-14.1487	1.68933e-22	2.08488e-20	40.8187	4.40841e-19	down	NEFH
5918	-2.55516	8.20564	-7.72259	4.9948e-11	6.36776e-10	14.5604	2.52041e-09	down	RARRES1
25927	-2.54343	8.2488	-14.5177	4.24555e-23	6.10682e-21	42.1909	1.21248e-18	down	CNRIP1
9060	-2.50545	7.68174	-14.276	1.04704e-22	1.38216e-20	41.294	1.50505e-18	down	PAPSS2
114801	-2.49638	7.36858	-11.348	1.04655e-17	4.81851e-16	29.8433	1.88789e-13	down	TMEM200A
80343	-2.47405	5.9113	-11.5142	5.30009e-18	2.60717e-16	30.5203	1.2748e-16	down	SEL1L2
57628	-2.46087	4.93453	-14.4106	6.32722e-23	8.85684e-21	41.7945	5.27972e-20	down	DPP10
3045	-2.45475	5.55162	-7.9124	2.20939e-11	3.04367e-10	15.3688	2.45408e-10	down	HBD
55859	-2.44307	9.26575	-12.665	5.1852e-20	3.66602e-18	35.1243	6.7063e-17	down	BEX1
57631	-2.4266	5.57037	-16.7583	1.40483e-26	4.50778e-24	50.1421	1.80596e-21	down	LRCH2
6770	-2.42383	6.79436	-9.85834	5.27616e-15	1.46142e-13	23.6519	4.26835e-13	down	STAR
4692	-2.42001	8.81691	-10.9178	6.1798e-17	2.42278e-15	28.0762	4.13823e-13	down	NDN
6422	-2.41993	6.11231	-10.4658	4.07102e-16	1.3673e-14	26.2004	7.65682e-15	down	SFRP1
256435	-2.41223	4.8389	-10.4639	4.10355e-16	1.37601e-14	26.1924	1.24803e-14	down	ST6GALNAC3
1301	-2.40311	6.04557	-7.01822	1.01488e-09	9.63024e-09	11.5805	1.82239e-08	down	COL11A1
283298	-2.39863	7.08101	-9.03666	1.7574e-13	3.67643e-12	20.1668	3.68492e-12	down	OLFML1
2690	-2.39539	6.32599	-10.5922	2.39819e-16	8.36636e-15	26.7269	2.93342e-13	down	GHR
164312	-2.38716	6.72951	-12.2739	2.45479e-19	1.5515e-17	33.5774	2.9163e-17	down	LRRN4
400120	-2.38045	6.74995	-7.10211	7.10299e-10	7.00128e-09	11.9331	5.61948e-09	down	SERTM1
3489	-2.37998	8.17409	-11.1934	1.97683e-17	8.39729e-16	29.2104	1.70586e-13	down	IGFBP6
9737	-2.37364	7.19368	-11.6204	3.43509e-18	1.7432e-16	30.9519	1.16294e-15	down	GPRASP1
3036	-2.36664	6.21862	-11.101	2.89481e-17	1.20273e-15	28.8308	9.85414e-16	down	HAS1
8854	-2.34971	7.21337	-13.6758	1.01695e-21	1.03466e-19	39.0344	1.52363e-16	down	ALDH1A2
29118	-2.34948	5.1089	-10.1822	1.3414e-15	4.1387e-14	25.0141	1.27476e-13	down	DDX25
1601	-2.33349	7.64302	-12.367	1.69247e-19	1.09288e-17	33.9474	2.48608e-16	down	DAB2
7482	-2.32682	7.28827	-11.4159	7.92356e-18	3.78173e-16	30.1201	2.14765e-15	down	WNT2B
4212	-2.29359	8.94007	-9.40928	3.56742e-14	8.4841e-13	21.7516	3.40761e-11	down	MEIS2
2791	-2.27927	6.23041	-13.1969	6.44705e-21	5.37864e-19	37.198	3.30134e-18	down	GNG11
6441	-2.27373	6.2356	-8.59856	1.15365e-12	2.06957e-11	18.2978	6.35013e-12	down	SFTPD
10098	-2.26087	7.61596	-11.6207	3.43061e-18	1.7432e-16	30.9532	3.03566e-15	down	TSPAN5
9508	-2.24943	5.90848	-10.6314	2.03618e-16	7.24722e-15	26.8897	3.95059e-15	down	ADAMTS3
6038	-2.2473	7.38885	-12.0783	5.37959e-19	3.15174e-17	32.7968	4.473e-16	down	RNASE4
23136	-2.24056	5.26326	-8.05951	1.17343e-11	1.72475e-10	15.9962	4.92639e-11	down	EPB41L3
11259	-2.22796	6.96221	-13.5794	1.47127e-21	1.41412e-19	38.6672	8.6593e-17	down	FILIP1L
5178	-2.22004	7.59929	-7.5609	9.99649e-11	1.19551e-09	13.8732	2.94686e-09	down	PEG3
3290	-2.20594	6.33151	-11.0161	4.11137e-17	1.65863e-15	28.4817	2.75114e-15	down	HSD11B1
8436	-2.19587	5.22452	-12.6286	5.98832e-20	4.14395e-18	34.9811	1.19338e-17	down	CAVIN2
216	-2.19104	7.42248	-7.55177	1.03956e-10	1.2404e-09	13.8344	4.78899e-09	down	ALDH1A1
127018	-2.18379	6.54875	-10.2853	8.68849e-16	2.74953e-14	25.4461	9.06031e-12	down	LYPLAL1
260293	-2.16465	6.62115	-5.71938	2.26247e-07	1.2353e-06	6.25656	4.69868e-07	down	CYP4X1
55076	-2.15151	7.35895	-9.308	5.499e-14	1.26036e-12	21.3214	9.87153e-12	down	TMEM45A
10512	-2.12993	7.36662	-11.1472	2.39134e-17	1.00557e-15	29.0209	3.76406e-15	down	SEMA3C
1687	-2.12732	9.94862	-9.17651	9.65199e-14	2.11684e-12	20.7623	5.74862e-12	down	GSDME
1805	-2.12048	4.89624	-7.19037	4.87648e-10	4.98084e-09	12.305	9.56392e-09	down	DPT
79804	-2.10748	5.36922	-11.4435	7.07714e-18	3.39329e-16	30.2326	1.01749e-15	down	HAND2-AS1
122786	-2.09761	7.36037	-10.0428	2.4156e-15	7.11614e-14	24.429	1.57076e-12	down	FRMD6
105375355	-2.09055	7.25241	-6.34029	1.7636e-08	1.25942e-07	8.76379	8.08411e-08	down	UPK3B
574414	-2.08779	5.60685	-7.28637	3.23718e-10	3.43777e-09	12.7102	9.75283e-10	down	PRR9
27253	-2.08283	6.32725	-7.37728	2.19477e-10	2.42743e-09	13.0947	1.17038e-09	down	PCDH17
343450	-2.06559	5.92762	-8.05072	1.21866e-11	1.78872e-10	15.9586	3.28607e-10	down	KCNT2
4919	-2.06432	6.03896	-11.873	1.23186e-18	6.86977e-17	31.9724	6.28603e-16	down	ROR1
1475	-2.05963	7.78938	-9.64195	1.32307e-14	3.39008e-13	22.7377	3.44987e-12	down	CSTA
8622	-2.05229	4.84518	-10.6333	2.02014e-16	7.20241e-15	26.8976	5.10692e-15	down	PDE8B
8622	-2.05229	4.84518	-10.6333	2.02014e-16	7.20241e-15	26.8976	5.10692e-15	down
5999	-2.05026	6.62744	-9.23625	7.47409e-14	1.66903e-12	21.0164	3.62119e-12	down	RGS4
400043	-2.03584	8.87099	-10.403	5.29741e-16	1.74547e-14	25.9384	5.14084e-12	down	LINC02381
23643	-2.01023	6.51297	-10.1515	1.52667e-15	4.66204e-14	24.8854	2.46653e-13	down	LY96
1825	-1.99911	5.32746	-12.6842	4.80676e-20	3.42166e-18	35.1997	2.65351e-18	down	DSC3
23362	-1.99777	7.33084	-11.3138	1.20455e-17	5.42621e-16	29.7033	2.43034e-14	down	PSD3
2014	-1.98651	7.29315	-10.224	1.12462e-15	3.51139e-14	25.1895	2.05252e-13	down	EMP3
5997	-1.97846	7.98954	-6.83775	2.18189e-09	1.92993e-08	10.8244	1.54189e-07	down	RGS2
4674	-1.97187	6.18594	-10.9077	6.44366e-17	2.50738e-15	28.0345	1.19122e-13	down	NAP1L2
3294	-1.97176	5.20531	-9.23356	7.56065e-14	1.68655e-12	21.005	6.80506e-13	down	HSD17B2
145581	-1.96953	5.06422	-8.60963	1.10001e-12	1.98468e-11	18.3451	2.0659e-11	down	LRFN5
151887	-1.96915	7.08801	-8.07242	1.11004e-11	1.63851e-10	16.0512	3.48047e-10	down	CCDC80
23414	-1.96715	8.38962	-7.17724	5.15729e-10	5.24198e-09	12.2496	1.89611e-08	down	ZFPM2
9043	-1.96162	6.69474	-13.2592	5.0619e-21	4.29171e-19	37.4385	5.63181e-17	down	SPAG9
9355	-1.95977	5.07864	-12.2072	3.20716e-19	1.97321e-17	33.3114	2.18483e-16	down	LHX2
26577	-1.95416	5.79015	-7.95682	1.82523e-11	2.56183e-10	15.5581	1.20078e-10	down	PCOLCE2
123591	-1.94388	4.73144	-8.79031	5.05944e-13	9.69896e-12	19.1163	6.69107e-12	down	TMEM266
283349	-1.94196	7.96995	-11.5142	5.29993e-18	2.60717e-16	30.5203	2.24494e-15	down	RASSF3
1009	-1.94075	6.22537	-12.0513	5.99785e-19	3.4846e-17	32.6885	2.55296e-15	down	CDH11
79625	-1.93944	6.76636	-9.72721	9.20655e-15	2.42757e-13	23.0983	2.69255e-13	down	NDNF
6566	-1.93789	6.45326	-11.6856	2.63415e-18	1.40154e-16	31.2161	9.83403e-16	down	SLC16A1
2215	-1.92939	6.84646	-4.73917	1.04845e-05	3.94009e-05	2.51494	1.17423e-05	down	FCGR3B
653145	-1.92907	6.96491	-8.06056	1.16813e-11	1.71817e-10	16.0006	9.57346e-10	down
653145	-1.92907	6.96491	-8.06056	1.16813e-11	1.71817e-10	16.0006	9.57346e-10	down	ANXA8
10457	-1.91447	6.5429	-6.6428	4.96785e-09	4.05713e-08	10.0124	4.08457e-08	down	GPNMB
1360	-1.89668	4.82616	-7.92291	2.11179e-11	2.92856e-10	15.4136	1.64859e-10	down	CPB1
7412	-1.89582	8.28977	-7.09739	7.24702e-10	7.12305e-09	11.9133	5.91583e-08	down	VCAM1
7056	-1.89582	5.70879	-10.9172	6.19458e-17	2.42402e-15	28.0738	1.29872e-15	down	THBD
1234	-1.88169	7.42256	-8.66709	8.59213e-13	1.58449e-11	18.5904	1.3014e-11	down	CCR5
4036	-1.87427	5.41306	-10.3583	6.39099e-16	2.06983e-14	25.7517	1.0798e-14	down	LRP2
3512	-1.87327	4.71865	-5.69684	2.47845e-07	1.33835e-06	6.16719	8.71055e-07	down	JCHAIN
26157	-1.86837	6.5046	-5.81597	1.52898e-07	8.70598e-07	6.64082	2.95498e-07	down	GIMAP2
6943	-1.8673	6.60857	-8.49986	1.76382e-12	3.05041e-11	17.8764	1.29969e-10	down	TCF21
10655	-1.85693	4.05936	-8.67345	8.36012e-13	1.54718e-11	18.6176	3.02428e-11	down	DMRT2
54332	-1.8568	5.99416	-10.4898	3.68126e-16	1.25253e-14	26.3005	6.52483e-15	down	GDAP1
4199	-1.83933	6.17046	-11.5181	5.21485e-18	2.5774e-16	30.5364	3.62481e-16	down	ME1
11185	-1.83313	5.54549	-5.72252	2.23396e-07	1.22101e-06	6.26899	5.48291e-07	down	INMT
6446	-1.8248	9.57683	-8.01837	1.40065e-11	2.01333e-10	15.8206	6.12782e-10	down	SGK1
647135	-1.82458	6.89	-10.2896	8.53126e-16	2.70832e-14	25.4643	1.2716e-13	down	SRGAP2B
2999	-1.82435	5.44032	-7.97464	1.69056e-11	2.38889e-10	15.6341	1.37525e-10	down	GZMH
84981	-1.82345	8.16758	-9.32299	5.1578e-14	1.19e-12	21.3851	5.57549e-12	down	MIR22HG
57205	-1.82111	8.14263	-10.7202	1.40558e-16	5.17042e-15	27.2585	1.0204e-14	down	ATP10D
56245	-1.82005	6.18598	-11.6707	2.79919e-18	1.4669e-16	31.1556	7.0775e-17	down	C21orf62
10630	-1.8169	5.52548	-16.9079	8.41333e-27	2.97418e-24	50.6499	3.90714e-21	down	PDPN
7164	-1.81628	8.92913	-12.2953	2.25367e-19	1.43745e-17	33.6625	1.12997e-17	down	TPD52L1
83468	-1.81411	7.01089	-9.69222	1.06833e-14	2.78877e-13	22.9504	3.25225e-12	down	GLT8D2
147463	-1.81395	5.35993	-9.96172	3.40465e-15	9.75401e-14	24.0876	2.74363e-13	down	ANKRD29
10962	-1.81263	7.37249	-10.2765	9.01423e-16	2.84432e-14	25.4095	2.58218e-14	down	MLLT11
24146	-1.80916	7.73414	-9.93047	3.88623e-15	1.0998e-13	23.956	4.79419e-14	down	CLDN15
344752	-1.80219	4.50098	-7.66118	6.50159e-11	8.09092e-10	14.2992	2.93519e-10	down	AADACL2
80310	-1.79864	7.13747	-11.379	9.21663e-18	4.30048e-16	29.9697	9.85414e-16	down	PDGFD
140738	-1.79491	6.36865	-16.7986	1.22322e-26	3.98634e-24	50.2792	2.56769e-23	down	TMEM37
80323	-1.79331	6.29965	-11.2178	1.78794e-17	7.7207e-16	29.3103	1.68372e-14	down	CCDC68
23768	-1.79228	6.65133	-10.5932	2.38833e-16	8.35795e-15	26.731	4.29559e-14	down	FLRT2
2770	-1.79152	7.77246	-10.4334	4.66407e-16	1.54463e-14	26.0651	2.64484e-13	down	GNAI1
7058	-1.78655	7.65482	-7.27041	3.46553e-10	3.66317e-09	12.6428	3.24059e-08	down	THBS2
2823	-1.7792	6.28085	-6.6824	4.20476e-09	3.47735e-08	10.1769	5.91807e-08	down	GPM6A
5567	-1.77218	5.3717	-12.7412	3.83775e-20	2.78899e-18	35.4237	7.62793e-17	down	PRKACB
3486	-1.77041	7.94056	-8.60367	1.12857e-12	2.03446e-11	18.3197	3.26032e-10	down	IGFBP3
6036	-1.76555	5.04371	-6.23092	2.77882e-08	1.88773e-07	8.31625	5.55817e-08	down	RNASE2
3912	-1.76476	7.21342	-6.4955	9.22167e-09	7.066e-08	9.40254	5.77296e-08	down	LAMB1
650	-1.75067	5.77625	-10.4023	5.31377e-16	1.7481e-14	25.9353	1.87109e-14	down	BMP2
2947	-1.73941	7.7078	-12.9605	1.621e-20	1.27102e-18	36.281	5.25886e-16	down	GSTM3
894	-1.73405	5.99062	-13.21	6.12631e-21	5.13159e-19	37.2487	8.93594e-17	down	CCND2
100131897	-1.73184	4.53108	-10.0911	1.96985e-15	5.87772e-14	24.6319	3.42747e-14	down	INSYN2B
139818	-1.72594	5.89817	-8.93718	2.69281e-13	5.45282e-12	19.7428	2.10823e-12	down	DOCK11
7103	-1.71995	8.49758	-5.66615	2.80531e-07	1.49261e-06	6.0458	1.07346e-06	down	TSPAN8
100127983	-1.71382	5.63934	-13.3644	3.36752e-21	2.96356e-19	37.8438	8.52509e-17	down	C8orf88
55190	-1.712	6.51959	-14.277	1.04311e-22	1.38216e-20	41.2978	1.54825e-17	down	NUDT11
8630	-1.70791	4.98839	-5.9346	9.42293e-08	5.61045e-07	7.1159	1.53342e-07	down	HSD17B6
1363	-1.70437	8.68461	-8.40473	2.65606e-12	4.45318e-11	17.47	1.68437e-10	down	CPE
286204	-1.69819	5.18024	-7.71497	5.16096e-11	6.55156e-10	14.528	2.11631e-10	down	CRB2
125	-1.68942	5.30843	-6.07327	5.33202e-08	3.38127e-07	7.67532	1.00299e-07	down	ADH1B
3452	-1.68941	4.6716	-6.20546	3.08814e-08	2.07638e-07	8.21241	7.23776e-08	down	IFNA21
10673	-1.68709	7.35699	-7.81928	3.29695e-11	4.37712e-10	14.972	3.07471e-10	down	TNFSF13B
54810	-1.6816	4.84897	-12.4073	1.44166e-19	9.45559e-18	34.107	8.26405e-18	down	GIPC2
51309	-1.67752	9.23813	-8.83696	4.14058e-13	8.05325e-12	19.3154	2.27304e-11	down	ARMCX1
722	-1.67341	6.49307	-4.094	0.000109318	0.000326046	0.254414	0.000107119	down	C4BPA
59269	-1.67181	5.38375	-14.0661	2.30608e-22	2.70076e-20	40.5094	2.44707e-19	down	HIVEP3
8324	-1.67168	8.0133	-7.15328	5.71195e-10	5.76641e-09	12.1486	1.16326e-08	down	FZD7
728224	-1.67056	4.61881	-7.42469	1.79179e-10	2.02226e-09	13.2955	5.50858e-10	down	KRTAP4-8
100506275	-1.67014	4.7791	-5.19298	1.8386e-06	8.14696e-06	4.20786	2.35708e-06	down	KRBOX1-AS1
3572	-1.66994	6.46867	-9.23815	7.41384e-14	1.65735e-12	21.0245	3.91052e-11	down	IL6ST
221091	-1.66193	6.74427	-9.21198	8.29234e-14	1.84189e-12	20.9132	5.95807e-12	down	LRRN4CL
7291	-1.65953	5.96381	-8.64128	9.60052e-13	1.75493e-11	18.4802	7.55248e-11	down	TWIST1
6336	-1.65239	5.24579	-5.86638	1.24518e-07	7.23017e-07	6.84229	2.66953e-07	down	SCN10A
6424	-1.65206	6.39891	-5.34295	1.01983e-06	4.79498e-06	4.78307	4.57187e-06	down	SFRP4
7474	-1.65201	8.82785	-7.57843	9.27261e-11	1.12037e-09	13.9476	3.84569e-09	down	WNT5A
22836	-1.65006	5.89624	-11.6307	3.29366e-18	1.68004e-16	30.9937	1.63395e-15	down	RHOBTB3
11010	-1.64525	6.36562	-8.93908	2.67096e-13	5.41383e-12	19.7509	5.30116e-12	down	GLIPR1
3131	-1.64309	5.56572	-8.23334	5.55378e-12	8.76211e-11	16.7381	1.70543e-10	down	HLF
6678	-1.64173	9.95058	-6.95995	1.29986e-09	1.20655e-08	11.3359	3.89609e-08	down	SPARC
65055	-1.63861	7.94061	-5.68674	2.58167e-07	1.38457e-06	6.12721	1.10886e-06	down	REEP1
4060	-1.63843	6.58272	-7.06913	8.17323e-10	7.9288e-09	11.7944	3.73841e-08	down	LUM
1073	-1.63326	8.24442	-9.93197	3.8617e-15	1.09583e-13	23.9623	3.53954e-13	down	CFL2
4921	-1.62849	7.36537	-11.6432	3.13132e-18	1.61259e-16	31.044	8.41687e-14	down	DDR2
284798	-1.61995	4.89245	-9.51042	2.31696e-14	5.69868e-13	22.1806	1.69072e-12	down
8685	-1.61426	6.48227	-5.60555	3.58063e-07	1.86796e-06	5.80677	7.69316e-07	down	MARCO
623	-1.61212	5.96491	-11.3169	1.18909e-17	5.3798e-16	29.7162	5.31831e-16	down	BDKRB1
3162	-1.61004	7.45805	-8.90952	3.03222e-13	6.07522e-12	19.6249	2.14046e-11	down	HMOX1
9595	-1.60476	5.431	-5.09146	2.72971e-06	1.16002e-05	3.82271	3.43671e-06	down	CYTIP
245972	-1.60382	4.28343	-10.4387	4.56083e-16	1.51715e-14	26.0873	3.03461e-14	down	ATP6V0D2
80740	-1.60374	6.3153	-5.4523	6.60987e-07	3.23165e-06	5.20689	8.938e-07	down	LY6G6C
284654	-1.58765	7.47777	-4.07984	0.000114864	0.000340785	0.207001	0.00023353	down	RSPO1
5336	-1.58303	4.81454	-6.71354	3.68753e-09	3.10124e-08	10.3065	8.28485e-09	down	PLCG2
8611	-1.58092	8.61151	-7.64168	7.06919e-11	8.7399e-10	14.2163	9.51091e-10	down	PLPP1
170302	-1.58068	6.46491	-10.6056	2.26791e-16	8.01725e-15	26.7824	1.05956e-13	down	ARX
140606	-1.58011	7.25043	-9.03151	1.79659e-13	3.7509e-12	20.1449	4.83914e-10	down	SELENOM
152404	-1.57882	4.74566	-10.3594	6.36152e-16	2.06349e-14	25.7563	3.42747e-14	down	IGSF11
3764	-1.57688	6.20599	-9.58252	1.70401e-14	4.29234e-13	22.4861	9.54984e-13	down	KCNJ8
255231	-1.57241	5.83712	-7.50824	1.25278e-10	1.46876e-09	13.6497	4.15538e-10	down	MCOLN2
3198	-1.56888	5.10118	-13.7691	7.11997e-22	7.46237e-20	39.3888	8.84937e-19	down	HOXA1
3048	-1.56768	6.45168	-6.27085	2.35436e-08	1.62276e-07	8.47938	4.36793e-08	down	HBG2
23213	-1.56414	8.40316	-5.0362	3.38035e-06	1.41036e-05	3.61455	2.19951e-05	down	SULF1
51661	-1.56169	5.74042	-9.02077	1.88133e-13	3.91093e-12	20.0991	6.49505e-12	down	FKBP7
57493	-1.55758	8.67795	-8.08308	1.06029e-11	1.5684e-10	16.0967	1.29061e-10	down	HEG1
57608	-1.5535	5.26898	-8.79515	4.95523e-13	9.53425e-12	19.137	8.37939e-12	down	JCAD
6708	-1.55198	4.33606	-7.20948	4.49473e-10	4.62946e-09	12.3856	1.66157e-09	down	SPTA1
9590	-1.55157	6.45465	-6.65177	4.78393e-09	3.91749e-08	10.0496	1.8749e-07	down	AKAP12
387763	-1.54832	7.07713	-4.747	1.01803e-05	3.832e-05	2.54348	7.20638e-05	down	C11orf96
943	-1.54757	5.26115	-9.39986	3.71377e-14	8.79206e-13	21.7116	6.67986e-13	down	TNFRSF8
3399	-1.54736	7.39859	-6.9622	1.28752e-09	1.19623e-08	11.3454	2.78642e-08	down	ID3
93663	-1.54505	8.59773	-6.07934	5.20034e-08	3.30681e-07	7.6999	4.73631e-07	down	ARHGAP18
716	-1.54431	8.16727	-7.44403	1.6494e-10	1.88089e-09	13.3774	5.32199e-09	down	C1S
51191	-1.53996	7.39281	-7.54059	1.09059e-10	1.29315e-09	13.787	1.79319e-09	down	HERC5
117854	-1.53871	6.57195	-8.09839	9.92663e-12	1.48309e-10	16.1621	1.38876e-09	down	TRIM6
256691	-1.5325	4.95487	-7.25001	3.78094e-10	3.9609e-09	12.5566	6.78308e-09	down	MAMDC2
6445	-1.52988	5.69374	-7.90748	2.25658e-11	3.10049e-10	15.3478	1.02705e-10	down	SGCG
9037	-1.52926	6.35434	-8.44134	2.26896e-12	3.85058e-11	17.6264	1.98648e-11	down	SEMA5A
3248	-1.52842	5.17469	-5.16594	2.04327e-06	8.96056e-06	4.10495	2.72237e-06	down	HPGD
6515	-1.52193	6.40769	-7.10326	7.06813e-10	6.97022e-09	11.938	1.88148e-08	down	SLC2A3
493861	-1.52001	4.47047	-8.27462	4.64978e-12	7.4543e-11	16.9144	2.0884e-11	down	EID3
338645	-1.51927	4.3649	-7.0011	1.09147e-09	1.03008e-08	11.5086	4.99379e-09	down	LUZP2
64084	-1.51431	5.46011	-9.66691	1.18975e-14	3.09048e-13	22.8433	5.64557e-13	down	CLSTN2
1842	-1.51181	6.65843	-9.69966	1.03504e-14	2.71203e-13	22.9818	6.93736e-13	down	ECM2
253264	-1.5114	5.88779	-6.05926	5.64881e-08	3.54764e-07	7.61859	1.36043e-07	down	ZNF503-AS1
11096	-1.50669	5.93005	-5.78058	1.76551e-07	9.88545e-07	6.49973	5.78537e-07	down	ADAMTS5
5740	-1.50143	5.23573	-10.7836	1.07926e-16	4.01968e-15	27.5213	2.7114e-15	down	PTGIS
56121	-1.49852	4.23938	-10.9111	6.35261e-17	2.47657e-15	28.0487	5.03658e-15	down	PCDHB15
55137	-1.49696	4.96156	-9.90735	4.28619e-15	1.2097e-13	23.8586	8.12045e-14	down	FIGN
3202	-1.49644	6.14183	-6.26692	2.39311e-08	1.64645e-07	8.46331	2.88222e-07	down	HOXA5
84525	-1.49492	4.67269	-8.10613	9.60145e-12	1.44278e-10	16.1951	8.11378e-11	down	HOPX
3957	-1.49428	6.21951	-7.53643	1.11022e-10	1.31492e-09	13.7693	1.54345e-09	down	LGALS2
635	-1.48633	4.9746	-6.38866	1.44147e-08	1.05011e-07	8.96243	3.27387e-08	down	BHMT
25932	-1.48625	6.04952	-10.3224	7.43161e-16	2.38097e-14	25.6016	2.67095e-14	down	CLIC4
5140	-1.48606	3.95243	-7.8451	2.95072e-11	3.96285e-10	15.082	1.72033e-10	down	PDE3B
51313	-1.48523	6.56145	-9.50303	2.39114e-14	5.8604e-13	22.1493	3.49623e-12	down	GASK1B
23767	-1.48193	7.82448	-6.63729	5.08449e-09	4.13923e-08	9.98954	6.44715e-08	down	FLRT3
7128	-1.48146	7.45162	-8.96143	2.42662e-13	4.94741e-12	19.8462	1.02947e-11	down	TNFAIP3
151195	-1.47852	5.87187	-8.93675	2.69773e-13	5.45747e-12	19.741	1.68368e-12	down	CCNYL1
10521	-1.4757	8.19825	-5.40298	8.04103e-07	3.86344e-06	5.01528	9.98695e-06	down	DDX17
4430	-1.4754	6.12952	-11.6873	2.61614e-18	1.39552e-16	31.2229	1.33731e-14	down	MYO1B
8988	-1.47284	5.64127	-9.28404	6.09229e-14	1.38266e-12	21.2196	5.21719e-13	down	HSPB3
9068	-1.47185	4.38843	-12.0843	5.25213e-19	3.09445e-17	32.8206	3.6806e-16	down	ANGPTL1
7077	-1.47091	9.29865	-7.11983	6.58664e-10	6.56366e-09	12.0077	1.29348e-08	down	TIMP2
7035	-1.47076	4.53209	-11.658	2.94809e-18	1.53721e-16	31.104	1.3175e-16	down	TFPI
6450	-1.46832	6.34496	-7.41446	1.87198e-10	2.09801e-09	13.2522	5.60235e-10	down	SH3BGR
80069	-1.46782	5.2673	-8.30254	4.12321e-12	6.70288e-11	17.0336	2.095e-11	down	LINC00574
150	-1.46557	6.25486	-7.09076	7.45448e-10	7.3063e-09	11.8854	5.59742e-09	down	ADRA2A
283	-1.46511	6.28417	-11.9674	8.40969e-19	4.75341e-17	32.3522	2.02003e-15	down	ANG
51765	-1.46394	6.77907	-9.34652	4.66427e-14	1.08574e-12	21.4851	5.69356e-13	down	STK26
116039	-1.46222	4.94394	-7.97583	1.68189e-11	2.37824e-10	15.6392	4.38875e-09	down	OSR2
4306	-1.46162	6.80554	-7.99665	1.53782e-11	2.19687e-10	15.728	8.58959e-10	down	NR3C2
84935	-1.46056	6.41829	-12.3751	1.63886e-19	1.06485e-17	33.9794	2.02044e-17	down	MEDAG
80196	-1.46028	5.69654	-6.39136	1.42536e-08	1.04019e-07	8.9735	2.80894e-08	down	RNF34
914	-1.45936	5.97195	-5.87981	1.17881e-07	6.87927e-07	6.89605	2.18323e-07	down	CD2
952	-1.45846	5.57836	-7.57638	9.3545e-11	1.12844e-09	13.9389	3.11201e-10	down	CD38
286527	-1.45671	6.72184	-11.8717	1.23826e-18	6.88703e-17	31.9672	5.57104e-15	down	TMSB15B
286527	-1.45671	6.72184	-11.8717	1.23826e-18	6.88703e-17	31.9672	5.57104e-15	down	TMSB15C
5305	-1.45644	6.93431	-10.2041	1.22318e-15	3.79642e-14	25.1059	2.43707e-13	down	PIP4K2A
50614	-1.45162	6.17987	-7.91408	2.19347e-11	3.02574e-10	15.3759	8.01992e-11	down	GALNT9
105377441	-1.44686	6.85592	-5.53025	4.84268e-07	2.4468e-06	5.51121	7.68015e-07	down	LINC02511
400709	-1.44515	5.23211	-8.0417	1.26687e-11	1.84647e-10	15.9202	2.57143e-10	down	SIGLEC16
158866	-1.44308	4.48843	-7.72872	4.86503e-11	6.21371e-10	14.5865	1.70543e-10	down	ZDHHC15
339210	-1.4427	6.21468	-8.3726	3.04993e-12	5.05261e-11	17.3328	2.01987e-11	down	C17orf67
4741	-1.44218	4.43466	-9.97167	3.26418e-15	9.42951e-14	24.1295	1.83475e-13	down	NEFM
92346	-1.43874	4.71811	-5.83749	1.4008e-07	8.02651e-07	6.72673	2.84965e-07	down	C1orf105
8416	-1.43821	5.56968	-7.62416	7.62095e-11	9.35551e-10	14.1419	2.7349e-10	down	ANXA9
23460	-1.43805	4.3073	-10.6374	1.98511e-16	7.11399e-15	26.915	5.57104e-15	down	ABCA6
10855	-1.43633	5.64393	-8.02764	1.34586e-11	1.94664e-10	15.8602	2.40126e-10	down	HPSE
22902	-1.43196	6.48969	-12.4177	1.38318e-19	9.1294e-18	34.1482	2.26635e-15	down	RUFY3
260436	-1.43184	3.89148	-7.7609	4.23693e-11	5.4854e-10	14.7235	2.54128e-10	down	FDCSP
114132	-1.43138	5.6318	-7.68509	5.86749e-11	7.37663e-10	14.4009	1.82006e-09	down	SIGLEC11
134466	-1.43077	5.55418	-7.22043	4.28963e-10	4.42915e-09	12.4318	1.07467e-08	down	ZNF300P1
57616	-1.43037	6.84494	-11.8275	1.48064e-18	8.06312e-17	31.7893	5.05927e-15	down	TSHZ3
285638	-1.42404	4.76587	-8.10158	9.7912e-12	1.46706e-10	16.1757	4.45891e-11	down
171024	-1.42298	6.32525	-7.69397	5.64805e-11	7.10932e-10	14.4387	3.00105e-09	down	SYNPO2
780776	-1.42179	5.14817	-9.9614	3.40925e-15	9.75401e-14	24.0863	3.45445e-14	down	TVP23A
22795	-1.41937	6.96756	-5.24199	1.51758e-06	6.83779e-06	4.39504	8.52307e-06	down	NID2
79827	-1.41825	5.68562	-9.17472	9.72634e-14	2.13091e-12	20.7546	9.06031e-12	down	CLMP
5090	-1.41794	8.05139	-7.30942	2.93355e-10	3.14738e-09	12.8076	6.27671e-09	down	PBX3
441027	-1.41758	5.82203	-10.4419	4.4993e-16	1.49907e-14	26.1008	2.1441e-14	down	TMEM150C
4958	-1.41618	4.73907	-6.30965	2.00354e-08	1.41223e-07	8.6382	3.74453e-08	down	OMD
55283	-1.4149	5.5153	-11.4889	5.87663e-18	2.86376e-16	30.4175	1.95843e-16	down	MCOLN3
8404	-1.41347	9.03305	-4.06255	0.000122002	0.00036012	0.149261	0.000356124	down	SPARCL1
5010	-1.41239	7.01062	-8.9706	2.33304e-13	4.7706e-12	19.8853	1.00222e-10	down	CLDN11
91646	-1.41132	4.94631	-7.70139	5.47089e-11	6.90299e-10	14.4702	2.9451e-09	down	TDRD12
100128893	-1.41048	7.32626	-7.91864	2.15091e-11	2.97687e-10	15.3954	1.68489e-09	down	GATA6-AS1
10879	-1.40996	4.25075	-6.69275	4.02542e-09	3.34495e-08	10.22	1.03068e-08	down	SMR3B
90632	-1.40763	4.58799	-8.0934	1.0142e-11	1.50771e-10	16.1408	6.87792e-11	down	PDE10A
80816	-1.40636	5.35692	-9.04293	1.71078e-13	3.58611e-12	20.1935	1.13707e-12	down	ASXL3
3713	-1.40563	5.2494	-5.60737	3.55447e-07	1.85525e-06	5.81395	7.42185e-07	down	IVL
7430	-1.40549	8.25894	-7.25756	3.661e-10	3.85449e-09	12.5885	9.02731e-09	down	EZR
2322	-1.40306	4.77479	-7.87113	2.63838e-11	3.58027e-10	15.1929	1.84673e-10	down	FLT3
64407	-1.40267	4.31965	-5.29726	1.22122e-06	5.63769e-06	4.60708	1.56823e-06	down	RGS18
7078	-1.40229	6.50386	-8.48847	1.85248e-12	3.18789e-11	17.8277	1.01986e-09	down	TIMP3
91624	-1.39916	5.63982	-6.61998	5.46851e-09	4.41567e-08	9.91773	6.22003e-08	down	NEXN
5054	-1.39813	6.18016	-7.65452	6.69019e-11	8.31074e-10	14.2709	1.95313e-09	down	SERPINE1
81611	-1.3892	7.76794	-9.0159	1.92101e-13	3.98276e-12	20.0783	1.8299e-11	down	ANP32E
101928557	-1.38871	4.4047	-7.04673	8.99035e-10	8.63314e-09	11.7002	4.00594e-09	down
5552	-1.38833	7.29202	-5.94976	8.85605e-08	5.29712e-07	7.17683	8.42201e-07	down	SRGN
123	-1.38115	6.66108	-11.2557	1.52972e-17	6.68877e-16	29.4655	1.91153e-15	down	PLIN2
154661	-1.38081	4.79632	-10.3075	7.91396e-16	2.52388e-14	25.539	2.88701e-14	down	RUNDC3B
27303	-1.37807	4.99101	-12.1102	4.73267e-19	2.82027e-17	32.9243	1.33731e-14	down	RBMS3
8707	-1.37685	3.59468	-9.40105	3.695e-14	8.75757e-13	21.7166	9.54984e-13	down	B3GALT2
64850	-1.37608	3.86196	-5.89495	1.10815e-07	6.50078e-07	6.95672	2.09736e-07	down	ETNPPL
256536	-1.37303	4.70675	-9.06147	1.58007e-13	3.33222e-12	20.2725	1.63164e-11	down	TCERG1L
91734	-1.36387	5.03038	-8.84746	3.95797e-13	7.75131e-12	19.3602	5.32907e-12	down	IDI2
727936	-1.36247	7.17159	-7.7811	3.88481e-11	5.07361e-10	14.8094	1.19667e-09	down	GXYLT2
5358	-1.36205	9.82623	-5.89119	1.12528e-07	6.59572e-07	6.94166	1.35566e-06	down	PLS3
11213	-1.36037	4.43686	-8.83633	4.1518e-13	8.06277e-12	19.3127	6.2236e-12	down	IRAK3
54718	-1.35973	4.79418	-8.23382	5.54232e-12	8.75065e-11	16.7402	5.13715e-11	down	BTN2A3P
116496	-1.35319	6.84444	-5.55119	4.45327e-07	2.27095e-06	5.59325	8.03941e-06	down	NIBAN1
132720	-1.35281	5.89616	-8.26992	4.74473e-12	7.59735e-11	16.8943	2.05326e-09	down	FAM241A
152926	-1.35116	5.37023	-8.84298	4.03494e-13	7.87984e-12	19.3411	3.45079e-12	down	PPM1K
23428	-1.3488	6.80852	-12.8542	2.45966e-20	1.85203e-18	35.8662	2.16464e-17	down	SLC7A8
51062	-1.34591	7.0242	-10.6344	2.01064e-16	7.1808e-15	26.9023	4.65824e-14	down	ATL1
162681	-1.34476	3.94851	-7.58723	8.92936e-11	1.08405e-09	13.985	4.21641e-10	down	C18orf54
54675	-1.34317	6.91685	-9.14537	1.10291e-13	2.39619e-12	20.6297	1.39739e-11	down	CRLS1
81493	-1.34313	5.29272	-6.6283	5.28044e-09	4.27373e-08	9.95225	4.89603e-08	down	SYNC
7978	-1.34248	5.77968	-6.27714	2.29358e-08	1.58822e-07	8.50512	4.26514e-08	down	MTERF1
84226	-1.34016	5.68204	-7.05691	8.60955e-10	8.30186e-09	11.743	2.17454e-09	down	C2orf16
3434	-1.33966	7.96388	-5.17273	1.98988e-06	8.75037e-06	4.13076	1.66199e-05	down	IFIT1
105372179	-1.33858	4.34756	-6.58589	6.31124e-09	5.02227e-08	9.77639	2.29051e-08	down
5105	-1.3377	5.73105	-3.69132	0.000430243	0.00112409	-1.05204	0.000915964	down	PCK1
23547	-1.33618	5.8198	-5.86591	1.24758e-07	7.24206e-07	6.8404	1.93225e-07	down	LILRA4
101928144	-1.33441	4.94609	-6.80128	2.54579e-09	2.22073e-08	10.6721	5.73432e-09	down	LINC02837
11080	-1.33347	6.30751	-12.0336	6.44013e-19	3.72082e-17	32.6177	3.31896e-16	down	DNAJB4
326624	-1.33333	4.20453	-6.97303	1.22963e-09	1.14852e-08	11.3908	5.04258e-09	down	RAB37
100505881	-1.33329	5.45699	-8.35337	3.313e-12	5.45807e-11	17.2507	1.56029e-10	down	MAGI2-AS3
133584	-1.33187	5.95278	-8.56529	1.33114e-12	2.36085e-11	18.1558	4.7457e-11	down	EGFLAM
6372	-1.32947	5.62661	-4.4113	3.52478e-05	0.000117457	1.34251	0.000120059	down	CXCL6
668	-1.32857	5.75412	-5.61768	3.41022e-07	1.78487e-06	5.85452	1.54854e-06	down	FOXL2
25907	-1.32174	6.0865	-7.57973	9.22096e-11	1.11491e-09	13.9532	6.20725e-09	down	TMEM158
79843	-1.32147	4.52768	-6.50989	8.68193e-09	6.69423e-08	9.46198	1.97199e-08	down	FAM124B
26022	-1.31771	9.71328	-8.13413	8.51146e-12	1.29202e-10	16.3146	1.51564e-10	down	TMEM98
23037	-1.31652	5.61206	-6.88786	1.7647e-09	1.59335e-08	11.034	5.54044e-08	down	PDZD2
1325	-1.31638	5.2004	-7.09088	7.45078e-10	7.30611e-09	11.8859	2.14887e-09	down	CORT
653140	-1.31631	3.97319	-8.12568	8.82683e-12	1.33407e-10	16.2785	1.16714e-10	down	FAM228A
414245	-1.31629	4.98325	-6.95718	1.31526e-09	1.21813e-08	11.3243	3.1409e-09	down
414245	-1.31629	4.98325	-6.95718	1.31526e-09	1.21813e-08	11.3243	3.1409e-09	down	DNAJC9-AS1
387597	-1.31414	5.00113	-9.79715	6.84018e-15	1.848e-13	23.3937	5.43416e-14	down	ILDR2
388650	-1.30975	6.60219	-7.31717	2.83801e-10	3.05273e-09	12.8404	9.09673e-09	down	DIPK1A
10810	-1.30893	7.95818	-7.3037	3.00607e-10	3.21527e-09	12.7835	1.24815e-08	down	WASF3
144402	-1.30541	5.25187	-14.1781	1.51227e-22	1.9116e-20	40.9287	1.32743e-18	down	CPNE8
7107	-1.305	7.83801	-8.45641	2.12649e-12	3.63245e-11	17.6907	3.1727e-11	down	GPR137B
6782	-1.2999	6.76247	-9.13118	1.172e-13	2.53048e-12	20.5693	4.72591e-12	down	HSPA13
56925	-1.2987	9.80345	-6.31071	1.99472e-08	1.40649e-07	8.64255	9.00908e-08	down	LXN
647310	-1.29629	5.35526	-8.38639	2.87421e-12	4.7843e-11	17.3917	1.76266e-11	down	TEX22
54796	-1.29611	7.22067	-7.31082	2.91597e-10	3.13012e-09	12.8136	1.1158e-08	down	BNC2
3815	-1.29588	5.72229	-5.84415	1.36329e-07	7.85042e-07	6.75336	1.23193e-06	down	KIT
284	-1.29512	4.13318	-11.2806	1.3805e-17	6.08732e-16	29.5677	5.84819e-16	down	ANGPT1
950	-1.29432	7.19732	-8.67202	8.41169e-13	1.55422e-11	18.6115	1.51927e-11	down	SCARB2
2038	-1.29062	5.36333	-10.1209	1.73702e-15	5.22032e-14	24.757	1.92438e-14	down	EPB42
683	-1.29006	5.72177	-8.03706	1.29245e-11	1.87851e-10	15.9003	2.86492e-10	down	BST1
429	-1.28984	4.30057	-7.83147	3.12871e-11	4.18137e-10	15.0239	1.4534e-10	down	ASCL1
25849	-1.28894	5.90201	-8.57774	1.26171e-12	2.24343e-11	18.2089	1.27943e-11	down	PARM1
56952	-1.28887	6.16007	-6.96799	1.25627e-09	1.1713e-08	11.3696	3.11145e-08	down	PRTFDC1
9429	-1.28676	5.8119	-6.73403	3.38208e-09	2.86632e-08	10.3918	3.3754e-08	down	ABCG2
22943	-1.28568	5.80604	-5.5029	5.40208e-07	2.70259e-06	5.40425	3.14392e-06	down	DKK1
9046	-1.28564	5.59335	-5.95698	8.59769e-08	5.15738e-07	7.20591	1.41899e-07	down	DOK2
26127	-1.28433	6.29887	-9.37468	4.13546e-14	9.68051e-13	21.6047	1.63164e-11	down	FGFR1OP2
2200	-1.28134	6.40586	-8.90103	3.14473e-13	6.26453e-12	19.5887	6.90478e-10	down	FBN1
25925	-1.28128	5.14419	-6.32535	1.87686e-08	1.33239e-07	8.70251	1.65717e-07	down	ZNF521
4330	-1.28075	5.15727	-8.55037	1.41935e-12	2.50451e-11	18.0921	2.60672e-11	down	MN1
540	-1.28041	7.22396	-7.39657	2.02095e-10	2.25314e-09	13.1764	1.17397e-09	down	ATP7B
63924	-1.27879	5.83827	-4.63777	1.53212e-05	5.55745e-05	2.14747	1.60894e-05	down	CIDEC
3758	-1.27798	4.11384	-7.98211	1.6371e-11	2.31963e-10	15.666	1.36837e-10	down	KCNJ1
117283	-1.27614	4.54478	-5.66606	2.80632e-07	1.49277e-06	6.04545	3.99534e-07	down	IP6K3
800	-1.27583	6.38811	-8.45667	2.12407e-12	3.6313e-11	17.6919	5.59053e-11	down	CALD1
5396	-1.27538	5.11633	-7.01284	1.03834e-09	9.84394e-09	11.5579	8.00094e-09	down	PRRX1
1513	-1.27477	7.74109	-6.03623	6.21016e-08	3.86758e-07	7.52549	6.08939e-07	down	CTSK
5579	-1.27451	4.5977	-8.43181	2.36388e-12	4.00516e-11	17.5857	2.07178e-11	down	PRKCB
51297	-1.27344	5.05619	-5.16883	2.02038e-06	8.86954e-06	4.11593	2.76087e-06	down	BPIFA1
8773	-1.27232	5.26174	-9.245	7.1997e-14	1.6112e-12	21.0536	6.71525e-13	down	SNAP23
360023	-1.27229	8.42934	-5.50166	5.42902e-07	2.71477e-06	5.39938	1.53687e-06	down	ZBTB41
9452	-1.27227	6.83432	-7.56856	9.67378e-11	1.16073e-09	13.9057	1.51631e-08	down	ITM2A
1551	-1.27042	4.50069	-7.50724	1.25818e-10	1.47343e-09	13.6455	6.55615e-09	down	CYP3A7
8807	-1.26978	5.1404	-5.54683	4.53183e-07	2.30706e-06	5.57613	6.32106e-07	down	IL18RAP
10982	-1.26836	6.50295	-12.4112	1.41933e-19	9.33845e-18	34.1225	1.09367e-16	down	MAPRE2
117245	-1.26815	4.95412	-9.10398	1.31688e-13	2.81416e-12	20.4535	2.75911e-12	down	PLAAT5
1290	-1.26802	7.15976	-5.28675	1.27283e-06	5.85259e-06	4.56668	8.71092e-06	down	COL5A2
10365	-1.26758	6.76658	-10.9136	6.28707e-17	2.45561e-15	28.059	1.05956e-13	down	KLF2
283897	-1.26596	4.3273	-3.82469	0.000275694	0.000749304	-0.629142	0.00048087	down	C16orf54
57715	-1.26446	6.34957	-6.22011	2.9062e-08	1.96727e-07	8.27215	5.11141e-08	down	SEMA4G
58494	-1.26357	5.66289	-7.88731	2.46111e-11	3.35719e-10	15.2618	3.92899e-10	down	JAM2
79070	-1.2622	5.7864	-7.56598	9.78141e-11	1.17248e-09	13.8947	4.46294e-10	down	POGLUT2
286499	-1.26137	4.70306	-8.29401	4.27749e-12	6.91057e-11	16.9972	1.77633e-11	down	FAM133A
474	-1.26096	4.94389	-5.81534	1.53294e-07	8.72613e-07	6.63829	2.54197e-07	down	ATOH1
93035	-1.26053	7.80563	-2.45011	0.0167087	0.030532	-4.44035	0.0267672	down	PKHD1L1
10979	-1.25646	6.19575	-6.59162	6.16091e-09	4.91345e-08	9.80016	4.02584e-08	down	FERMT2
945	-1.25553	5.38804	-6.61811	5.51176e-09	4.44371e-08	9.90996	1.15561e-08	down	CD33
56475	-1.25538	6.65882	-9.31107	5.42741e-14	1.24532e-12	21.3344	5.2287e-12	down	RPRM
80309	-1.25532	4.73537	-7.25174	3.75297e-10	3.94137e-09	12.564	2.09729e-09	down	SPHKAP
5803	-1.25351	4.44777	-5.62346	3.33172e-07	1.74685e-06	5.87733	5.46795e-07	down	PTPRZ1
51474	-1.25324	7.46112	-5.70065	2.44054e-07	1.32077e-06	6.1823	1.53265e-06	down	LIMA1
389199	-1.25308	5.67683	-6.84583	2.1085e-09	1.87056e-08	10.8582	7.9632e-09	down
203427	-1.25277	5.88906	-6.8534	2.04203e-09	1.81623e-08	10.8898	2.74197e-08	down	SLC25A43
2273	-1.25271	5.84342	-9.31296	5.38358e-14	1.23662e-12	21.3425	2.69971e-11	down	FHL1
57412	-1.25222	5.87432	-8.61853	1.05871e-12	1.92013e-11	18.3831	2.6109e-11	down	AS3MT
338382	-1.25211	5.8207	-11.4014	8.40841e-18	3.98506e-16	30.061	2.85413e-16	down	RAB7B
54551	-1.25169	4.98613	-12.5208	9.1774e-20	6.17461e-18	34.5563	2.54477e-17	down	MAGEL2
8777	-1.25151	7.69771	-8.29816	4.20166e-12	6.81446e-11	17.0149	9.2714e-11	down	MPDZ
9765	-1.25063	4.78999	-11.0621	3.39914e-17	1.39012e-15	28.671	5.10301e-15	down	ZFYVE16
55422	-1.25059	6.844	-7.53454	1.11926e-10	1.32338e-09	13.7613	2.69824e-09	down	ZNF331
2258	-1.24758	5.18133	-8.29551	4.24985e-12	6.87658e-11	17.0036	5.45627e-11	down	FGF13
121793	-1.24605	4.27649	-6.49242	9.34145e-09	7.14727e-08	9.38982	2.79793e-08	down	TEX29
7536	-1.24595	6.29834	-5.38017	8.8021e-07	4.19336e-06	4.92691	1.21013e-05	down	SF1
5959	-1.24517	5.6404	-6.56712	6.82902e-09	5.38702e-08	9.69864	1.39689e-08	down	RDH5
79633	-1.24488	5.97193	-7.42306	1.80435e-10	2.03424e-09	13.2886	4.42321e-09	down	FAT4
6279	-1.24466	5.45799	-5.66473	2.82145e-07	1.49919e-06	6.04018	1.18151e-06	down	S100A8
8383	-1.24435	4.24664	-6.61373	5.61428e-09	4.51589e-08	9.89178	1.16559e-08	down	OR1A1
8092	-1.24351	4.90156	-8.66185	8.78771e-13	1.61913e-11	18.5681	1.08322e-11	down	ALX1
117248	-1.24274	4.7789	-7.81658	3.33556e-11	4.42274e-10	14.9605	1.24037e-10	down	GALNT15
3001	-1.24262	6.06994	-4.25077	6.28305e-05	0.000198164	0.785957	9.05425e-05	down	GZMA
9104	-1.2423	6.72692	-7.64058	7.10273e-11	8.77617e-10	14.2117	9.13838e-09	down	RGN
223117	-1.24181	4.09367	-6.52256	8.23292e-09	6.38817e-08	9.51433	1.6695e-08	down	SEMA3D
101928476	-1.23994	5.17396	-2.91125	0.00478627	0.00991235	-3.30632	0.00460581	down	LINC01676
2565	-1.23892	3.84898	-12.1094	4.7474e-19	2.82099e-17	32.9212	1.3481e-16	down	GABRG1
3234	-1.23833	8.58677	-5.33456	1.05419e-06	4.94652e-06	4.7507	9.16723e-06	down	HOXD8
3956	-1.23754	10.4042	-6.10009	4.77388e-08	3.06932e-07	7.78402	4.96024e-07	down	LGALS1
100507435	-1.23753	4.7882	-5.45583	6.51762e-07	3.19103e-06	5.22063	8.86023e-07	down	DLGAP2-AS1
11325	-1.23248	5.50401	-9.76589	7.81119e-15	2.08335e-13	23.2617	1.99395e-12	down	DDX42
9839	-1.23093	4.51858	-7.95974	1.80244e-11	2.53326e-10	15.5706	8.09755e-11	down	ZEB2
4734	-1.23019	5.81668	-9.9729	3.24724e-15	9.39359e-14	24.1347	5.30559e-13	down	NEDD4
440132	-1.22861	4.52329	-7.93442	2.00975e-11	2.79822e-10	15.4626	1.4534e-10	down	LINC00545
145957	-1.2285	3.73364	-6.84399	2.12497e-09	1.88438e-08	10.8505	7.17863e-09	down	NRG4
222553	-1.22807	5.56377	-6.71789	3.62041e-09	3.04848e-08	10.3246	7.75372e-09	down	SLC35F1
253962	-1.22749	4.75066	-7.30806	2.95066e-10	3.16086e-09	12.8019	9.43813e-10	down	CACNA1G-AS1
3203	-1.22684	4.65392	-7.49501	1.32586e-10	1.54231e-09	13.5936	5.69695e-10	down	HOXA6
114836	-1.22343	5.43953	-4.71248	1.15898e-05	4.31349e-05	2.41779	1.37781e-05	down	SLAMF6
3841	-1.2216	6.96723	-5.85036	1.32924e-07	7.67127e-07	6.77818	2.9696e-07	down	KPNA5
91607	-1.22152	6.49427	-7.88786	2.45527e-11	3.35199e-10	15.2642	5.32057e-10	down	SLFN11
157506	-1.22005	5.38667	-8.44845	2.20051e-12	3.74662e-11	17.6568	1.06696e-11	down	RDH10
643365	-1.21966	4.85422	-6.92157	1.52974e-09	1.39728e-08	11.1751	3.76612e-09	down	LINC00452
7220	-1.2185	6.94218	-6.4215	1.25679e-08	9.30856e-08	9.09748	3.39202e-07	down	TRPC1
7448	-1.21686	5.84859	-10.5761	2.56563e-16	8.87807e-15	26.6597	4.64565e-15	down	VTN
259285	-1.21682	3.96577	-7.95142	1.86811e-11	2.61512e-10	15.5351	1.4327e-10	down	TAS2R39
8836	-1.21534	6.73671	-6.33688	1.78882e-08	1.2751e-07	8.74982	2.05575e-07	down	GGH
51705	-1.21528	4.90754	-4.70102	1.20984e-05	4.48678e-05	2.37618	3.73515e-05	down	EMCN
2318	-1.21525	7.36008	-6.98802	1.15383e-09	1.08354e-08	11.4537	1.1094e-08	down	FLNC
23380	-1.21344	5.91825	-12.3074	2.14728e-19	1.37803e-17	33.7106	6.67503e-17	down	SRGAP2
79974	-1.21289	6.75173	-8.82328	4.39115e-13	8.50383e-12	19.2571	2.12414e-11	down	CPED1
101927096	-1.21226	4.84535	-7.25496	3.70176e-10	3.89347e-09	12.5776	9.92644e-10	down	CLMAT3
283160	-1.21225	4.40281	-8.90195	3.13243e-13	6.24599e-12	19.5926	1.73803e-12	down	OR8D2
4161	-1.20773	4.16995	-7.4491	1.61396e-10	1.84249e-09	13.3989	5.65306e-10	down	MC5R
79901	-1.20769	8.61554	-6.80361	2.52085e-09	2.20266e-08	10.6819	7.13852e-08	down	CYBRD1
400748	-1.20733	4.67914	-5.8405	1.38373e-07	7.94333e-07	6.73876	2.10289e-07	down
25900	-1.20664	7.31817	-9.63291	1.37498e-14	3.51017e-13	22.6994	2.91875e-12	down	IFFO1
51339	-1.20639	5.91859	-5.39024	8.45766e-07	4.04192e-06	4.96592	3.57504e-06	down	DACT1
81846	-1.20526	5.92159	-9.29772	5.74613e-14	1.3098e-12	21.2777	4.96588e-12	down	SBF2
7168	-1.20504	7.50656	-7.45486	1.57464e-10	1.80551e-09	13.4234	3.59336e-09	down	TPM1
57571	-1.20381	6.9766	-7.58681	8.9453e-11	1.08535e-09	13.9832	3.00105e-09	down	CARNS1
1281	-1.20374	9.78324	-4.15382	8.86065e-05	0.000270533	0.455811	0.000304408	down	COL3A1
725	-1.20318	5.19154	-5.40177	8.07962e-07	3.8793e-06	5.0106	2.02329e-06	down	C4BPB
2326	-1.20047	6.26371	-4.06553	0.000120743	0.000356755	0.159199	0.000347336	down	FMO1
150197	-1.19913	4.63151	-6.34264	1.74646e-08	1.24789e-07	8.77341	3.25159e-08	down	LINC00896
100820829	-1.19714	6.1668	-9.87624	4.89032e-15	1.36726e-13	23.7275	8.12045e-14	down	MYZAP
8888	-1.19595	4.38248	-7.85808	2.79064e-11	3.76241e-10	15.1373	1.75997e-10	down	MCM3AP
352990	-1.19465	4.84195	-7.5856	8.99173e-11	1.09035e-09	13.9781	2.88828e-10	down
1117	-1.19447	4.73269	-7.12058	6.56571e-10	6.54593e-09	12.0109	2.00606e-09	down	CHI3L2
220	-1.19353	9.05105	-4.14989	8.9842e-05	0.000273672	0.442527	0.000297073	down	ALDH1A3
101928597	-1.1883	4.69767	-6.40766	1.3316e-08	9.78621e-08	9.04052	4.4485e-08	down	ZNF84-DT
109136579	-1.18794	6.27435	-7.24028	3.94117e-10	4.10799e-09	12.5156	1.48737e-08	down	TALAM1
26258	-1.18751	7.31211	-6.73884	3.31421e-09	2.81566e-08	10.4118	7.79357e-08	down	BLOC1S6
695	-1.18659	5.62221	-5.13153	2.33631e-06	1.01113e-05	3.97433	2.78588e-06	down	BTK
54361	-1.18608	5.73665	-8.6149	1.07538e-12	1.94361e-11	18.3676	5.63169e-11	down	WNT4
80031	-1.18522	5.26336	-8.6851	7.95194e-13	1.47688e-11	18.6673	4.80829e-11	down	SEMA6D
9831	-1.18357	6.59055	-4.81958	7.74046e-06	2.99134e-05	2.80928	1.34238e-05	down	ZNF623
10255	-1.18302	4.86855	-8.53056	1.54562e-12	2.70672e-11	18.0074	9.01346e-12	down	HCG9
100507421	-1.18101	4.93162	-8.21463	6.0195e-12	9.41851e-11	16.6582	4.94742e-11	down	TMEM178B
10203	-1.18074	4.77674	-7.23813	3.97759e-10	4.14182e-09	12.5065	3.20476e-09	down	CALCRL
3441	-1.18069	4.03132	-7.82042	3.28088e-11	4.36134e-10	14.9769	2.67815e-10	down	IFNA4
10265	-1.17932	4.93627	-7.8091	3.4445e-11	4.55561e-10	14.9286	1.15754e-10	down	IRX5
353299	-1.1777	4.98275	-7.00808	1.05959e-09	1.00226e-08	11.5379	2.54413e-09	down	RGSL1
128178	-1.1777	4.45062	-7.08152	7.75362e-10	7.56395e-09	11.8465	2.16786e-09	down	EDARADD
6252	-1.17667	6.15835	-5.54849	4.50172e-07	2.29398e-06	5.58266	2.05789e-06	down	RTN1
142689	-1.17656	6.87741	-2.9155	0.0047284	0.00980711	-3.29513	0.00612987	down	ASB12
6345	-1.17559	5.70674	-6.14789	3.91896e-08	2.5575e-07	7.97805	9.07644e-08	down	SRL
6675	-1.17462	8.85411	-7.0697	8.1534e-10	7.91529e-09	11.7968	2.57988e-09	down	UAP1
7478	-1.17361	4.71382	-7.67127	6.22596e-11	7.78881e-10	14.3422	2.03877e-10	down	WNT8A
8671	-1.17289	5.9056	-7.79831	3.60791e-11	4.74764e-10	14.8827	2.6399e-09	down	SLC4A4
3373	-1.1722	4.92426	-5.79663	1.6541e-07	9.35199e-07	6.56367	3.42171e-07	down	HYAL1
27098	-1.17129	4.90676	-6.74022	3.29486e-09	2.80151e-08	10.4176	1.00598e-08	down	CLUL1
619351	-1.17085	4.71413	-7.39404	2.04287e-10	2.27365e-09	13.1657	6.18868e-10	down	LINC00589
1582	-1.16801	3.99715	-7.59121	8.77824e-11	1.06632e-09	14.0019	3.33081e-10	down	CYP8B1
11013	-1.16773	5.18791	-6.18109	3.41599e-08	2.26541e-07	8.11315	1.08088e-06	down	TMSB15A
284402	-1.16726	5.11633	-4.68291	1.29465e-05	4.77413e-05	2.31054	1.52329e-05	down	SCGB2B2
2294	-1.16719	4.16806	-6.25647	2.4992e-08	1.71354e-07	8.42062	4.40023e-08	down	FOXF1
339221	-1.16509	5.95925	-5.81773	1.51808e-07	8.6486e-07	6.64785	2.34847e-07	down	ENPP7
57795	-1.16444	4.55447	-8.0421	1.26471e-11	1.84547e-10	15.9219	6.46964e-11	down	BRINP2
1990	-1.16283	4.96284	-6.46897	1.03048e-08	7.78159e-08	9.29309	2.06816e-08	down	CELA1
2335	-1.16253	9.96521	-3.54226	0.000699912	0.00174368	-1.51251	0.00222297	down	FN1
6925	-1.16043	7.58902	-6.70029	3.89943e-09	3.25582e-08	10.2513	6.26671e-08	down	TCF4
6857	-1.15969	4.73567	-8.24032	5.38937e-12	8.53114e-11	16.7679	5.91798e-11	down	SYT1
9882	-1.15931	7.44896	-7.67683	6.0793e-11	7.61995e-10	14.3658	1.73645e-08	down	TBC1D4
4991	-1.1592	4.96164	-6.13797	4.08288e-08	2.65458e-07	7.93775	7.1123e-08	down	OR1D2
10202	-1.15918	6.02663	-4.42277	3.38079e-05	0.00011302	1.38273	0.000173401	down	DHRS2
857	-1.15868	9.43996	-4.86017	6.63543e-06	2.60239e-05	2.95882	4.89305e-05	down	CAV1
159296	-1.1571	3.66727	-7.72533	4.93633e-11	6.30092e-10	14.5721	4.21822e-10	down	NKX2-3
2742	-1.15694	5.09361	-5.78182	1.75661e-07	9.84086e-07	6.5047	2.72962e-07	down	GLRA2
10455	-1.15484	8.74349	-7.33317	2.65036e-10	2.87162e-09	12.9081	6.06487e-09	down	ECI2
283869	-1.15434	5.93966	-5.03342	3.41684e-06	1.42388e-05	3.6041	1.04752e-05	down	NPW
92558	-1.15385	6.09485	-9.55261	1.93559e-14	4.83481e-13	22.3594	3.09307e-13	down	BICDL1
51427	-1.15017	4.55466	-7.71834	5.0868e-11	6.46529e-10	14.5423	2.87523e-10	down	ZNF107
1184	-1.1498	4.60595	-9.34257	4.74373e-14	1.10178e-12	21.4683	4.19974e-12	down	CLCN5
284576	-1.14954	4.50998	-6.78697	2.70458e-09	2.34648e-08	10.6124	4.89045e-08	down	LEMD1-AS1
116369	-1.14787	3.97396	-7.41705	1.8513e-10	2.07706e-09	13.2632	7.25348e-10	down	SLC26A8
105374177	-1.14751	4.07444	-6.2924	2.15258e-08	1.50507e-07	8.56757	4.68888e-08	down	LINC02029
4163	-1.14697	7.2218	-10.2635	9.52235e-16	2.99559e-14	25.355	1.77544e-12	down	MCC
728215	-1.14647	4.60623	-7.02151	1.0008e-09	9.52271e-09	11.5943	5.01734e-09	down	NALF1
5055	-1.14536	5.44856	-5.32716	1.08543e-06	5.07937e-06	4.72219	7.51613e-06	down	SERPINB2
105274304	-1.1431	5.2457	-5.87344	1.20982e-07	7.0425e-07	6.87056	2.20904e-07	down
1179	-1.14177	4.75592	-6.9329	1.45799e-09	1.33843e-08	11.2225	5.04099e-09	down	CLCA1
6262	-1.14154	4.80343	-9.62717	1.40898e-14	3.59256e-13	22.6752	1.09522e-13	down	RYR2
168537	-1.13723	5.2541	-3.62452	0.000535841	0.00137197	-1.26	0.0005374	down	GIMAP7
101929552	-1.13687	4.88159	-5.35067	9.8919e-07	4.66039e-06	4.81287	1.92224e-06	down
51200	-1.1368	6.20005	-11.0172	4.09263e-17	1.65426e-15	28.4862	1.81833e-15	down	CPA4
728392	-1.13674	8.33098	-5.41276	7.73487e-07	3.72836e-06	5.05323	6.87728e-06	down
101928335	-1.13544	3.72557	-7.39654	2.0212e-10	2.25314e-09	13.1763	9.70884e-10	down
402415	-1.13543	4.52802	-6.61298	5.63196e-09	4.52487e-08	9.88868	1.22413e-08	down	XKRX
10739	-1.13394	4.81296	-8.16111	7.57869e-12	1.15971e-10	16.4297	4.02648e-11	down	RFPL2
5962	-1.13033	5.18111	-11.596	3.79432e-18	1.91155e-16	30.8529	2.78881e-16	down	RDX
284930	-1.12932	4.44995	-6.63512	5.13101e-09	4.17548e-08	9.98056	1.6861e-08	down	EPIC1
644150	-1.12932	6.5638	-8.64462	9.46361e-13	1.73599e-11	18.4945	3.38852e-11	down	WIPF3
87769	-1.12827	4.4005	-7.15789	5.60067e-10	5.66779e-09	12.1681	2.96135e-09	down	GGACT
359845	-1.12817	7.33256	-6.53146	7.93111e-09	6.17466e-08	9.55114	8.06812e-08	down	RFLNB
57817	-1.12742	5.68084	-4.79872	8.37628e-06	3.20852e-05	2.73267	1.65072e-05	down	HAMP
29999	-1.12726	4.89573	-6.17489	3.5049e-08	2.31188e-07	8.08787	5.95283e-08	down	FSCN3
54674	-1.12682	5.31269	-8.91438	2.9696e-13	5.97142e-12	19.6456	3.49363e-12	down	LRRN3
266812	-1.12669	6.94148	-6.71464	3.67052e-09	3.08818e-08	10.311	3.35693e-08	down	NAP1L5
140881	-1.12623	3.67802	-4.81664	7.82693e-06	3.01973e-05	2.79849	8.75516e-06	down	DEFB129
55220	-1.12622	7.53027	-6.38644	1.45491e-08	1.05769e-07	8.95329	2.23789e-07	down	KLHDC8A
10659	-1.12565	7.36014	-8.02138	1.38262e-11	1.99015e-10	15.8335	1.08124e-10	down	CELF2
6360	-1.12469	4.18828	-7.64882	6.85588e-11	8.50137e-10	14.2467	3.01516e-10	down	CCL16
337880	-1.12457	4.93875	-6.38436	1.4676e-08	1.06543e-07	8.94473	3.05757e-08	down	KRTAP11-1
9934	-1.12436	3.78801	-4.30387	5.19573e-05	0.000166745	0.968723	5.10227e-05	down	P2RY14
7320	-1.12433	7.88449	-7.54516	1.06943e-10	1.27022e-09	13.8064	3.82166e-09	down	UBE2B
8972	-1.12424	4.19651	-6.06707	5.46996e-08	3.45508e-07	7.65022	8.84276e-08	down	MGAM
60468	-1.12424	5.44202	-12.0092	7.10756e-19	4.06144e-17	32.5196	1.07828e-16	down	BACH2
3902	-1.1236	4.58269	-8.50612	1.71699e-12	2.9793e-11	17.9031	7.78487e-12	down	LAG3
55086	-1.1207	3.96681	-17.0261	5.62037e-27	2.17082e-24	51.0495	3.51424e-22	down	RADX
101928185	-1.12044	4.19153	-6.73435	3.3776e-09	2.86368e-08	10.3931	7.94184e-09	down	NCKAP5-AS1
10180	-1.11985	6.62013	-6.20766	3.06013e-08	2.05954e-07	8.22137	2.81308e-07	down	RBM6
5446	-1.11905	5.71687	-6.58663	6.29157e-09	5.00852e-08	9.77947	8.95479e-08	down	PON3
5836	-1.11529	8.08993	-4.83104	7.41128e-06	2.87478e-05	2.85146	1.13976e-05	down	PYGL
9948	-1.11149	6.59737	-7.49824	1.30762e-10	1.52193e-09	13.6073	1.54495e-09	down	WDR1
51762	-1.11144	6.18904	-7.95152	1.86727e-11	2.61512e-10	15.5355	3.86802e-10	down	RAB8B
6456	-1.11131	4.32396	-8.11252	9.3411e-12	1.4067e-10	16.2224	3.9724e-11	down	SH3GL2
56918	-1.11099	4.06702	-7.65266	6.74382e-11	8.37237e-10	14.263	3.12105e-10	down
2670	-1.10681	4.32928	-7.2508	3.76808e-10	3.95525e-09	12.56	1.16001e-09	down	GFAP
266	-1.10621	4.50457	-5.90439	1.06623e-07	6.27849e-07	6.99458	1.6708e-07	down	AMELY
151126	-1.10326	3.76498	-7.8092	3.44299e-11	4.55561e-10	14.9291	1.22062e-09	down	ZNF385B
10798	-1.10277	4.239	-7.17247	5.26316e-10	5.33659e-09	12.2295	1.31895e-09	down	OR5I1
23281	-1.10079	4.96386	-8.45751	2.1164e-12	3.62114e-11	17.6955	5.10466e-11	down	MTUS2
91074	-1.09959	3.69465	-4.16767	8.43824e-05	0.000258856	0.502682	7.96063e-05	down	ANKRD30A
1909	-1.09916	5.56462	-6.91754	1.55611e-09	1.41852e-08	11.1582	4.99362e-08	down	EDNRA
9627	-1.09801	5.36934	-7.75828	4.28494e-11	5.53381e-10	14.7123	5.30975e-10	down	SNCAIP
1656	-1.09726	6.16075	-9.75775	8.08619e-15	2.14845e-13	23.2273	5.79419e-13	down	DDX6
51086	-1.09654	4.49818	-5.14618	2.20684e-06	9.61524e-06	4.02988	2.63295e-06	down	TNNI3K
3175	-1.09629	4.25321	-7.36617	2.30156e-10	2.53451e-09	13.0477	9.29741e-10	down	ONECUT1
1410	-1.09621	7.60668	-5.21026	1.71841e-06	7.66652e-06	4.27379	3.56335e-05	down	CRYAB
33	-1.0961	4.49656	-9.79187	6.99531e-15	1.88373e-13	23.3714	3.6768e-13	down	ACADL
284257	-1.09425	4.2217	-7.30135	3.03643e-10	3.24274e-09	12.7735	8.65352e-10	down	BOD1L2
84660	-1.09351	4.90174	-4.81701	7.81614e-06	3.01612e-05	2.79983	9.64882e-06	down	CCDC62
93377	-1.09288	4.4129	-8.6764	8.25502e-13	1.53044e-11	18.6302	4.74018e-12	down	OPALIN
7436	-1.09099	8.29687	-5.76289	1.89687e-07	1.05361e-06	6.42936	1.43878e-06	down	VLDLR
207147	-1.09098	4.80966	-4.76354	9.56572e-06	3.62091e-05	2.60386	1.01788e-05	down	PRSS59P
207147	-1.09098	4.80966	-4.76354	9.56572e-06	3.62091e-05	2.60386	1.01788e-05	down
2359	-1.0904	5.19014	-4.44427	3.12612e-05	0.000105436	1.45827	3.79629e-05	down	FPR3
56111	-1.08984	5.2169	-6.12084	4.38218e-08	2.83672e-07	7.86819	7.69009e-07	down	PCDHGA4
27314	-1.08964	5.04852	-10.4782	3.86502e-16	1.30441e-14	26.252	3.07992e-14	down	RAB30
100132891	-1.08789	4.41601	-6.31327	1.97362e-08	1.39349e-07	8.65302	6.99941e-08	down	MSC-AS1
646576	-1.08719	5.83663	-8.88804	3.32513e-13	6.60418e-12	19.5333	1.77438e-12	down	HHIP-AS1
10394	-1.08704	4.77846	-6.44736	1.12799e-08	8.43847e-08	9.20401	2.2636e-08	down	PRG3
126069	-1.08671	5.05853	-7.54542	1.06825e-10	1.26954e-09	13.8075	3.12579e-10	down	ZNF491
4130	-1.08552	4.75044	-6.36672	1.57964e-08	1.14041e-07	8.87228	2.87349e-08	down	MAP1A
4811	-1.08531	5.17112	-8.5222	1.60221e-12	2.79176e-11	17.9718	9.89225e-11	down	NID1
440584	-1.08473	5.47253	-6.78873	2.68452e-09	2.33101e-08	10.6198	5.72979e-09	down	SLC2A1-DT
151246	-1.08438	5.93472	-4.51811	2.38536e-05	8.26847e-05	1.71938	4.84068e-05	down	SGO2
3698	-1.08387	4.75669	-6.49156	9.37493e-09	7.16763e-08	9.38629	1.83613e-08	down	ITIH2
54887	-1.08371	4.53408	-6.99856	1.10331e-09	1.03938e-08	11.4979	2.76669e-09	down	BLTP3A
91614	-1.08356	3.79135	-7.28891	3.20218e-10	3.40754e-09	12.721	8.65997e-10	down	DEPDC7
28962	-1.08308	5.98731	-7.68107	5.96967e-11	7.48823e-10	14.3838	8.9525e-10	down	OSTM1
57717	-1.08187	5.51841	-5.43759	7.00802e-07	3.40714e-06	5.1497	1.2722e-05	down	PCDHB16
4121	-1.08169	6.30523	-8.1057	9.61921e-12	1.44441e-10	16.1933	6.86624e-10	down	MAN1A1
100130264	-1.08056	4.51752	-5.3903	8.45554e-07	4.04192e-06	4.96616	1.21042e-06	down	SLC24A3-AS1
4133	-1.07663	5.6382	-10.1101	1.81806e-15	5.43709e-14	24.7116	2.26348e-13	down	MAP2
7026	-1.07618	6.55744	-7.55085	1.04369e-10	1.24319e-09	13.8305	1.86566e-09	down	NR2F2
3908	-1.07531	6.29855	-5.75623	1.94885e-07	1.07846e-06	6.40285	1.57621e-06	down	LAMA2
148281	-1.07514	4.98125	-7.11874	6.61735e-10	6.58797e-09	12.0032	2.29745e-09	down	SYT6
9444	-1.07465	6.5499	-12.8683	2.32764e-20	1.76536e-18	35.9211	3.62995e-16	down	QKI
101927320	-1.07452	4.25108	-6.44505	1.13895e-08	8.50523e-08	9.19448	2.89035e-08	down	ERICH3-AS1
56648	-1.07451	4.38694	-8.59849	1.15401e-12	2.06957e-11	18.2975	5.32907e-12	down	EIF5A2
1583	-1.07032	5.09843	-7.20361	4.60866e-10	4.73545e-09	12.3608	4.49485e-09	down	CYP11A1
11122	-1.06961	4.95319	-6.07231	5.35314e-08	3.39224e-07	7.67144	8.66997e-08	down	PTPRT
11126	-1.06838	4.25371	-6.73612	3.35246e-09	2.84584e-08	10.4005	7.35054e-09	down	CD160
11031	-1.06723	8.8991	-6.46855	1.03233e-08	7.78991e-08	9.29133	3.71068e-07	down	RAB31
9949	-1.06553	6.01785	-8.6577	8.94592e-13	1.64392e-11	18.5503	1.01548e-11	down	AMMECR1
1039	-1.06527	7.34733	-9.81779	6.26636e-15	1.71294e-13	23.4809	5.38898e-13	down	CDR2
4093	-1.06509	5.68061	-8.98902	2.15574e-13	4.42106e-12	19.9638	3.30078e-11	down	SMAD9
3964	-1.06501	7.79466	-7.57573	9.38076e-11	1.13095e-09	13.9362	6.77353e-10	down	LGALS8
55800	-1.06379	5.32456	-7.3777	2.19081e-10	2.42536e-09	13.0965	8.30599e-10	down	SCN3B
2752	-1.06338	7.44177	-6.3159	1.95211e-08	1.37971e-07	8.66381	1.84241e-07	down	GLUL
145820	-1.06298	4.25733	-8.50297	1.74041e-12	3.01492e-11	17.8896	2.12943e-11	down	LINC00924
8353	-1.06286	4.5831	-6.90761	1.62297e-09	1.47303e-08	11.1167	3.62387e-09	down	H3C6
388942	-1.06254	4.40808	-7.07568	7.94874e-10	7.73621e-09	11.8219	2.10518e-09	down	LINC01913
106456574	-1.062	4.84288	-5.80289	1.61254e-07	9.13931e-07	6.58863	2.38595e-07	down	LINC01616
1717	-1.06031	7.20211	-8.85829	3.77817e-13	7.4411e-12	19.4064	4.95262e-12	down	DHCR7
8174	-1.0597	5.70048	-7.20746	4.53378e-10	4.66507e-09	12.377	1.16012e-09	down	MADCAM1
284129	-1.05954	8.76923	-10.0512	2.33191e-15	6.89881e-14	24.464	2.15437e-13	down	SLC26A11
57584	-1.05931	6.8257	-8.73503	6.41584e-13	1.2154e-11	18.8805	4.09099e-11	down	ARHGAP21
2861	-1.0585	4.7406	-7.56042	1.00172e-10	1.1973e-09	13.8712	1.36311e-09	down	GPR37
770	-1.05688	6.60571	-8.73701	6.36161e-13	1.20732e-11	18.8889	3.479e-11	down	CA11
219793	-1.05683	5.11315	-6.47536	1.00329e-08	7.59824e-08	9.31945	2.18648e-08	down	TBATA
4256	-1.05669	5.91574	-4.76586	9.48231e-06	3.59129e-05	2.61236	4.78085e-05	down	MGP
7345	-1.05663	5.95692	-10.6765	1.6864e-16	6.13845e-15	27.0772	1.83475e-13	down	UCHL1
158833	-1.0566	4.37818	-4.95831	4.56159e-06	1.8546e-05	3.32299	5.20752e-06	down	AWAT1
13	-1.05568	6.16943	-4.73921	1.0483e-05	3.94009e-05	2.51508	4.16162e-05	down	AADAC
8490	-1.05526	6.10005	-6.12935	4.23088e-08	2.7456e-07	7.90274	7.49329e-07	down	RGS5
10184	-1.05389	8.09083	-9.26659	6.56428e-14	1.48172e-12	21.1454	1.9956e-12	down	LHFPL2
121274	-1.05363	6.31168	-8.25326	5.09751e-12	8.11593e-11	16.8232	1.24964e-10	down	ZNF641
3824	-1.05301	4.63391	-6.44586	1.13512e-08	8.47963e-08	9.1978	2.14134e-08	down	KLRD1
147646	-1.05264	6.52424	-5.2243	1.62654e-06	7.28781e-06	4.32739	2.0993e-06	down	C19orf84
10000	-1.05257	5.28573	-11.0837	3.10819e-17	1.27865e-15	28.76	8.31466e-15	down	AKT3
56650	-1.05227	7.05999	-7.19639	4.75284e-10	4.86886e-09	12.3304	2.66468e-08	down	CLDND1
150280	-1.05202	4.03756	-8.30528	4.07491e-12	6.64803e-11	17.0453	1.97902e-11	down	HORMAD2
84889	-1.05158	4.50067	-6.92874	1.48389e-09	1.35863e-08	11.2051	4.13631e-09	down	SLC7A3
80315	-1.05008	6.13711	-6.86041	1.98228e-09	1.76686e-08	10.9192	3.4526e-08	down	CPEB4
10893	-1.04991	5.44325	-8.22316	5.80232e-12	9.11974e-11	16.6947	2.90335e-11	down	MMP24
9341	-1.04921	7.94201	-8.58877	1.20325e-12	2.15233e-11	18.256	6.42069e-11	down	VAMP3
23543	-1.04898	7.33766	-9.59252	1.63298e-14	4.13338e-13	22.5285	1.18426e-12	down	RBFOX2
9749	-1.0488	7.26639	-7.42668	1.77658e-10	2.00836e-09	13.3039	4.62047e-09	down	PHACTR2
10	-1.04703	4.51107	-8.50526	1.72336e-12	2.98788e-11	17.8994	7.29227e-12	down	NAT2
113510	-1.04605	5.2059	-11.8135	1.56762e-18	8.47041e-17	31.7325	1.95082e-15	down	HELQ
149018	-1.04564	4.52128	-5.78033	1.76732e-07	9.89289e-07	6.49873	2.68564e-07	down	LELP1
100507423	-1.04475	5.16041	-4.50586	2.49519e-05	8.60201e-05	1.67589	2.74519e-05	down	MKNK1-AS1
23095	-1.04467	7.43956	-8.85704	3.7986e-13	7.47428e-12	19.401	6.79607e-12	down	KIF1B
7046	-1.0444	6.36036	-7.42194	1.81299e-10	2.04067e-09	13.2838	4.62047e-09	down	TGFBR1
5745	-1.04366	5.1926	-4.65816	1.42003e-05	5.18607e-05	2.22102	2.54452e-05	down	PTH1R
101927884	-1.04199	4.95165	-6.99977	1.09766e-09	1.03499e-08	11.503	2.8151e-09	down	EVA1A-AS
116966	-1.04117	3.65584	-7.95126	1.86935e-11	2.61512e-10	15.5344	6.42069e-11	down	WDR17
118442	-1.04099	5.50368	-7.35071	2.45891e-10	2.68229e-09	12.9823	6.51433e-10	down	GPR62
5949	-1.04079	5.25099	-7.35488	2.41545e-10	2.64457e-09	12.9999	6.56882e-10	down	RBP3
100507156	-1.03973	5.40551	-5.10154	2.62501e-06	1.12123e-05	3.86081	4.3832e-06	down	LOXL2-AS1
56145	-1.03889	4.80403	-7.59542	8.62115e-11	1.0503e-09	14.0198	4.06228e-10	down	PCDHA3
2627	-1.03793	7.18942	-8.33551	3.5777e-12	5.88487e-11	17.1744	1.789e-09	down	GATA6
338653	-1.03734	4.42951	-7.12292	6.50052e-10	6.49025e-09	12.0208	1.60857e-09	down	KCNQ1-AS1
4889	-1.03706	4.24111	-7.30862	2.94363e-10	3.15495e-09	12.8043	9.03591e-10	down	NPY5R
105377443	-1.0359	4.08853	-7.42051	1.82413e-10	2.0521e-09	13.2778	7.47894e-10	down	LINC02172
101928937	-1.03523	4.25706	-8.21705	5.95697e-12	9.3417e-11	16.6686	2.23347e-11	down
100505826	-1.03399	5.36668	-6.77738	2.81643e-09	2.43441e-08	10.5724	6.03634e-09	down	STK4-DT
140832	-1.03376	4.44492	-5.1016	2.62441e-06	1.12121e-05	3.86103	3.08893e-06	down	WFDC10A
11022	-1.03291	4.24785	-7.35418	2.42269e-10	2.64833e-09	12.997	7.54233e-10	down	TDRKH
203447	-1.03281	5.17709	-8.30572	4.06723e-12	6.64293e-11	17.0472	1.35654e-10	down	NRK
103695435	-1.03241	4.61686	-7.28262	3.28941e-10	3.48614e-09	12.6944	9.20348e-10	down	BBOX1-AS1
5125	-1.03048	6.1127	-6.62567	5.3393e-09	4.31802e-08	9.94131	1.07801e-07	down	PCSK5
148870	-1.02983	4.75327	-4.70757	1.1805e-05	4.38576e-05	2.39997	1.24715e-05	down	CCDC27
185	-1.02981	4.53901	-8.09301	1.01593e-11	1.50921e-10	16.1391	4.15812e-11	down	AGTR1
4355	-1.02977	5.60315	-7.35544	2.40969e-10	2.63964e-09	13.0023	7.22201e-10	down	MPP2
23710	-1.02893	6.81708	-9.41938	3.41688e-14	8.15399e-13	21.7944	5.36834e-12	down	GABARAPL1
118429	-1.02795	5.47353	-13.2913	4.46938e-21	3.86796e-19	37.5623	1.55789e-16	down	ANTXR2
100506731	-1.02769	3.62356	-8.44391	2.24393e-12	3.81151e-11	17.6374	2.16112e-11	down	FLRT2-AS1
100507064	-1.02715	4.04473	-6.53409	7.84429e-09	6.1158e-08	9.56199	2.27933e-08	down	TEX26-AS1
1272	-1.02565	5.16462	-7.78071	3.89133e-11	5.07894e-10	14.8078	7.3973e-10	down	CNTN1
4838	-1.02389	4.83371	-7.3634	2.32903e-10	2.55936e-09	13.036	6.66259e-10	down	NODAL
27128	-1.02313	5.30019	-8.14569	8.09861e-12	1.23294e-10	16.3639	5.29631e-11	down	CYTH4
7857	-1.02286	4.76165	-6.50572	8.83491e-09	6.7921e-08	9.44477	6.45021e-08	down	SCG2
104355292	-1.02207	4.52714	-6.546	7.46203e-09	5.83561e-08	9.61124	1.45785e-08	down	LINC01525
2669	-1.02201	5.33833	-5.22009	1.65357e-06	7.40097e-06	4.31131	2.1765e-05	down	GEM
80099	-1.02163	3.84692	-6.48967	9.44952e-09	7.21672e-08	9.37848	2.29904e-08	down	PKD1L1-AS1
80114	-1.02138	6.60584	-7.35017	2.46452e-10	2.68701e-09	12.98	1.0488e-08	down	BICC1
745	-1.02082	4.52539	-4.41195	3.51641e-05	0.000117253	1.3448	3.47086e-05	down	MYRF
101928571	-1.01955	4.00497	-6.36398	1.59783e-08	1.15115e-07	8.861	4.49903e-08	down	ZNF649-AS1
375061	-1.01859	7.39862	-5.20441	1.75826e-06	7.82418e-06	4.25144	5.98575e-06	down	FAM89A
29125	-1.01823	4.69634	-7.01255	1.03964e-09	9.85176e-09	11.5566	2.90936e-09	down	C11orf21
51252	-1.01707	5.20651	-6.50706	8.78557e-09	6.75915e-08	9.45029	1.75457e-08	down	FAM178B
167359	-1.01657	4.5151	-6.21629	2.95257e-08	1.99229e-07	8.25658	5.44428e-08	down	NIM1K
84617	-1.01528	8.75243	-5.2639	1.39248e-06	6.34402e-06	4.47899	1.39504e-05	down	TUBB6
6554	-1.01436	4.63439	-5.94046	9.19976e-08	5.48697e-07	7.13944	1.5121e-07	down	SLC10A1
140886	-1.01369	3.48664	-9.71601	9.65551e-15	2.54274e-13	23.0509	7.84615e-14	down	PABPC5
23516	-1.01367	4.9353	-5.85837	1.28652e-07	7.4474e-07	6.81024	1.96757e-07	down	SLC39A14
101927914	-1.01314	4.72431	-6.59137	6.16744e-09	4.91345e-08	9.79912	1.62292e-08	down
25890	-1.0123	4.12348	-5.63315	3.20431e-07	1.68301e-06	5.91552	5.89927e-07	down	ABI3BP
4128	-1.01029	6.28242	-5.87594	1.19754e-07	6.9746e-07	6.88058	1.00952e-06	down	MAOA
27254	-1.00953	6.67435	-11.2015	1.9121e-17	8.13889e-16	29.2435	6.00809e-14	down	CSDC2
3845	-1.00884	5.72817	-4.47714	2.77227e-05	9.45563e-05	1.57421	3.21137e-05	down	KRAS
5680	-1.00803	4.56671	-7.75582	4.33057e-11	5.58582e-10	14.7018	1.3248e-10	down	PSG11
84944	-1.00747	3.89849	-5.58307	3.91897e-07	2.02289e-06	5.71836	5.53301e-07	down	MAEL
290	-1.00743	4.34308	-6.40432	1.35028e-08	9.90598e-08	9.0268	2.48752e-08	down	ANPEP
150384	-1.00596	4.12857	-5.81138	1.55782e-07	8.85324e-07	6.6225	2.35621e-07	down	GTSE1-DT
64288	-1.00592	6.80201	-6.367	1.57779e-08	1.13947e-07	8.87343	7.63307e-08	down	ZSCAN31
6935	-1.00589	5.14028	-11.2926	1.31406e-17	5.84099e-16	29.6167	4.80344e-15	down	ZEB1
101929265	-1.00564	4.13366	-7.94981	1.88108e-11	2.62961e-10	15.5282	6.09054e-11	down	LINC01428
144481	-1.00486	3.81588	-8.28114	4.5211e-12	7.26475e-11	16.9422	3.71489e-11	down	SOCS2-AS1
100144748	-1.00454	5.00508	-6.34544	1.72618e-08	1.23509e-07	8.78491	3.37045e-08	down	KLLN
101928333	-1.00369	4.20271	-6.36791	1.57185e-08	1.13558e-07	8.87714	2.98362e-08	down	GRM8-AS1
10500	-1.00345	6.59505	-5.66278	2.84372e-07	1.50805e-06	6.03248	3.99964e-07	down	SEMA6C
50937	-1.00279	4.73063	-8.2222	5.82657e-12	9.15096e-11	16.6905	2.10657e-11	down	CDON
27115	-1.00251	4.79931	-6.88491	1.78688e-09	1.6085e-08	11.0216	3.8844e-09	down	PDE7B
51302	-1.00176	6.25888	-6.35313	1.67173e-08	1.19901e-07	8.81648	6.44177e-08	down	CYP39A1
56944	-1.00124	7.81125	-4.22778	6.81915e-05	0.000213458	0.707262	0.000264284	down	OLFML3
84102	-1.00122	6.11113	-7.24186	3.91473e-10	4.08656e-09	12.5222	2.919e-09	down	SLC41A2
9122	-1.00109	6.14637	-4.40948	3.54809e-05	0.000118083	1.33615	0.000101654	down	SLC16A4
1193	-1.00082	4.41759	-6.28555	2.21478e-08	1.54133e-07	8.53953	9.37472e-08	down	CLIC2
283165	-1.00077	4.20314	-6.12719	4.26881e-08	2.76677e-07	7.89396	6.93151e-08	down	KIRREL3-AS3
29968	1.0035	6.36878	5.77125	1.83362e-07	1.02283e-06	6.46262	1.7458e-06	up	PSAT1
84336	1.00385	6.96821	8.32096	3.80894e-12	6.24553e-11	17.1123	2.40448e-10	up	TMEM101
29894	1.00451	6.96727	6.25386	2.52645e-08	1.72994e-07	8.40995	1.41263e-07	up	CPSF1
137695	1.00611	6.6405	8.17664	7.08858e-12	1.09354e-10	16.496	6.32933e-10	up	TMEM68
92840	1.00613	5.50174	7.53509	1.11661e-10	1.32175e-09	13.7636	7.75969e-10	up	REEP6
5954	1.00634	9.35621	6.60769	5.75869e-09	4.62135e-08	9.86674	1.41095e-08	up	RCN1
6748	1.0065	10.2767	6.91507	1.57251e-09	1.43159e-08	11.1479	6.06487e-09	up	SSR4
92305	1.00714	6.55948	8.73741	6.35065e-13	1.20633e-11	18.8906	3.49623e-12	up	TMEM129
29945	1.00736	9.0306	5.49635	5.54535e-07	2.76631e-06	5.37864	5.85309e-06	up	ANAPC4
51205	1.00781	6.59783	7.6671	6.33857e-11	7.91638e-10	14.3244	2.08749e-09	up	ACP6
55107	1.00831	4.76725	8.58714	1.21171e-12	2.16375e-11	18.2491	1.1022e-08	up	ANO1
80129	1.00841	5.93776	8.90742	3.05969e-13	6.1185e-12	19.6159	2.53363e-11	up	CCDC170
79925	1.0088	5.668	6.205	3.09406e-08	2.07969e-07	8.21052	5.23288e-07	up	SPEF2
91544	1.00896	6.64947	8.24145	5.36319e-12	8.51295e-11	16.7727	8.795e-10	up	UBXN11
57801	1.00916	5.52872	7.6733	6.17196e-11	7.73145e-10	14.3508	5.49665e-09	up	HES4
64968	1.00934	8.99601	6.26339	2.42842e-08	1.6694e-07	8.44889	2.27312e-07	up	MRPS6
158960	1.00948	7.87209	8.1464	8.07369e-12	1.23094e-10	16.367	9.29741e-10	up	ATP6AP1-DT
513	1.00965	7.66563	6.68904	4.08872e-09	3.39214e-08	10.2046	2.21153e-08	up	ATP5F1D
220001	1.00971	6.46289	7.04524	9.04756e-10	8.68008e-09	11.694	5.47041e-08	up	VWCE
5500	1.0116	9.58277	7.79299	3.69128e-11	4.84817e-10	14.8601	4.50933e-10	up	PPP1CB
51816	1.0133	8.11187	4.6378	1.53197e-05	5.55745e-05	2.14756	0.000112646	up	ADA2
79989	1.01334	4.91736	7.19685	4.74364e-10	4.86183e-09	12.3323	8.2695e-07	up	IFT56
55240	1.01388	5.9727	9.51769	2.24632e-14	5.54456e-13	22.2114	3.0027e-10	up	STEAP3
6415	1.01481	10.0587	8.54843	1.43125e-12	2.52338e-11	18.0838	7.41559e-11	up	SELENOW
5652	1.0158	5.99062	5.07614	2.89666e-06	1.22671e-05	3.7649	4.56657e-05	up	PRSS8
55638	1.01656	7.94584	4.85311	6.81576e-06	2.6671e-05	2.93278	4.75102e-05	up	SYBU
132299	1.01918	9.47863	6.31949	1.92319e-08	1.36204e-07	8.6785	1.67548e-07	up	OCIAD2
27349	1.01932	6.97639	8.64242	9.55339e-13	1.74822e-11	18.4851	1.24964e-10	up	MCAT
6364	1.02013	5.40772	4.17004	8.36793e-05	0.000256888	0.510712	0.000499214	up	CCL20
26270	1.02146	5.84459	7.22966	4.12398e-10	4.27079e-09	12.4707	2.69391e-08	up	FBXO6
718	1.02154	12.1362	4.25448	6.20043e-05	0.000195795	0.798682	0.000271684	up	C3
4059	1.02206	7.09007	9.71054	9.88276e-15	2.5993e-13	23.0278	5.32907e-12	up	BCAM
790955	1.02289	6.76578	7.96686	1.74808e-11	2.46349e-10	15.6009	2.40868e-10	up	UQCC3
2876	1.02309	10.7515	5.64706	3.02975e-07	1.59938e-06	5.97039	2.02996e-06	up	GPX1
100507246	1.02431	10.2253	6.90291	1.65564e-09	1.50072e-08	11.097	3.1038e-08	up	SNHG16
55805	1.02482	5.45485	5.06842	2.98453e-06	1.26111e-05	3.73579	6.87109e-06	up	LRP2BP
222229	1.02569	6.97199	7.75678	4.31264e-11	5.56614e-10	14.7059	4.84083e-09	up	LRWD1
158787	1.02592	5.8326	12.8448	2.55217e-20	1.91477e-18	35.8295	2.24057e-14	up	RIBC1
3636	1.02622	6.65055	10.5222	3.21477e-16	1.09919e-14	26.4353	5.45222e-15	up	INPPL1
10654	1.02685	7.23462	8.21493	6.01155e-12	9.41313e-11	16.6595	3.75388e-11	up	PMVK
7348	1.02687	8.27037	3.7866	0.000313351	0.000842645	-0.750956	0.00216264	up	UPK1B
51760	1.02719	6.321	6.933	1.45736e-09	1.33843e-08	11.223	3.15399e-08	up	SYT17
79651	1.02731	6.58685	8.29599	4.24114e-12	6.86782e-11	17.0056	2.53515e-10	up	RHBDF2
6304	1.02748	6.11645	5.83749	1.40078e-07	8.02651e-07	6.72675	2.15392e-06	up	SATB1
972	1.02819	6.66996	6.90451	1.64445e-09	1.49188e-08	11.1037	2.99618e-08	up	CD74
1632	1.02906	7.5938	7.3455	2.51427e-10	2.7341e-09	12.9602	1.35092e-09	up	ECI1
55323	1.02925	7.21194	5.41336	7.71639e-07	3.72031e-06	5.05556	1.5013e-05	up	LARP6
353	1.03158	8.08156	8.37714	2.99086e-12	4.9587e-11	17.3522	4.99802e-11	up	APRT
2621	1.03162	9.37568	6.04675	5.94713e-08	3.72044e-07	7.56802	2.09038e-07	up	GAS6
9576	1.03265	4.39307	5.10887	2.55141e-06	1.09315e-05	3.88851	0.000142868	up	SPAG6
2872	1.03483	8.74443	9.01793	1.90435e-13	3.95215e-12	20.087	4.27507e-12	up	MKNK2
23779	1.03493	5.48816	8.17492	7.14139e-12	1.10087e-10	16.4887	1.98633e-09	up	ARHGAP8
8879	1.03509	8.56868	6.85561	2.02303e-09	1.80087e-08	10.8991	1.84621e-07	up	SGPL1
1969	1.03543	7.14243	6.38767	1.44747e-08	1.05338e-07	8.95833	3.22416e-07	up	EPHA2
2707	1.03647	5.97642	8.24025	5.39102e-12	8.53114e-11	16.7676	9.41184e-09	up	GJB3
7384	1.03788	9.55987	6.88434	1.79126e-09	1.61175e-08	11.0192	1.55783e-08	up	UQCRC1
285386	1.03802	5.73498	4.86105	6.61311e-06	2.59657e-05	2.96209	6.76948e-05	up	TPRG1
8624	1.03834	8.32731	6.09862	4.80298e-08	3.08518e-07	7.77804	1.56296e-06	up	PSMG1
9466	1.03876	4.88087	8.68626	7.91216e-13	1.47211e-11	18.6723	2.62404e-10	up	IL27RA
1512	1.04082	9.63894	5.38168	8.74948e-07	4.16924e-06	4.93277	7.90135e-06	up	CTSH
10095	1.04089	8.96779	5.9626	8.40208e-08	5.05166e-07	7.22851	1.133e-06	up	ARPC1B
6513	1.04123	6.02015	8.02713	1.34887e-11	1.94965e-10	15.858	7.80254e-10	up	SLC2A1
760	1.04133	4.90455	5.16708	2.03422e-06	8.92652e-06	4.10928	0.000118593	up	CA2
3170	1.04176	5.41404	6.19586	3.21345e-08	2.15162e-07	8.17328	3.73976e-06	up	FOXA2
23650	1.04197	5.85546	10.2088	1.19914e-15	3.7329e-14	25.1256	1.4561e-11	up	TRIM29
25891	1.04203	7.06835	6.27133	2.34959e-08	1.62001e-07	8.48137	1.03836e-06	up	PAMR1
64080	1.04297	7.66322	11.7023	2.46116e-18	1.323e-16	31.2836	6.44371e-15	up	RBKS
84419	1.0441	5.91886	3.36816	0.00121708	0.00287676	-2.0333	0.00448129	up	C15orf48
3315	1.04434	10.1821	5.46594	6.26032e-07	3.07952e-06	5.26002	3.04288e-06	up	HSPB1
25953	1.04444	7.22146	9.76305	7.9062e-15	2.10331e-13	23.2497	6.0879e-12	up	PNKD
11187	1.04584	5.61698	15.7152	5.41599e-25	1.14102e-22	46.5213	2.82602e-17	up	PKP3
9131	1.04811	7.85524	6.89502	1.71196e-09	1.55043e-08	11.0639	9.75638e-08	up	AIFM1
84634	1.05047	4.66165	6.00134	7.16758e-08	4.39172e-07	7.38461	8.12967e-06	up	KISS1R
5606	1.05201	7.37778	9.89284	4.558e-15	1.27949e-13	23.7975	1.08699e-13	up	MAP2K3
9182	1.05224	6.62914	7.50133	1.29046e-10	1.50448e-09	13.6204	6.24749e-08	up	RASSF9
6167	1.05229	8.23487	6.53064	7.95856e-09	6.19372e-08	9.54774	5.88788e-07	up	RPL37
3017	1.05495	7.29306	7.90129	2.31746e-11	3.17786e-10	15.3214	3.74262e-10	up	H2BC5
1003	1.05808	4.4197	7.86115	2.75396e-11	3.71536e-10	15.1504	1.78461e-07	up	CDH5
10769	1.05853	8.60383	4.20113	7.4961e-05	0.000232554	0.616341	0.000760074	up	PLK2
79056	1.05893	6.47074	7.77492	3.98941e-11	5.18101e-10	14.7831	9.54489e-10	up	PRRG4
84798	1.05916	7.21732	8.1846	6.84979e-12	1.05905e-10	16.53	4.02488e-09	up
400986	1.06006	4.28837	4.97724	4.24186e-06	1.73748e-05	3.39366	0.000302554	up	ANKRD36C
58495	1.06103	5.49865	13.7484	7.70614e-22	8.03635e-20	39.3101	3.19741e-19	up	OVOL2
10045	1.0618	4.91915	14.6859	2.27545e-23	3.38993e-21	42.8105	3.38257e-16	up	SH2D3A
273	1.06203	5.2799	6.29385	2.13964e-08	1.49854e-07	8.57351	3.2515e-06	up	AMPH
3689	1.0632	6.04834	9.52939	2.13697e-14	5.28716e-13	22.261	3.2524e-11	up	ITGB2
125988	1.06444	8.2142	8.32107	3.80724e-12	6.24553e-11	17.1127	8.57546e-11	up	MICOS13
4363	1.0645	7.3342	7.84781	2.9165e-11	3.92195e-10	15.0935	1.48377e-09	up	ABCC1
83641	1.06451	8.50056	6.37172	1.54707e-08	1.11884e-07	8.89279	3.26361e-07	up	FAM107B
64840	1.06483	6.3829	15.4019	1.66595e-24	3.10238e-22	45.4063	3.77934e-17	up	PORCN
285368	1.06552	6.63011	10.1275	1.68961e-15	5.09251e-14	24.7845	3.46739e-12	up	PRRT3
11313	1.06625	8.28036	12.961	1.61799e-20	1.27102e-18	36.2828	1.90886e-15	up	LYPLA2
8692	1.06632	7.59139	9.47697	2.67234e-14	6.50373e-13	22.0388	1.25e-12	up	HYAL2
1602	1.06641	4.94197	5.61299	3.47514e-07	1.81656e-06	5.83606	1.15244e-05	up	DACH1
5580	1.06662	5.67403	10.167	1.43018e-15	4.38665e-14	24.9504	9.9441e-13	up	PRKCD
92340	1.06776	6.95296	6.06644	5.48419e-08	3.45989e-07	7.64766	1.41269e-07	up	PRR29
6750	1.06872	5.73228	3.62271	0.000539024	0.00137893	-1.2656	0.00603757	up	SST
2783	1.07042	8.273	7.56223	9.93965e-11	1.18939e-09	13.8789	3.76139e-09	up	GNB2
51042	1.07088	7.21665	7.45653	1.56346e-10	1.79368e-09	13.4304	3.28399e-09	up	ZNF593
50853	1.07162	5.77775	10.1782	1.36402e-15	4.20226e-14	24.9975	1.30098e-11	up	VILL
51329	1.07163	7.98158	8.79359	4.98847e-13	9.58936e-12	19.1304	4.50493e-12	up	ARL6IP4
25824	1.07329	10.5289	6.15786	3.76072e-08	2.46348e-07	8.01859	2.24865e-07	up	PRDX5
83450	1.07366	5.73936	11.0909	3.01806e-17	1.24403e-15	28.7893	1.2503e-13	up	DRC3
10126	1.07388	7.10261	10.5881	2.43966e-16	8.46655e-15	26.7098	2.81076e-13	up	DNAL4
130367	1.07429	6.82472	5.63316	3.20426e-07	1.68301e-06	5.91554	1.01281e-05	up	SGPP2
147015	1.07508	6.79748	10.5482	2.88218e-16	9.91974e-15	26.544	1.83475e-13	up	DHRS13
2104	1.07523	5.82588	7.57816	9.28353e-11	1.12052e-09	13.9465	5.11615e-09	up	ESRRG
54869	1.07632	7.27222	6.88613	1.77772e-09	1.60164e-08	11.0267	6.26671e-08	up	EPS8L1
975	1.07673	11.0861	7.72063	5.03708e-11	6.41382e-10	14.5521	2.05856e-10	up	CD81
2591	1.07732	6.66294	9.4295	3.27235e-14	7.84498e-13	21.8374	1.36462e-12	up	GALNT3
8534	1.0778	5.41881	12.0405	6.26415e-19	3.62921e-17	32.6453	6.82829e-12	up	CHST1
5214	1.07932	6.54497	11.884	1.17818e-18	6.58803e-17	32.0167	2.49378e-16	up	PFKP
5092	1.07972	7.71528	9.4794	2.64477e-14	6.44415e-13	22.0491	6.12623e-12	up	PCBD1
80237	1.0806	6.25107	12.7582	3.58863e-20	2.62625e-18	35.4904	1.72713e-14	up	ELL3
132851	1.08143	5.63922	9.98933	3.02909e-15	8.83606e-14	24.2039	6.80039e-12	up	SPATA4
24137	1.08213	5.56781	6.82691	2.28424e-09	2.01278e-08	10.7792	8.34119e-08	up	KIF4A
987	1.0851	8.16894	7.61501	7.92633e-11	9.69623e-10	14.103	1.18884e-09	up	LRBA
83857	1.08574	5.77703	7.8577	2.79517e-11	3.76607e-10	15.1357	3.13192e-08	up	TMTC1
23513	1.08586	7.42057	7.78552	3.81171e-11	4.98623e-10	14.8283	2.20042e-10	up	SCRIB
9817	1.08638	7.86806	8.84916	3.92928e-13	7.70235e-12	19.3674	4.64991e-12	up	KEAP1
23170	1.08691	7.6656	9.29139	5.90369e-14	1.34132e-12	21.2508	4.50016e-11	up	TTLL12
9600	1.08809	6.25132	9.47008	2.75206e-14	6.68216e-13	22.0095	3.02428e-11	up	PITPNM1
3280	1.08853	6.63166	6.2325	2.76062e-08	1.87735e-07	8.32272	2.14354e-07	up	HES1
10160	1.08854	6.48011	9.44527	3.05936e-14	7.35975e-13	21.9043	1.74889e-11	up	FARP1
89944	1.08908	6.89852	9.73535	8.89361e-15	2.35535e-13	23.1327	7.06329e-12	up	GLB1L2
149473	1.08981	6.63028	9.86216	5.19134e-15	1.44176e-13	23.6681	1.82161e-12	up	CCDC24
80347	1.09241	8.05791	10.855	8.02032e-17	3.05813e-15	27.8167	9.24642e-15	up	COASY
10256	1.09298	6.1271	11.4669	6.431e-18	3.1121e-16	30.3278	5.88615e-14	up	CNKSR1
84661	1.09316	9.19495	7.44178	1.66535e-10	1.89701e-09	13.3679	1.9253e-09	up	DPY30
7137	1.09326	5.21243	11.6537	2.99991e-18	1.55645e-16	31.0867	6.11087e-12	up	TNNI3
56901	1.09361	5.57692	8.69843	7.50893e-13	1.40209e-11	18.7242	1.36739e-08	up	NDUFA4L2
10227	1.09453	6.92923	7.18753	4.93591e-10	5.03907e-09	12.293	9.36585e-09	up	MFSD10
115908	1.09737	7.67254	3.32002	0.00141402	0.00329928	-2.17392	0.00536122	up	CTHRC1
29911	1.09823	6.76841	8.3872	2.8642e-12	4.77527e-11	17.3952	7.65259e-11	up	HOOK2
55920	1.0987	8.69053	9.50721	2.34891e-14	5.77046e-13	22.167	2.42827e-12	up	RCC2
6472	1.10132	7.51661	6.10696	4.6406e-08	2.99008e-07	7.81185	1.41972e-06	up	SHMT2
10331	1.10162	6.60897	10.946	5.49624e-17	2.17182e-15	28.1928	2.97987e-12	up	B3GNT3
85236	1.10189	9.21529	6.36799	1.57134e-08	1.13558e-07	8.87746	8.71136e-08	up	H2BC12
100506119	1.10303	6.74254	7.68492	5.87182e-11	7.37762e-10	14.4002	1.47704e-07	up	LINC01503
6696	1.10372	5.62301	6.33022	1.83919e-08	1.30877e-07	8.72247	1.37523e-07	up	SPP1
728769	1.10436	7.08239	10.6734	1.70838e-16	6.20761e-15	27.0643	8.34202e-14	up	SCAMP1-AS1
5276	1.1045	4.31444	9.4271	3.30608e-14	7.91674e-13	21.8272	8.92024e-11	up	SERPINI2
414	1.10472	6.93904	10.2126	1.17998e-15	3.67877e-14	25.1416	1.07037e-12	up	ARSD
64928	1.10533	8.75795	8.50098	1.75534e-12	3.03827e-11	17.8811	2.98833e-11	up	MRPL14
10609	1.10587	6.56034	8.36938	3.09244e-12	5.11491e-11	17.3191	1.46551e-10	up	P3H4
10276	1.10679	8.65859	6.59234	6.14231e-09	4.9028e-08	9.80314	1.38063e-07	up	NET1
3784	1.10737	6.57159	17.1305	3.94298e-27	1.58152e-24	51.4005	5.16334e-20	up	KCNQ1
56673	1.10814	7.00912	10.5964	2.35633e-16	8.25983e-15	26.7444	1.33094e-12	up	C11orf16
79789	1.11048	5.55381	9.79858	6.79877e-15	1.8392e-13	23.3998	1.97981e-11	up	CLMN
10942	1.11244	5.41871	5.31144	1.15488e-06	5.36584e-06	4.66162	0.000115216	up	PRSS21
97	1.11421	7.37711	6.64111	5.00337e-09	4.08116e-08	10.0054	3.05612e-08	up	ACYP1
8853	1.11458	8.54767	6.22738	2.81985e-08	1.91388e-07	8.30183	3.34683e-07	up	ASAP2
23554	1.11559	5.44662	9.02062	1.88249e-13	3.91093e-12	20.0985	6.70627e-12	up	TSPAN12
283991	1.11576	6.94025	12.386	1.56901e-19	1.02265e-17	34.0228	7.13797e-17	up	UBALD2
10233	1.11727	5.37514	14.5554	3.69001e-23	5.382e-21	42.3302	1.28159e-16	up	LRRC23
259307	1.11944	5.89153	6.70702	3.79029e-09	3.18254e-08	10.2793	1.1355e-07	up	IL4I1
6272	1.11973	6.66235	7.37044	2.25997e-10	2.49372e-09	13.0658	2.25887e-09	up	SORT1
10742	1.12078	7.88725	7.09218	7.40957e-10	7.27254e-09	11.8914	9.86753e-09	up	RAI2
25803	1.12199	6.80912	13.5548	1.61722e-21	1.5332e-19	38.5732	6.30728e-16	up	SPDEF
1508	1.1229	10.1564	5.87589	1.19782e-07	6.9746e-07	6.88035	8.65357e-07	up	CTSB
7068	1.12337	5.69543	8.65138	9.19243e-13	1.68773e-11	18.5234	3.67306e-10	up	THRB
9940	1.12458	6.67782	6.72633	3.4938e-09	2.95512e-08	10.3597	4.75711e-08	up	DLEC1
84262	1.12499	7.80997	8.1712	7.25669e-12	1.11535e-10	16.4728	2.7711e-10	up	PSMG3
3159	1.12512	6.47922	11.0154	4.1237e-17	1.66039e-15	28.4787	1.87109e-14	up	HMGA1
124220	1.12584	5.2995	9.0105	1.96602e-13	4.05592e-12	20.0553	1.8801e-09	up	ZG16B
283514	1.127	3.62273	8.1011	9.81147e-12	1.46904e-10	16.1736	2.07559e-07	up	SIAH3
10158	1.12729	7.42823	5.34315	1.01901e-06	4.79224e-06	4.78385	2.9181e-05	up	PDZK1IP1
84071	1.12781	4.48266	7.86119	2.75355e-11	3.71536e-10	15.1505	2.61336e-08	up	ARMC2
152273	1.12785	5.63665	11.1215	2.65901e-17	1.10918e-15	28.9153	3.85105e-13	up	FGD5
9592	1.12817	9.74854	5.72513	2.2105e-07	1.20914e-06	6.27934	5.78117e-06	up	IER2
7322	1.12828	8.94379	7.466	1.50132e-10	1.72714e-09	13.4706	3.98497e-09	up	UBE2D2
8045	1.12841	8.16273	9.81437	6.35806e-15	1.7312e-13	23.4664	3.05088e-13	up	RASSF7
3985	1.13009	7.80186	10.4333	4.66566e-16	1.54463e-14	26.0647	1.4567e-13	up	LIMK2
90249	1.13019	4.0928	12.2279	2.95118e-19	1.83193e-17	33.3942	1.1313e-11	up	UNC5A
164781	1.13082	5.27046	4.69888	1.21958e-05	4.52128e-05	2.36841	0.000181747	up	DAW1
79679	1.13175	5.63462	4.25857	6.11063e-05	0.00019331	0.812708	0.000401041	up	VTCN1
81578	1.13309	5.95591	4.2008	7.50499e-05	0.000232761	0.615203	0.000503262	up	COL21A1
2971	1.13335	10.4316	7.54604	1.06542e-10	1.26762e-09	13.8101	4.15538e-10	up	GTF3A
6277	1.13345	7.9818	8.00734	1.46872e-11	2.10537e-10	15.7736	9.04999e-10	up	S100A6
56000	1.13613	4.5646	9.73521	8.89876e-15	2.35535e-13	23.1321	6.78771e-12	up	NXF3
84836	1.13677	7.30562	11.6124	3.5493e-18	1.79679e-16	30.9193	1.38966e-14	up	ABHD14B
9615	1.13735	5.086	5.85476	1.3056e-07	7.54525e-07	6.79579	4.53004e-06	up	GDA
154865	1.14041	4.49252	8.81948	4.4634e-13	8.62771e-12	19.2408	1.64785e-09	up	IQUB
221908	1.14234	7.13177	8.8392	4.10105e-13	7.98652e-12	19.3249	1.85685e-11	up	PPP1R35
3965	1.14258	6.72101	11.655	2.98381e-18	1.55195e-16	31.092	1.37426e-14	up	LGALS9
54936	1.14267	9.21622	7.87688	2.57397e-11	3.49969e-10	15.2174	1.69776e-10	up	ADPRS
28987	1.14791	8.78295	7.55045	1.04545e-10	1.24458e-09	13.8288	9.40281e-09	up	NOB1
7295	1.15234	7.90173	7.11487	6.7274e-10	6.68263e-09	11.9868	6.56041e-09	up	TXN
83715	1.15247	5.94642	13.6774	1.01078e-21	1.03342e-19	39.0404	2.94408e-17	up	ESPN
10591	1.15292	7.27293	9.87572	4.90127e-15	1.36848e-13	23.7252	6.23297e-13	up	DNPH1
83856	1.1552	4.79493	10.1116	1.80653e-15	5.41363e-14	24.718	5.84805e-12	up	FSD1L
150082	1.15557	5.28162	10.4223	4.88578e-16	1.61494e-14	26.0189	1.42457e-12	up	LCA5L
85457	1.15667	7.28154	5.35856	9.58783e-07	4.53249e-06	4.84337	4.08079e-06	up	CIPC
4319	1.1588	4.97227	3.9018	0.000212293	0.000592031	-0.380129	0.0027598	up	MMP10
1116	1.16017	6.93378	4.97683	4.24862e-06	1.73991e-05	3.39211	5.57134e-05	up	CHI3L1
2982	1.16043	4.46114	6.94836	1.36542e-09	1.26011e-08	11.2873	6.41598e-07	up	GUCY1A1
10723	1.16062	8.53611	11.3464	1.05351e-17	4.8399e-16	29.8367	1.94532e-15	up	SLC12A7
170463	1.16117	7.00474	9.20498	8.54463e-14	1.88988e-12	20.8834	1.10478e-12	up	SSBP4
4837	1.16182	8.70858	4.10962	0.0001035	0.000310291	0.306826	0.000576732	up	NNMT
3732	1.16215	6.85556	10.3487	6.65523e-16	2.1515e-14	25.7114	5.60626e-13	up	CD82
440193	1.16257	4.86167	16.189	1.01394e-25	2.48797e-23	48.1831	3.82828e-18	up	CCDC88C
79792	1.1656	7.09595	11.3494	1.04059e-17	4.80167e-16	29.8489	5.48263e-16	up	GSDMD
54795	1.16569	5.35344	12.1244	4.47081e-19	2.69502e-17	32.9809	2.82215e-14	up	TRPM4
202781	1.16581	6.58053	6.76153	3.0114e-09	2.58898e-08	10.5063	1.8416e-08	up	PAXIP1-DT
4291	1.16604	7.45547	6.44273	1.15004e-08	8.57885e-08	9.18493	2.81487e-07	up	MLF1
10076	1.16812	6.81812	7.47318	1.45587e-10	1.68134e-09	13.501	2.36401e-09	up	PTPRU
126353	1.16833	7.78177	10.862	7.78904e-17	2.98084e-15	27.8459	1.57015e-12	up	MISP
27106	1.16925	6.35648	8.02642	1.353e-11	1.9529e-10	15.855	6.28308e-10	up	ARRDC2
1445	1.17047	7.51066	9.93108	3.87627e-15	1.09847e-13	23.9586	5.82351e-14	up	CSK
373156	1.17068	8.70144	8.36907	3.09654e-12	5.11763e-11	17.3178	7.12177e-11	up	GSTK1
2312	1.17099	3.86396	4.40074	3.66254e-05	0.000121543	1.30554	0.00138749	up	FLG
1591	1.17225	4.00799	6.09817	4.81195e-08	3.08999e-07	7.77621	2.98554e-05	up	CYP24A1
6271	1.1726	6.14632	7.62626	7.55274e-11	9.27724e-10	14.1508	3.26865e-08	up	S100A1
51734	1.17382	8.24534	10.8866	7.03346e-17	2.70658e-15	27.9474	2.3372e-12	up	MSRB1
5420	1.17867	9.9194	5.64209	3.09103e-07	1.62983e-06	5.95078	9.06967e-07	up	PODXL
2354	1.18024	7.00895	2.97763	0.00395339	0.0083373	-3.13021	0.012203	up	FOSB
11033	1.1815	7.20031	12.7676	3.45902e-20	2.54031e-18	35.527	1.26134e-15	up	ADAP1
90835	1.18154	6.06911	8.69894	7.49243e-13	1.40027e-11	18.7264	5.15385e-10	up	CFAP119
1906	1.18321	5.88956	8.04143	1.26837e-11	1.84738e-10	15.919	4.69433e-08	up	EDN1
112609	1.18391	6.18172	7.4005	1.98719e-10	2.21878e-09	13.193	6.85337e-09	up	MRAP2
22827	1.1854	8.61137	9.15685	1.04998e-13	2.28834e-12	20.6786	2.22313e-12	up	PUF60
3620	1.18751	6.37246	5.20741	1.73772e-06	7.74227e-06	4.26289	2.22332e-05	up	IDO1
23764	1.19063	8.4454	5.54985	4.47733e-07	2.28254e-06	5.58797	3.45099e-06	up	MAFF
80157	1.19395	4.68887	7.33159	2.66828e-10	2.88653e-09	12.9014	1.55908e-07	up	CWH43
266675	1.19518	4.71456	8.73218	6.49502e-13	1.22705e-11	18.8683	1.06866e-09	up	BEST4
728196	1.19698	4.85451	8.86304	3.70189e-13	7.30466e-12	19.4267	2.52502e-09	up	MIR34BHG
3215	1.19776	6.07746	11.4009	8.42601e-18	3.98506e-16	30.059	5.3225e-12	up	HOXB5
51330	1.19844	7.61142	6.0543	5.76529e-08	3.61426e-07	7.59854	5.87581e-07	up	TNFRSF12A
90288	1.20099	5.11399	10.9759	4.85618e-17	1.94033e-15	28.316	9.84059e-12	up	EFCAB12
11001	1.20194	5.15282	7.03203	9.57003e-10	9.1351e-09	11.6385	7.30745e-08	up	SLC27A2
56967	1.20264	7.28966	8.26035	4.94414e-12	7.88982e-11	16.8535	1.83288e-08	up	C14orf132
404093	1.20266	6.73502	12.6289	5.98036e-20	4.14395e-18	34.9824	3.6806e-16	up	CUEDC1
3098	1.20332	8.91946	9.58809	1.66405e-14	4.20691e-13	22.5097	2.55792e-13	up	HK1
26472	1.20364	7.76884	7.60345	8.32913e-11	1.0165e-09	14.0539	1.18819e-09	up	PPP1R14B
23555	1.20412	5.76135	12.4845	1.0601e-19	7.08669e-18	34.4129	4.81648e-14	up	TSPAN15
6603	1.20452	7.66067	12.2338	2.88297e-19	1.79493e-17	33.4175	1.44729e-15	up	SMARCD2
54918	1.20519	7.04128	11.8511	1.34592e-18	7.4264e-17	31.8842	4.75203e-15	up	CMTM6
56253	1.20621	4.53102	5.84765	1.34399e-07	7.74998e-07	6.76735	6.73498e-06	up	CRTAM
100131187	1.20744	9.34778	8.55582	1.38649e-12	2.45276e-11	18.1153	2.83798e-11	up	TSTD1
401115	1.20768	8.11107	6.49857	9.10352e-09	6.98573e-08	9.41525	1.17178e-07	up	C4orf48
23640	1.20847	7.33929	10.6014	2.3073e-16	8.12896e-15	26.7653	6.27447e-14	up	HSPBP1
80781	1.21064	7.77322	8.66031	8.84618e-13	1.62846e-11	18.5615	4.13013e-11	up
80781	1.21064	7.77322	8.66031	8.84618e-13	1.62846e-11	18.5615	4.13013e-11	up	COL18A1
55270	1.21127	7.36621	8.61503	1.07474e-12	1.94361e-11	18.3682	1.40405e-11	up	NUDT15
26031	1.21539	6.72518	6.28349	2.23384e-08	1.55304e-07	8.5311	1.05968e-06	up	OSBPL3
25788	1.21569	5.47631	6.4383	1.17156e-08	8.73313e-08	9.16666	4.85252e-07	up	RAD54B
7277	1.21575	7.75745	6.8117	2.43608e-09	2.13664e-08	10.7156	4.91209e-08	up	TUBA4A
116143	1.21724	7.28926	7.77989	3.90515e-11	5.09092e-10	14.8043	2.73164e-09	up	DNAAF10
5366	1.22133	6.39255	5.7166	2.28806e-07	1.24731e-06	6.24553	1.19583e-06	up	PMAIP1
3214	1.22148	7.73376	13.831	5.62329e-22	6.01462e-20	39.6234	2.58087e-18	up	HOXB4
79025	1.22206	5.41973	10.7703	1.1408e-16	4.22622e-15	27.4662	1.41564e-10	up	FNDC11
10267	1.22424	6.62364	6.44617	1.13364e-08	8.47165e-08	9.19908	3.65987e-07	up	RAMP1
29901	1.22492	7.05728	8.41009	2.59549e-12	4.36214e-11	17.4929	3.68121e-11	up	SAC3D1
25876	1.2252	5.86502	5.96986	8.15564e-08	4.91625e-07	7.25775	3.1137e-07	up	SPEF1
1534	1.22633	7.74777	12.1548	3.95577e-19	2.39842e-17	33.1027	6.81495e-16	up	CYB561
27151	1.22802	5.75566	9.84385	5.61055e-15	1.54583e-13	23.5908	7.9578e-12	up	CPAMD8
8447	1.22808	5.39017	12.2549	2.64952e-19	1.66449e-17	33.5015	2.55792e-13	up	DOC2B
11275	1.2296	8.12177	7.6341	7.30279e-11	9.01802e-10	14.1841	1.1648e-09	up	KLHL2
5332	1.23095	5.3259	6.84664	2.10133e-09	1.86579e-08	10.8616	5.5562e-08	up	PLCB4
10123	1.23316	7.76834	7.09569	7.29965e-10	7.1714e-09	11.9061	1.62715e-07	up	ARL4C
347730	1.23412	5.5662	9.76707	7.77234e-15	2.07564e-13	23.2667	5.22791e-10	up	LRRTM1
221061	1.23537	7.968	8.22654	5.71868e-12	9.00516e-11	16.7091	1.12619e-10	up	FAM171A1
1509	1.23683	7.48295	7.76045	4.24524e-11	5.48933e-10	14.7215	4.48492e-09	up	CTSD
11123	1.23726	5.09602	10.5903	2.41745e-16	8.40344e-15	26.7189	7.69969e-12	up	RCAN3
85415	1.23865	8.65602	7.39579	2.02765e-10	2.25912e-09	13.1731	1.46737e-08	up	RHPN2
2261	1.23962	5.11072	13.0149	1.31017e-20	1.04299e-18	36.4927	4.39257e-15	up	FGFR3
999	1.24088	7.02104	8.46952	2.00983e-12	3.44729e-11	17.7468	2.87034e-11	up	CDH1
9674	1.2412	6.75274	11.4215	7.74185e-18	3.70348e-16	30.1432	4.62652e-14	up	KIAA0040
138311	1.24228	5.85358	12.1522	3.99809e-19	2.41705e-17	33.0921	4.75104e-15	up	DIPK1B
2762	1.24375	6.5731	8.41659	2.52393e-12	4.25559e-11	17.5207	2.68151e-10	up	GMDS
9266	1.24409	6.40509	11.4553	6.74154e-18	3.2473e-16	30.2809	1.31346e-12	up	CYTH2
84632	1.24446	5.92566	6.47722	9.95501e-09	7.55024e-08	9.32713	2.6261e-07	up	AFAP1L2
376497	1.24455	7.58116	10.7962	1.02399e-16	3.83436e-15	27.5736	5.94401e-14	up	SLC27A1
53354	1.24465	6.38475	9.42371	3.35421e-14	8.02278e-13	21.8128	5.61031e-11	up	PANK1
83699	1.24567	7.47906	11.6797	2.69891e-18	1.42149e-16	31.1919	6.50055e-13	up	SH3BGRL2
374882	1.24574	8.73868	8.29898	4.18682e-12	6.79569e-11	17.0184	1.40317e-10	up	TMEM205
1069	1.24584	10.7343	7.46959	1.47841e-10	1.70455e-09	13.4858	4.62655e-09	up	CETN2
100289137	1.24609	4.47401	9.10277	1.32374e-13	2.82591e-12	20.4484	5.18274e-09	up	ANKRD18A
102724156	1.24767	5.01621	9.31617	5.31025e-14	1.22112e-12	21.3561	1.46417e-09	up	LINC03026
126695	1.24773	5.72228	13.0364	1.205e-20	9.66644e-19	36.5759	1.69557e-15	up	KDF1
10253	1.24966	8.12045	5.99822	7.25985e-08	4.43523e-07	7.37204	1.10773e-06	up	SPRY2
9766	1.25061	8.83705	9.36193	4.36711e-14	1.01976e-12	21.5505	6.34419e-12	up	SUSD6
613266	1.25161	4.04561	5.97585	7.9578e-08	4.81648e-07	7.28187	1.81662e-05	up
84080	1.25248	7.03897	8.5068	1.71198e-12	2.97309e-11	17.906	4.2305e-11	up	ENKD1
3026	1.25381	5.46397	8.5998	1.1475e-12	2.06443e-11	18.3031	4.42321e-09	up	HABP2
60314	1.25479	7.48497	9.06663	1.54548e-13	3.26256e-12	20.2945	4.13309e-12	up	MYG1
84314	1.25503	6.60337	7.77912	3.91796e-11	5.10093e-10	14.801	1.23256e-09	up	TMEM107
10752	1.25703	6.026	6.00418	7.08448e-08	4.34847e-07	7.39606	6.27444e-06	up	CHL1
51116	1.25743	7.55108	7.91041	2.2284e-11	3.06783e-10	15.3603	6.27772e-10	up	MRPS2
79711	1.25895	7.33135	11.6988	2.49718e-18	1.33891e-16	31.2692	1.41303e-13	up	IPO4
123872	1.25964	5.58992	11.6469	3.08353e-18	1.59191e-16	31.0593	2.38571e-13	up	DNAAF1
123036	1.26058	5.47184	10.0809	2.05703e-15	6.12906e-14	24.5888	1.50013e-12	up	TC2N
5315	1.26131	7.57668	11.0689	3.30482e-17	1.3542e-15	28.699	4.71409e-13	up	PKM
79095	1.26444	6.6757	11.3028	1.26031e-17	5.65295e-16	29.6583	4.40479e-14	up	BBLN
80776	1.265	6.35681	14.2141	1.32069e-22	1.67961e-20	41.0633	1.10355e-17	up	B9D2
80122	1.26944	5.82458	11.286	1.35039e-17	5.96717e-16	29.5896	1.14301e-13	up	MAP3K19
3918	1.26963	6.44849	8.25607	5.03615e-12	8.03051e-11	16.8352	6.8218e-10	up	LAMC2
362	1.27044	5.64644	9.63341	1.37202e-14	3.5069e-13	22.7016	1.07424e-09	up	AQP5
57106	1.27151	6.82966	9.11899	1.23484e-13	2.65517e-12	20.5174	9.1421e-12	up	NAT14
79696	1.2728	6.05386	12.8949	2.09645e-20	1.61349e-18	36.0251	3.56016e-14	up	ZC2HC1C
633	1.27325	7.12222	5.83434	1.41885e-07	8.12102e-07	6.71417	3.13225e-06	up	BGN
59307	1.27358	6.67926	9.37642	4.10482e-14	9.65211e-13	21.6121	3.46739e-12	up	SIGIRR
27239	1.27388	5.16244	14.2846	1.01369e-22	1.38136e-20	41.3262	5.26046e-16	up	GPR162
9516	1.27713	8.47638	7.79329	3.68656e-11	4.84503e-10	14.8613	6.02852e-10	up	LITAF
8938	1.2772	6.17408	13.5149	1.88543e-21	1.75555e-19	38.4206	9.85414e-16	up	BAIAP3
7464	1.27805	5.70022	10.9416	5.59833e-17	2.20727e-15	28.1745	5.21719e-13	up	CORO2A
2983	1.27872	5.83754	9.02061	1.88262e-13	3.91093e-12	20.0984	3.86802e-10	up	GUCY1B1
4913	1.27956	6.48452	9.55296	1.93276e-14	4.83352e-13	22.3609	2.7587e-12	up	NTHL1
54344	1.27976	8.0614	8.2951	4.25736e-12	6.8834e-11	17.0018	2.27488e-11	up	DPM3
26628	1.28048	6.50637	9.01306	1.94452e-13	4.0235e-12	20.0663	4.1698e-11	up
1364	1.28075	5.88574	14.2174	1.30436e-22	1.66903e-20	41.0757	9.45621e-20	up	CLDN4
58191	1.28079	7.83446	7.47232	1.4612e-10	1.68657e-09	13.4974	1.22349e-09	up	CXCL16
658	1.28117	6.90454	6.6987	3.92557e-09	3.27371e-08	10.2447	1.26536e-07	up	BMPR1B
7718	1.28221	5.13422	7.19693	4.74189e-10	4.86183e-09	12.3327	2.89268e-08	up	ZNF165
146177	1.28286	7.0064	10.397	5.43376e-16	1.78475e-14	25.9131	6.18162e-13	up	VWA3A
4285	1.28374	7.46709	10.6216	2.12051e-16	7.5345e-15	26.8493	4.16569e-13	up	MIPEP
11322	1.28421	5.80587	15.705	5.61566e-25	1.17126e-22	46.4853	3.39556e-17	up	TMC6
5152	1.28492	4.85945	15.4991	1.17391e-24	2.30983e-22	45.7537	1.05559e-20	up	PDE9A
53405	1.28661	7.14093	8.20727	6.21318e-12	9.68522e-11	16.6268	2.89511e-10	up	CLIC5
5265	1.28666	6.31538	9.97699	3.1915e-15	9.24515e-14	24.1519	1.3841e-13	up	SERPINA1
256236	1.28702	4.54705	11.9262	9.93202e-19	5.56861e-17	32.1867	2.55577e-11	up
3898	1.28711	5.9857	13.5261	1.80583e-21	1.68897e-19	38.4635	2.99164e-15	up	LAD1
130733	1.28799	5.28828	6.70924	3.75495e-09	3.15413e-08	10.2886	1.75983e-06	up	TMEM178A
5732	1.28955	6.67676	5.42796	7.28173e-07	3.52987e-06	5.11224	2.56153e-05	up	PTGER2
112399	1.28981	6.33821	7.55557	1.02277e-10	1.22176e-09	13.8506	1.09977e-08	up	EGLN3
1643	1.29016	7.28051	8.67609	8.26579e-13	1.53108e-11	18.6289	3.55368e-11	up	DDB2
158584	1.29034	6.84163	14.0418	2.52821e-22	2.88146e-20	40.418	1.05146e-17	up	FAAH2
84727	1.29041	6.10518	11.2531	1.54588e-17	6.74526e-16	29.4551	7.34706e-14	up	SPSB2
221424	1.29144	5.01752	12.3723	1.65704e-19	1.07332e-17	33.9685	1.01821e-13	up	LRRC73
2196	1.29376	5.24274	10.8955	6.7794e-17	2.62334e-15	27.984	3.62621e-11	up	FAT2
2644	1.294	6.24794	12.6977	4.55672e-20	3.26124e-18	35.2529	6.02195e-13	up	GCHFR
1718	1.29662	8.77816	6.35116	1.68555e-08	1.20809e-07	8.80837	1.32757e-07	up	DHCR24
10950	1.29685	7.93936	7.70623	5.35837e-11	6.77331e-10	14.4908	5.70448e-10	up	BTG3
1010	1.3004	4.00027	5.13624	2.29392e-06	9.94269e-06	3.99217	0.000286398	up	CDH12
23657	1.30059	6.10601	7.98772	1.59805e-11	2.27202e-10	15.6899	5.38778e-09	up	SLC7A11
55686	1.30118	5.94396	9.69845	1.04042e-14	2.7227e-13	22.9767	1.1083e-11	up	MREG
84708	1.30215	6.05291	11.2271	1.72059e-17	7.47634e-16	29.3485	1.42961e-14	up	LNX1
9319	1.30222	6.47469	8.27863	4.57015e-12	7.33793e-11	16.9315	2.99434e-10	up	TRIP13
339416	1.30238	4.81669	5.69667	2.48014e-07	1.33872e-06	6.16652	4.96795e-06	up	ANKRD45
339416	1.30238	4.81669	5.69667	2.48014e-07	1.33872e-06	6.16652	4.96795e-06	up
6850	1.30403	6.10478	7.56932	9.64232e-11	1.15903e-09	13.9089	1.75915e-09	up	SYK
8838	1.3041	5.00266	6.27652	2.29946e-08	1.59071e-07	8.5026	2.81698e-06	up	CCN6
5996	1.30567	4.38559	5.48569	5.78632e-07	2.87277e-06	5.33703	7.26233e-06	up	RGS1
79720	1.30572	6.71043	8.2281	5.6804e-12	8.9551e-11	16.7157	1.51596e-10	up	VPS37B
400451	1.3101	6.50569	11.3661	9.71768e-18	4.52415e-16	29.917	2.15437e-13	up	FAM174B
27019	1.31014	5.39327	14.9555	8.43835e-24	1.35384e-21	43.7956	5.51796e-15	up	DNAI1
9914	1.31233	5.24577	13.4859	2.10765e-21	1.9451e-19	38.3098	1.82412e-14	up	ATP2C2
57733	1.31384	4.59466	9.05003	1.65945e-13	3.48346e-12	20.2238	1.22062e-09	up	GBA3
1942	1.31488	8.12721	7.07177	8.08189e-10	7.8548e-09	11.8055	4.73133e-09	up	EFNA1
6195	1.3154	6.49366	10.7792	1.09916e-16	4.0865e-15	27.5031	5.27441e-14	up	RPS6KA1
7376	1.31587	6.02041	5.47961	5.92832e-07	2.93489e-06	5.31331	1.16271e-06	up	NR1H2
23474	1.31618	7.95931	9.19652	8.85945e-14	1.95536e-12	20.8474	9.87984e-11	up	ETHE1
5447	1.31898	6.52841	9.8774	4.86641e-15	1.3624e-13	23.7323	3.23582e-13	up	POR
2018	1.31954	9.05273	7.48773	1.36789e-10	1.58765e-09	13.5627	4.38875e-09	up	EMX2
10309	1.32137	5.94576	9.50462	2.37502e-14	5.82774e-13	22.156	8.77404e-10	up	CCNO
85377	1.32146	7.28158	10.1377	1.61848e-15	4.89936e-14	24.8273	1.36171e-12	up	MICALL1
706	1.32319	9.1779	8.8848	3.37169e-13	6.67837e-12	19.5195	1.3014e-11	up	TSPO
26136	1.32598	7.05876	8.61397	1.07969e-12	1.9497e-11	18.3636	4.46294e-10	up	TES
79977	1.32658	5.81875	12.2091	3.18284e-19	1.96404e-17	33.319	7.41742e-17	up	GRHL2
203	1.33085	7.43298	9.2719	6.41709e-14	1.45164e-12	21.168	1.377e-11	up	AK1
6610	1.33443	6.67015	13.3872	3.08366e-21	2.74391e-19	37.9314	1.0165e-15	up	SMPD2
100507642	1.33582	5.37328	12.7683	3.4488e-20	2.54031e-18	35.53	1.84877e-14	up	LINC03014
3714	1.33609	6.63856	15.1238	4.56382e-24	7.55458e-22	44.4059	7.97179e-17	up	JAG2
54101	1.33713	6.47221	13.3113	4.136e-21	3.6094e-19	37.6394	5.42568e-17	up	RIPK4
400916	1.33875	7.42592	9.81933	6.22559e-15	1.70627e-13	23.4874	2.76288e-12	up	CHCHD10
2118	1.33974	6.11549	11.547	4.63538e-18	2.31292e-16	30.6537	7.21767e-12	up	ETV4
92815	1.34046	7.66683	9.75385	8.22112e-15	2.18153e-13	23.2109	3.24265e-11	up	H2AC25
10653	1.34067	9.82913	8.09743	9.96786e-12	1.48712e-10	16.1579	3.81653e-10	up	SPINT2
221184	1.34577	7.64008	9.76996	7.67737e-15	2.05291e-13	23.2789	1.22297e-12	up	CPNE2
9982	1.34604	6.22412	6.64326	4.95834e-09	4.05235e-08	10.0143	2.53436e-06	up	FGFBP1
27145	1.35181	4.07792	8.38682	2.86891e-12	4.77931e-11	17.3935	1.49828e-08	up	FILIP1
3852	1.35382	5.76915	7.70832	5.31042e-11	6.71677e-10	14.4997	1.15381e-07	up	KRT5
57619	1.35626	7.72724	9.38121	4.02169e-14	9.46731e-13	21.6324	2.18388e-12	up	SHROOM3
146439	1.3642	5.9405	10.849	8.22377e-17	3.12999e-15	27.7918	5.58837e-14	up	BICDL2
25854	1.36593	5.86293	8.92267	2.86581e-13	5.78627e-12	19.681	7.47424e-11	up	FAM149A
56924	1.36786	6.06811	13.9691	3.32847e-22	3.73236e-20	40.1447	5.66968e-16	up	PAK6
8379	1.36854	5.4212	8.24084	5.37741e-12	8.52255e-11	16.7701	1.49143e-10	up	MAD1L1
8607	1.37409	7.3378	11.213	1.82338e-17	7.80909e-16	29.2908	9.31769e-14	up	RUVBL1
345757	1.37563	9.08024	7.615	7.92639e-11	9.69623e-10	14.103	1.11609e-09	up	FAM174A
283209	1.37603	6.31849	9.54697	1.98272e-14	4.92892e-13	22.3355	1.23396e-11	up	PGM2L1
27077	1.37891	6.6088	14.3165	8.99587e-23	1.23439e-20	41.4449	1.06694e-16	up	B9D1
54733	1.37956	7.6429	10.0158	2.70789e-15	7.94353e-14	24.3154	2.93598e-12	up	SLC35F2
9997	1.38126	7.63286	8.79204	5.02196e-13	9.64485e-12	19.1237	1.44184e-11	up	SCO2
4117	1.38416	4.73213	15.6454	6.9485e-25	1.42083e-22	46.2741	6.85602e-18	up	MAK
145270	1.38526	6.11046	10.136	1.63005e-15	4.92723e-14	24.8202	4.88919e-12	up	PRIMA1
8625	1.38564	7.47924	9.01151	1.95749e-13	4.04231e-12	20.0597	1.47762e-11	up	RFXANK
54492	1.38575	6.9048	9.07466	1.4932e-13	3.15858e-12	20.3287	5.33603e-11	up	NEURL1B
101669762	1.386	6.20667	10.4127	5.08616e-16	1.67851e-14	25.9789	6.56386e-11	up	BLACAT1
64170	1.38632	5.55244	13.4265	2.64953e-21	2.43441e-19	38.0823	5.06395e-17	up	CARD9
7850	1.38697	5.44857	7.46753	1.49149e-10	1.71868e-09	13.4771	2.25762e-08	up	IL1R2
100507027	1.39015	4.49675	8.92272	2.86515e-13	5.78627e-12	19.6812	2.49827e-10	up	MRLN
2532	1.39111	5.39861	9.24575	7.17661e-14	1.60776e-12	21.0568	8.00849e-09	up	ACKR1
9244	1.39192	5.74125	8.25509	5.05743e-12	8.05828e-11	16.831	4.57316e-08	up	CRLF1
112752	1.39196	7.42642	9.04994	1.66014e-13	3.48346e-12	20.2234	5.56731e-12	up	IFT43
3566	1.39207	7.1267	8.17447	7.15505e-12	1.10216e-10	16.4868	2.71397e-10	up	IL4R
92714	1.39562	6.61248	13.6094	1.31113e-21	1.28387e-19	38.7818	3.30523e-16	up	ARRDC1
374407	1.396	5.54305	15.3297	2.16204e-24	3.82149e-22	45.1476	1.13677e-19	up	DNAJB13
51090	1.396	7.87141	8.57554	1.27372e-12	2.26287e-11	18.1995	2.44877e-10	up	PLLP
2824	1.39828	5.45381	13.3866	3.09161e-21	2.74391e-19	37.9289	9.17599e-16	up	GPM6B
28969	1.39983	9.28175	9.64233	1.32093e-14	3.38876e-13	22.7393	1.72593e-12	up	BZW2
128434	1.40286	5.97892	11.4695	6.36243e-18	3.08607e-16	30.3385	9.48238e-13	up	VSTM2L
26509	1.40383	7.97874	8.20925	6.16034e-12	9.61004e-11	16.6353	6.1199e-10	up	MYOF
7476	1.40451	5.99115	10.946	5.49801e-17	2.17182e-15	28.1925	5.72592e-10	up	WNT7A
64284	1.40512	6.43779	10.5921	2.39875e-16	8.36636e-15	26.7266	7.43963e-15	up	RAB17
1832	1.40776	10.2942	7.24477	3.86644e-10	4.03818e-09	12.5345	2.60398e-09	up	DSP
8076	1.40909	5.13902	5.09361	2.70705e-06	1.15159e-05	3.83083	9.92271e-05	up	MFAP5
2568	1.40976	4.81689	6.87986	1.82552e-09	1.63903e-08	11.0005	2.25492e-07	up	GABRP
26034	1.41206	5.63993	9.16937	9.95173e-14	2.17572e-12	20.7319	3.99723e-10	up	IPCEF1
84229	1.41392	5.84129	11.0082	4.2484e-17	1.7073e-15	28.4491	2.38196e-12	up	DRC7
2766	1.4147	7.67043	7.71164	5.23529e-11	6.63381e-10	14.5138	5.20893e-09	up	GMPR
2615	1.41704	6.50957	10.1126	1.79874e-15	5.39802e-14	24.7223	1.38968e-12	up	LRRC32
100506668	1.41739	6.27598	14.4939	4.63847e-23	6.58127e-21	42.103	1.07828e-16	up	NRAV
2224	1.41955	8.90045	9.65182	1.26862e-14	3.2626e-13	22.7795	1.22807e-12	up	FDPS
221002	1.4202	4.93813	11.3423	1.0716e-17	4.9014e-16	29.8197	1.10523e-13	up	RASGEF1A
57484	1.42346	6.96256	11.2198	1.77343e-17	7.67393e-16	29.3184	3.83263e-15	up	RNF150
55815	1.42595	6.37092	13.2659	4.93107e-21	4.21505e-19	37.4646	1.22122e-14	up	TSNAXIP1
55779	1.42685	5.74461	9.76345	7.89255e-15	2.10236e-13	23.2514	4.09761e-11	up	CFAP44
23092	1.42965	5.00784	16.9574	7.10519e-27	2.55505e-24	50.8173	3.38864e-19	up	ARHGAP26
10954	1.43383	7.90459	8.44981	2.18766e-12	3.72779e-11	17.6626	5.33194e-10	up	PDIA5
643008	1.43519	6.89034	10.2523	9.98158e-16	3.13061e-14	25.3081	1.43678e-13	up	SMIM5
5920	1.43527	8.01338	7.8972	2.35864e-11	3.23008e-10	15.304	7.45378e-10	up	PLAAT4
54935	1.43747	8.26191	10.9068	6.46733e-17	2.5119e-15	28.0309	4.43235e-13	up	DUSP23
3115	1.43803	7.13951	9.50196	2.40217e-14	5.88052e-13	22.1447	5.15389e-12	up	HLA-DPB1
7804	1.43834	5.29346	10.4381	4.57151e-16	1.51828e-14	26.085	8.11115e-13	up	LRP8
4693	1.43973	6.35702	5.4394	6.95786e-07	3.38828e-06	5.15672	1.07038e-05	up	NDP
2940	1.44552	5.72296	9.4626	2.84122e-14	6.86667e-13	21.9778	8.08206e-11	up	GSTA3
79838	1.44669	5.09227	12.0037	7.2647e-19	4.13989e-17	32.4978	7.00845e-14	up	TMC5
115948	1.44723	6.11554	9.16842	9.99218e-14	2.17999e-12	20.7278	3.91751e-11	up	ODAD3
8519	1.45054	10.8809	8.41337	2.5591e-12	4.31069e-11	17.5069	2.81163e-11	up	IFITM1
4881	1.45202	7.33448	10.3626	6.27826e-16	2.04283e-14	25.7694	1.97389e-13	up	NPR1
222256	1.45234	5.60568	5.9945	7.37177e-08	4.49045e-07	7.35701	2.93137e-07	up	CDHR3
151790	1.45291	3.8516	13.417	2.74827e-21	2.49221e-19	38.0459	2.54119e-15	up	WDR49
3664	1.45448	5.08608	11.2922	1.31623e-17	5.84099e-16	29.6151	2.98693e-13	up	IRF6
53407	1.45634	8.69365	9.99234	2.99078e-15	8.73653e-14	24.2165	7.32231e-12	up	STX18
25911	1.45828	8.46666	9.66352	1.20703e-14	3.12734e-13	22.829	3.25326e-12	up	DPCD
191	1.45828	9.198	8.97312	2.30794e-13	4.72392e-12	19.896	2.06296e-11	up	AHCY
101926907	1.46342	4.95161	13.0749	1.03665e-20	8.44589e-19	36.7256	9.30462e-15	up	LINC01135
83543	1.46445	5.93593	13.3976	2.96231e-21	2.66314e-19	37.9713	6.23819e-16	up	AIF1L
2296	1.46798	7.32	6.69906	3.91974e-09	3.27016e-08	10.2462	8.85886e-07	up	FOXC1
4602	1.47025	4.54724	16.2013	9.71029e-26	2.41104e-23	48.226	2.0506e-18	up	MYB
84261	1.47171	6.32735	14.1679	1.57145e-22	1.96262e-20	40.8906	1.44632e-17	up	FBXW9
2950	1.47212	9.14758	11.5423	4.72359e-18	2.35131e-16	30.6349	1.35307e-15	up	GSTP1
8424	1.47406	5.82006	5.21955	1.65706e-06	7.41501e-06	4.30925	1.00022e-05	up	BBOX1
56654	1.47997	7.53024	9.14477	1.10574e-13	2.39983e-12	20.6272	3.12703e-12	up	NPDC1
84988	1.48068	6.51415	12.015	6.94271e-19	3.97814e-17	32.543	3.73335e-16	up	PPP1R16A
58489	1.48236	6.66673	10.576	2.56675e-16	8.87807e-15	26.6593	8.30227e-13	up	ABHD17C
80004	1.48544	6.87914	10.6675	1.75131e-16	6.34152e-15	27.0396	1.00812e-13	up	ESRP2
79098	1.48571	5.59673	7.36429	2.32013e-10	2.55361e-09	13.0398	1.68032e-07	up	C1orf116
2919	1.48603	6.88574	4.24655	6.37825e-05	0.000200893	0.7715	0.000267633	up	CXCL1
2878	1.48651	8.14946	5.11405	2.50055e-06	1.07534e-05	3.90813	3.88824e-05	up	GPX3
28965	1.48795	5.95574	6.88321	1.79979e-09	1.61872e-08	11.0145	1.83835e-07	up	SLC27A6
8764	1.48911	6.97066	12.8561	2.44198e-20	1.84537e-18	35.8734	3.10441e-17	up	TNFRSF14
200958	1.49096	5.10417	14.1235	1.85697e-22	2.23878e-20	40.7246	5.19212e-15	up	MUC20
54681	1.49295	8.22314	11.4036	8.33361e-18	3.95932e-16	30.0699	6.12332e-16	up	P4HTM
55544	1.49471	6.57773	14.0456	2.49164e-22	2.85539e-20	40.4325	6.04924e-17	up	RBM38
390205	1.49634	6.46855	5.74223	2.06258e-07	1.13687e-06	6.34724	1.44794e-06	up	LRRC10B
136332	1.49722	4.95662	10.8911	6.90451e-17	2.66187e-15	27.9658	3.10117e-12	up	LRGUK
10519	1.49777	8.63642	9.93447	3.82104e-15	1.08632e-13	23.9729	2.25145e-12	up	CIB1
1848	1.49892	8.9287	7.37034	2.26094e-10	2.49372e-09	13.0653	2.34255e-08	up	DUSP6
3240	1.50063	8.50951	4.3046	5.18219e-05	0.000166435	0.971234	0.00046925	up	HP
79875	1.50128	4.99613	13.6523	1.11243e-21	1.12577e-19	38.9452	3.27918e-14	up	THSD4
64147	1.50154	7.97821	18.2381	9.91588e-29	6.46299e-26	55.0442	5.30294e-22	up	KIF9
3911	1.50313	7.82997	10.3319	7.14179e-16	2.29871e-14	25.6412	9.30462e-15	up	LAMA5
51599	1.50502	7.55149	9.27347	6.37408e-14	1.44348e-12	21.1746	5.62425e-12	up	LSR
149499	1.50697	5.88193	11.413	8.01631e-18	3.81726e-16	30.1086	2.38776e-13	up	LRRC71
166979	1.51604	4.02775	8.31374	3.92924e-12	6.42761e-11	17.0814	4.13288e-08	up	CDC20B
59271	1.51624	8.52023	9.40815	3.58461e-14	8.50561e-13	21.7468	2.82823e-12	up	EVA1C
3855	1.51872	8.49237	5.63324	3.20322e-07	1.68301e-06	5.91586	2.09073e-06	up	KRT7
5016	1.51893	7.91915	4.40972	3.54504e-05	0.000118019	1.33698	0.00042984	up	OVGP1
80206	1.52187	6.23237	8.71169	7.09288e-13	1.33396e-11	18.7808	3.71489e-11	up	FHOD3
201651	1.52226	4.21042	11.2572	1.52021e-17	6.66116e-16	29.4717	2.12298e-12	up
10383	1.52994	9.94644	8.08329	1.05933e-11	1.56809e-10	16.0976	2.84491e-10	up	TUBB4B
79819	1.53032	5.3646	12.8068	2.96385e-20	2.20775e-18	35.6807	2.73564e-14	up	DNAI4
100505746	1.53231	5.57457	10.6018	2.30396e-16	8.12896e-15	26.7668	7.94755e-13	up	ITGB2-AS1
3418	1.53527	6.37362	13.8676	4.89224e-22	5.39642e-20	39.7618	1.63184e-17	up	IDH2
57475	1.53793	5.97784	9.17445	9.73745e-14	2.1311e-12	20.7535	2.0884e-11	up	PLEKHH1
4258	1.53884	9.40098	11.6803	2.69154e-18	1.4212e-16	31.1946	3.60455e-16	up	MGST2
1992	1.54457	8.07621	11.0971	2.94173e-17	1.2198e-15	28.8148	2.85718e-14	up	SERPINB1
730112	1.54479	5.25941	10.8399	8.5387e-17	3.23215e-15	27.7544	1.98648e-11	up	CIMIP2B
1952	1.5453	7.1519	11.3217	1.16585e-17	5.29763e-16	29.7358	1.0204e-14	up	CELSR2
6716	1.54677	5.07815	12.9749	1.53221e-20	1.21511e-18	36.337	1.26538e-13	up	SRD5A2
6583	1.54974	6.6547	8.69667	7.56612e-13	1.41025e-11	18.7167	4.85056e-11	up	SLC22A4
57562	1.55043	5.97372	9.5599	1.87644e-14	4.69831e-13	22.3903	1.50669e-11	up	CEP126
53832	1.552	5.73012	11.837	1.42525e-18	7.80223e-17	31.8273	1.94753e-14	up	IL20RA
115207	1.55249	10.1549	7.32267	2.77205e-10	2.98949e-09	12.8637	2.47032e-09	up	KCTD12
10053	1.55304	7.38268	11.861	1.29287e-18	7.15261e-17	31.9243	2.37255e-15	up	AP1M2
84520	1.55797	6.52113	10.4621	4.13443e-16	1.38414e-14	26.185	4.13823e-13	up	GON7
126823	1.56435	7.72531	12.283	2.36727e-19	1.50531e-17	33.6135	5.63527e-16	up	KLHDC9
257236	1.5652	6.09631	6.41023	1.31734e-08	9.69849e-08	9.05113	8.56209e-08	up	CCDC96
10856	1.56669	8.79114	9.81164	6.43228e-15	1.74685e-13	23.4549	9.20699e-13	up	RUVBL2
161779	1.56815	5.13128	9.70521	1.01091e-14	2.65216e-13	23.0053	1.16034e-13	up	PGBD4
10406	1.56932	5.46043	11.6307	3.29452e-18	1.68004e-16	30.9934	6.33903e-13	up	WFDC2
729967	1.57025	7.15512	9.81293	6.39702e-15	1.73954e-13	23.4604	2.17104e-11	up	MORN2
642987	1.57328	4.26592	11.3633	9.8299e-18	4.56619e-16	29.9056	3.46677e-12	up	TMEM232
8817	1.57532	5.65734	9.30117	5.66193e-14	1.29344e-12	21.2924	8.5045e-10	up	FGF18
525	1.57607	4.84402	15.349	2.01604e-24	3.59389e-22	45.217	3.91398e-15	up	ATP6V1B1
138429	1.57912	5.12368	9.46114	2.85902e-14	6.90168e-13	21.9716	3.94863e-10	up	PIP5KL1
84152	1.58241	6.41806	6.67645	4.31155e-09	3.55861e-08	10.1522	1.06097e-06	up	PPP1R1B
161003	1.58333	4.71431	10.8344	8.73649e-17	3.30103e-15	27.7316	1.02944e-11	up	STOML3
9124	1.58598	10.9669	9.78805	7.10969e-15	1.91091e-13	23.3553	1.31733e-13	up	PDLIM1
5699	1.58643	8.03349	10.8418	8.47356e-17	3.21333e-15	27.762	1.0862e-14	up	PSMB10
7032	1.58694	5.5614	12.6361	5.81273e-20	4.05472e-18	35.0107	6.93736e-13	up	TFF2
9963	1.58855	4.97118	10.1285	1.68226e-15	5.0777e-14	24.7889	2.62697e-11	up	SLC23A1
51337	1.58941	6.11425	16.287	7.19452e-26	1.9238e-23	48.5233	4.03093e-17	up	THEM6
56892	1.58942	4.6233	4.13701	9.40084e-05	0.000285239	0.399045	0.000755169	up	TCIM
5655	1.5903	6.57245	10.1241	1.71377e-15	5.15789e-14	24.7704	2.02853e-11	up	KLK10
6376	1.59321	6.01345	10.9327	5.80862e-17	2.28155e-15	28.1378	5.10219e-11	up	CX3CL1
3856	1.59467	9.56855	6.67455	4.34624e-09	3.58298e-08	10.1443	6.70914e-08	up	KRT8
54102	1.59859	6.05938	9.54631	1.98831e-14	4.93693e-13	22.3327	5.56731e-12	up	CLIC6
152189	1.60339	6.46709	14.6255	2.84565e-23	4.1797e-21	42.5884	7.31866e-17	up	CMTM8
28984	1.60541	5.0018	11.3182	1.18277e-17	5.36282e-16	29.7215	1.54221e-14	up	RGCC
27324	1.60639	5.03506	6.49799	9.12566e-09	7.00014e-08	9.41285	1.74682e-06	up	TOX3
117	1.60647	5.94641	12.8847	2.18269e-20	1.66147e-18	35.985	1.20064e-16	up	ADCYAP1R1
1770	1.60773	5.44598	6.00994	6.91881e-08	4.26058e-07	7.41931	1.60805e-07	up	DNAH9
7739	1.60835	8.78572	9.48128	2.62363e-14	6.40012e-13	22.057	4.48524e-10	up	ZNF185
4585	1.61152	4.81636	8.91465	2.96616e-13	5.97142e-12	19.6468	1.8416e-08	up	MUC4
54836	1.61198	5.60587	14.9372	9.02221e-24	1.43646e-21	43.7292	1.17024e-17	up	BSPRY
5205	1.61323	8.21688	10.953	5.34039e-17	2.12161e-15	28.2214	1.21949e-14	up	ATP8B1
113146	1.61405	6.12573	10.9398	5.63964e-17	2.21936e-15	28.1672	3.30431e-12	up	AHNAK2
4211	1.61665	8.09038	9.96444	3.36557e-15	9.68217e-14	24.0991	6.87377e-13	up	MEIS1
126282	1.6178	7.99978	13.4245	2.66995e-21	2.43938e-19	38.0747	3.01399e-16	up	TNFAIP8L1
55630	1.61849	6.82801	11.2949	1.30206e-17	5.80277e-16	29.6259	8.6957e-14	up	SLC39A4
3119	1.62199	7.59759	7.91941	2.1438e-11	2.969e-10	15.3986	5.41847e-10	up	HLA-DQB1
9699	1.62287	5.43133	6.58802	6.25485e-09	4.98119e-08	9.78524	2.63831e-07	up	RIMS2
3216	1.62417	5.03667	14.108	1.96887e-22	2.36004e-20	40.6665	9.81505e-17	up	HOXB6
84316	1.63219	8.40681	9.96389	3.37346e-15	9.6915e-14	24.0968	4.76621e-14	up	NAA38
100506098	1.6324	6.45398	9.37497	4.13048e-14	9.67971e-13	21.6059	8.06675e-11	up	GIRGL
91107	1.63253	6.98909	16.5891	2.51684e-26	7.39347e-24	49.5643	1.66592e-17	up	TRIM47
341019	1.63418	4.02436	11.6839	2.65324e-18	1.40811e-16	31.2089	9.37791e-14	up	DCDC1
23639	1.63629	6.61765	12.6387	5.75362e-20	4.02695e-18	35.0208	7.65682e-15	up	DNAAF11
286256	1.63884	5.5453	10.1403	1.6006e-15	4.85543e-14	24.8384	2.24266e-14	up	LCN12
55851	1.6431	7.98498	10.0663	2.18804e-15	6.4916e-14	24.5274	5.95206e-12	up	PSENEN
666	1.64387	6.83171	10.0623	2.22507e-15	6.59207e-14	24.5107	1.10758e-13	up	BOK
3975	1.64441	4.99823	8.63924	9.68497e-13	1.76727e-11	18.4715	1.8416e-08	up	LHX1
744	1.64665	5.45866	8.17392	7.172e-12	1.10396e-10	16.4844	1.27908e-08	up	MPPED2
441179	1.65152	4.68811	10.3615	6.30519e-16	2.0484e-14	25.7651	1.62711e-11	up
53335	1.65156	5.59037	12.5601	7.85241e-20	5.33478e-18	34.7114	1.39789e-15	up	BCL11A
440335	1.65169	6.63994	14.9866	7.52858e-24	1.21724e-21	43.9089	7.98163e-20	up	SMIM22
2731	1.65202	5.42655	8.15287	7.8523e-12	1.19894e-10	16.3946	4.96285e-08	up	GLDC
54769	1.65323	3.9833	11.8413	1.40043e-18	7.6865e-17	31.8447	1.05707e-11	up	DIRAS2
79083	1.65378	7.93758	10.1717	1.40169e-15	4.30562e-14	24.9704	4.46943e-13	up	MLPH
6712	1.65382	5.75669	13.3942	3.00154e-21	2.68683e-19	37.9583	1.71437e-15	up	SPTBN2
3728	1.65721	8.13439	13.3482	3.58631e-21	3.14284e-19	37.7813	1.41342e-17	up	JUP
161291	1.65989	5.6869	13.2759	4.74469e-21	4.07243e-19	37.5029	2.3109e-18	up	TMEM30B
84058	1.66018	9.18201	9.66052	1.22252e-14	3.16354e-13	22.8163	5.32907e-12	up	WDR54
976	1.66135	7.06585	9.14449	1.10708e-13	2.40025e-12	20.626	1.02222e-11	up	ADGRE5
118491	1.66733	5.7483	10.7878	1.06079e-16	3.96504e-15	27.5385	4.66863e-11	up	CFAP70
1397	1.66759	7.11193	11.4566	6.70537e-18	3.23736e-16	30.2863	1.44566e-14	up	CRIP2
8673	1.67176	9.27685	8.14471	8.13262e-12	1.23721e-10	16.3598	1.21273e-10	up	VAMP8
1767	1.67673	6.34263	17.5135	1.08541e-27	4.92138e-25	52.6775	6.1024e-20	up	DNAH5
100130933	1.68425	6.78459	11.3833	9.05538e-18	4.24423e-16	29.9873	3.53405e-12	up	SMIM6
79645	1.68519	5.54785	11.8652	1.27127e-18	7.05181e-17	31.941	5.11185e-14	up	CLXN
100287482	1.689	5.58234	12.5774	7.33195e-20	4.99746e-18	34.7797	2.85718e-14	up	SMKR1
688	1.69796	7.81351	11.3028	1.2603e-17	5.65295e-16	29.6583	1.21578e-13	up	KLF5
5324	1.70461	5.9536	7.86542	2.70395e-11	3.65735e-10	15.1685	3.50392e-09	up	PLAG1
85016	1.70698	6.25806	10.3005	8.15008e-16	2.59521e-14	25.5098	1.1083e-11	up	CFAP300
1040	1.70752	7.32503	13.8664	4.91595e-22	5.39642e-20	39.757	6.04924e-17	up	CDS1
127700	1.70888	7.45554	10.5355	3.03964e-16	1.04444e-14	26.491	1.33337e-13	up	OSCP1
84288	1.70904	5.72158	11.2904	1.32631e-17	5.87322e-16	29.6075	1.90806e-14	up	EFCAB2
9609	1.70916	7.2437	16.7495	1.44803e-26	4.57599e-24	50.1121	2.14776e-18	up	RAB36
11138	1.71015	7.37304	11.0176	4.08541e-17	1.65426e-15	28.488	6.98694e-13	up	TBC1D8
6282	1.71226	9.21466	8.70184	7.39981e-13	1.38668e-11	18.7388	5.45225e-11	up	S100A11
57402	1.71273	6.26076	10.4867	3.72952e-16	1.26688e-14	26.2875	5.88572e-13	up	S100A14
866	1.71502	5.50182	12.8927	2.11463e-20	1.6215e-18	36.0165	1.95506e-12	up	SERPINA6
54762	1.71773	8.02836	9.94099	3.71697e-15	1.06053e-13	24.0003	1.08961e-13	up	GRAMD1C
79019	1.71869	6.10178	12.5587	7.89852e-20	5.34868e-18	34.7056	4.43457e-14	up	CENPM
134121	1.72294	4.95207	6.09574	4.8604e-08	3.11726e-07	7.76636	1.5928e-07	up	CFAP90
1047	1.72539	6.92906	7.11861	6.62115e-10	6.58861e-09	12.0026	8.28345e-08	up	CLGN
5932	1.7265	9.31543	9.98038	3.14597e-15	9.12593e-14	24.1662	3.57732e-14	up	RBBP8
79747	1.72673	4.28343	7.34713	2.49678e-10	2.7165e-09	12.9672	8.49211e-09	up	ADGB
3212	1.72843	7.79598	11.5103	5.38485e-18	2.64263e-16	30.5045	5.85705e-14	up	HOXB2
116238	1.72879	5.97436	14.8161	1.40769e-23	2.17482e-21	43.2874	3.48379e-17	up	TLCD1
441869	1.73191	6.30522	16.9817	6.53958e-27	2.39291e-24	50.8995	1.27304e-18	up	ANKRD65
6291	1.73516	5.65428	10.5676	2.65839e-16	9.17982e-15	26.6244	2.09198e-10	up	SAA4
64108	1.73651	7.69254	10.0495	2.34892e-15	6.93929e-14	24.4568	1.07897e-13	up	RTP4
153562	1.73788	6.39522	12.6529	5.4385e-20	3.83212e-18	35.0769	1.16961e-16	up	MARVELD2
84217	1.74968	6.05039	11.0924	2.99848e-17	1.24086e-15	28.7958	5.27441e-14	up	ZMYND12
780	1.75087	9.01724	12.0537	5.94069e-19	3.46103e-17	32.6981	1.71416e-16	up	DDR1
161582	1.75317	6.20222	11.0218	4.01509e-17	1.63241e-15	28.5053	1.73407e-12	up	DNAAF4
3269	1.75869	6.86643	12.2119	3.14621e-19	1.9472e-17	33.3305	2.61034e-14	up	HRH1
5327	1.76009	8.81148	7.0198	1.0081e-09	9.57461e-09	11.5871	2.05625e-08	up	PLAT
27134	1.76276	5.69619	14.5159	4.2748e-23	6.10682e-21	42.1841	3.1403e-17	up	TJP3
57565	1.7762	4.50065	13.2399	5.45489e-21	4.60618e-19	37.3642	5.19197e-19	up	KLHL14
105369635	1.77985	5.61661	16.1653	1.1018e-25	2.67211e-23	48.1007	8.31388e-19	up	MIR200CHG
89891	1.79033	7.58224	13.7041	9.12431e-22	9.37467e-20	39.1422	3.74939e-18	up	DYNC2I2
92565	1.79098	7.25934	10.1099	1.81958e-15	5.43709e-14	24.7108	2.85846e-12	up	FANK1
165186	1.79403	6.6441	9.62031	1.45071e-14	3.69036e-13	22.6461	4.70821e-11	up	TOGARAM2
163183	1.79515	6.2764	11.394	8.66621e-18	4.08939e-16	30.031	3.82899e-15	up	SYNE4
127733	1.80489	7.18352	14.7851	1.57791e-23	2.41988e-21	43.1741	5.68533e-17	up	UBXN10
2302	1.80537	6.47095	9.34541	4.68651e-14	1.0897e-12	21.4803	1.64155e-10	up	FOXJ1
6523	1.80749	5.35976	13.7799	6.83142e-22	7.1961e-20	39.4299	2.9023e-14	up	SLC5A1
127003	1.8081	6.60694	6.01112	6.88534e-08	4.24122e-07	7.42408	2.77365e-07	up	CFAP276
728978	1.80846	6.24435	12.6208	6.17586e-20	4.25115e-18	34.9504	8.91687e-13	up	UNC5B-AS1
3217	1.81218	7.08124	11.1601	2.2678e-17	9.59424e-16	29.0737	2.48085e-13	up	HOXB7
8334	1.81682	8.62679	10.0028	2.86076e-15	8.36843e-14	24.2607	1.99381e-13	up	H2AC6
257062	1.81709	4.41936	7.14441	5.93186e-10	5.96244e-09	12.1113	1.12936e-07	up	CATSPERD
2863	1.82063	5.3897	9.62029	1.45088e-14	3.69036e-13	22.646	1.43978e-12	up	GPR39
124975	1.82306	6.01364	15.5115	1.12296e-24	2.23062e-22	45.7977	7.55633e-18	up	GGT6
644890	1.83128	5.56411	14.0776	2.20864e-22	2.60257e-20	40.5523	1.34649e-17	up	MEIG1
8743	1.8317	8.28005	7.83142	3.12946e-11	4.18137e-10	15.0237	1.31927e-09	up	TNFSF10
11170	1.83256	6.14631	9.46515	2.81051e-14	6.80032e-13	21.9886	3.10821e-11	up	FAM107A
2021	1.83534	6.59199	11.215	1.80884e-17	7.77876e-16	29.2987	3.03566e-15	up	ENDOG
9455	1.83633	5.73827	13.2607	5.03147e-21	4.28332e-19	37.4445	2.76602e-15	up	HOMER2
5099	1.83782	4.95807	11.3282	1.13556e-17	5.17128e-16	29.762	6.12494e-14	up	PCDH7
84675	1.84437	4.33503	16.2185	9.14094e-26	2.29702e-23	48.2859	1.21124e-17	up	TRIM55
23566	1.84446	5.55253	12.0914	5.1034e-19	3.02391e-17	32.8492	6.82934e-14	up	LPAR3
158046	1.84584	4.29961	7.7089	5.29728e-11	6.70421e-10	14.5022	3.05204e-07	up	NXNL2
1382	1.84632	6.7133	11.2161	1.80046e-17	7.7587e-16	29.3034	3.97277e-12	up	CRABP2
9289	1.84882	6.8434	15.5465	9.90289e-25	2.00529e-22	45.9225	1.39963e-20	up	ADGRG1
122060	1.85846	6.9167	8.9569	2.47425e-13	5.0396e-12	19.8269	9.96476e-11	up	SLAIN1
144406	1.86166	5.57017	14.2395	1.20045e-22	1.54554e-20	41.1582	4.80344e-15	up	CFAP251
10402	1.86242	5.52739	10.6529	1.8611e-16	6.69256e-15	26.9792	3.85105e-13	up	ST3GAL6
64065	1.86433	6.27632	13.0586	1.10475e-20	8.96565e-19	36.6623	2.19694e-14	up	PERP
51473	1.86501	5.04304	14.3959	6.68422e-23	9.29418e-21	41.74	4.29687e-17	up	DCDC2
83853	1.8683	4.97204	14.7378	1.87866e-23	2.83936e-21	43.0008	1.13052e-15	up	ROPN1L
8631	1.87481	6.1398	18.5284	3.86837e-29	3.10317e-26	55.9744	1.93197e-21	up	SKAP1
57348	1.87814	5.06283	12.8903	2.13488e-20	1.63103e-18	36.0071	2.4836e-13	up	TTYH1
285489	1.87954	8.45715	10.2857	8.6734e-16	2.74926e-14	25.4479	4.68379e-13	up	DOK7
5357	1.88104	7.29799	10.8269	9.01404e-17	3.39361e-15	27.7005	7.07175e-13	up	PLS1
24147	1.88339	7.20262	10.5977	2.34368e-16	8.22931e-15	26.7498	2.03105e-14	up	FJX1
200132	1.88536	4.4073	10.7473	1.25554e-16	4.64306e-15	27.3708	6.46744e-11	up	DYNLT5
3914	1.8914	7.33212	8.59967	1.14817e-12	2.06443e-11	18.3026	6.03262e-10	up	LAMB3
595	1.89861	7.55893	9.58413	1.69236e-14	4.26816e-13	22.4929	1.32675e-12	up	CCND1
79767	1.90041	6.00412	15.022	6.61551e-24	1.07797e-21	44.0373	2.2752e-19	up	ELMO3
7504	1.90318	4.40505	11.9503	9.01238e-19	5.0803e-17	32.2833	1.64706e-13	up	XK
286207	1.9043	6.28755	10.4811	3.81835e-16	1.29075e-14	26.2641	2.48724e-11	up	CFAP157
80736	1.90825	5.56763	16.2196	9.10524e-26	2.29702e-23	48.2897	5.12926e-19	up	SLC44A4
250	1.91055	5.32775	7.99642	1.53935e-11	2.19755e-10	15.727	1.11257e-08	up	ALPP
283726	1.91233	4.98376	5.8254	1.47144e-07	8.40589e-07	6.67846	2.02704e-06	up	SAXO2
5493	1.91692	8.69816	8.58211	1.23822e-12	2.20731e-11	18.2276	1.24964e-10	up	PPL
92196	1.91844	7.08283	5.48094	5.89708e-07	2.92151e-06	5.31848	8.41757e-06	up	DAPL1
1152	1.92292	7.03502	13.6483	1.12985e-21	1.13152e-19	38.9297	1.33194e-16	up	CKB
255758	1.9271	8.26106	12.471	1.11858e-19	7.42999e-18	34.3594	5.3445e-17	up	DYNLT2B
112616	1.95979	7.39012	16.9864	6.43566e-27	2.39291e-24	50.9153	9.81612e-21	up	CMTM7
127281	1.96358	7.67549	10.5513	2.84559e-16	9.80999e-15	26.5567	1.2716e-13	up	PRXL2B
283518	1.96704	5.71542	10.7718	1.13353e-16	4.20677e-15	27.4725	3.4518e-12	up	KCNRG
441054	1.9696	5.98814	12.3868	1.56403e-19	1.0226e-17	34.0259	5.25886e-16	up	CFAP96
100131176	1.97616	4.20697	14.093	2.0839e-22	2.46954e-20	40.6101	3.15565e-14	up	WDR86-AS1
642819	1.98467	6.41881	12.9201	1.89906e-20	1.47794e-18	36.1235	1.64418e-15	up	ZNF487
138162	1.98744	6.60031	15.9837	2.08793e-25	4.83866e-23	47.4668	1.32743e-18	up	PIERCE1
6103	1.98889	6.57282	12.8219	2.79336e-20	2.08821e-18	35.7397	1.13119e-15	up	RPGR
100128927	1.99135	6.22666	14.2451	1.17554e-22	1.53239e-20	41.179	1.10355e-17	up	ZBTB42
128218	1.99333	7.03482	16.0334	1.7524e-25	4.15339e-23	47.6405	9.11051e-22	up	TMEM125
83959	1.99541	5.76013	11.8285	1.47507e-18	8.05379e-17	31.7931	3.60398e-14	up	SLC4A11
120224	2.00584	5.46429	15.3209	2.2317e-24	3.91147e-22	45.1161	3.67336e-18	up	TMEM45B
56649	2.01152	6.16531	9.32773	5.05436e-14	1.16743e-12	21.4052	2.40681e-09	up	TMPRSS4
64446	2.01283	5.22525	12.1787	3.59424e-19	2.19196e-17	33.198	2.26377e-13	up	DNAI2
6768	2.01616	6.04605	12.3014	2.19918e-19	1.407e-17	33.6868	5.14013e-17	up	ST14
83538	2.01728	5.73238	6.69377	4.00812e-09	3.3319e-08	10.2242	9.00625e-08	up	ODAD4
1396	2.02905	8.91262	8.03333	1.31334e-11	1.90754e-10	15.8845	3.52163e-10	up	CRIP1
340061	2.03246	7.60891	16.6821	1.82616e-26	5.44117e-24	49.8822	6.18362e-19	up	STING1
115811	2.03482	5.67924	12.4811	1.0745e-19	7.16003e-18	34.3994	5.90695e-15	up	IQCD
3109	2.03523	8.04108	10.641	1.95604e-16	7.02189e-15	26.9296	7.4662e-15	up	HLA-DMB
2705	2.04461	6.79291	18.539	3.73813e-29	3.10317e-26	56.0082	4.27116e-20	up	GJB1
196410	2.05369	6.11333	14.125	1.84678e-22	2.23878e-20	40.7301	6.79886e-16	up	TMT1B
26298	2.05529	5.12463	13.5747	1.49781e-21	1.43302e-19	38.6494	1.3481e-16	up	EHF
284111	2.05882	5.40891	13.4237	2.67832e-21	2.43938e-19	38.0715	4.02758e-14	up	SLC13A5
340485	2.05967	5.65488	14.9206	9.58929e-24	1.51518e-21	43.6687	2.74154e-17	up	ACER2
7802	2.05995	7.31395	14.283	1.01994e-22	1.38136e-20	41.3201	1.76212e-16	up	DNALI1
4057	2.06416	6.06125	6.19529	3.22094e-08	2.15456e-07	8.17099	9.62243e-06	up	LTF
145376	2.06662	6.92592	13.8481	5.26995e-22	5.73252e-20	39.6879	1.39789e-15	up	PPP1R36
2353	2.0682	8.24396	4.94723	4.75947e-06	1.9253e-05	3.2817	4.13435e-05	up	FOS
346389	2.0683	5.51514	10.4676	4.04076e-16	1.35932e-14	26.2078	6.57648e-11	up	MACC1
83894	2.06931	4.83251	7.26128	3.60332e-10	3.79759e-09	12.6042	2.00443e-08	up	TTC29
255119	2.07278	4.461	11.9299	9.78592e-19	5.50148e-17	32.2014	5.80571e-14	up	CFAP299
81849	2.07838	7.28551	9.21957	8.02718e-14	1.7868e-12	20.9455	9.82276e-12	up	ST6GALNAC5
2122	2.08842	4.7166	12.7186	4.19634e-20	3.03899e-18	35.3348	1.55568e-16	up	MECOM
1846	2.0994	6.68887	10.1506	1.53266e-15	4.6735e-14	24.8815	2.02745e-10	up	DUSP4
3006	2.10827	6.82531	8.91421	2.97182e-13	5.97142e-12	19.6449	4.13031e-11	up	H1-2
4250	2.1109	4.1208	7.10029	7.1582e-10	7.05236e-09	11.9255	8.86434e-07	up	SCGB2A2
127254	2.11259	4.95925	16.287	7.19325e-26	1.9238e-23	48.5234	7.32256e-19	up	ERICH3
55930	2.11264	8.8889	12.1123	4.69277e-19	2.81256e-17	32.9327	5.13851e-17	up	MYO5C
283152	2.13002	5.70563	10.677	1.68271e-16	6.13573e-15	27.0794	2.028e-12	up	CCDC153
60494	2.13059	5.69887	10.6609	1.79992e-16	6.49495e-15	27.0124	1.43185e-11	up	CCDC81
55179	2.13124	7.91191	11.5026	5.55656e-18	2.71412e-16	30.4733	1.22038e-14	up	FAIM
151827	2.13403	4.75473	12.5835	7.15893e-20	4.89554e-18	34.8034	1.70678e-14	up	LRRC34
130752	2.13641	6.47323	15.1859	3.63989e-24	6.22272e-22	44.6305	2.86419e-18	up	MDH1B
202	2.13787	7.18081	11.2253	1.73326e-17	7.51572e-16	29.3412	5.10301e-15	up	CRYBG1
1113	2.13966	5.72554	5.86463	1.2541e-07	7.27382e-07	6.83529	3.85177e-05	up	CHGA
11202	2.1401	5.91856	17.9093	2.91518e-28	1.60005e-25	53.978	3.48379e-17	up	KLK8
864	2.15932	5.62119	12.2441	2.76612e-19	1.73252e-17	33.4586	1.95756e-11	up	RUNX3
56241	2.16552	5.91348	20.5353	7.46207e-32	1.29697e-28	62.1386	4.08625e-18	up	SUSD2
11226	2.17361	6.03547	14.527	4.10171e-23	5.94093e-21	42.2252	2.2622e-16	up	GALNT6
727897	2.17628	5.86213	13.9085	4.18959e-22	4.67285e-20	39.9159	8.60915e-14	up	MUC5B
127795	2.17681	5.44545	12.1108	4.72201e-19	2.82027e-17	32.9265	3.60811e-13	up	C1orf87
116844	2.18095	6.76518	18.8261	1.48818e-29	1.34952e-26	56.9179	3.31307e-21	up	LRG1
158798	2.2	4.39887	10.3721	6.03116e-16	1.96857e-14	25.8093	8.31792e-11	up	AKAP14
2348	2.20265	7.57242	13.6194	1.26196e-21	1.24154e-19	38.8198	1.49824e-16	up	FOLR1
7033	2.20482	6.74708	9.72871	9.14806e-15	2.4152e-13	23.1046	4.50914e-09	up	TFF3
148170	2.20538	6.68575	10.3143	7.6916e-16	2.45672e-14	25.5674	1.91333e-14	up	CDC42EP5
79841	2.21883	6.13826	10.6361	1.99647e-16	7.14245e-15	26.9093	2.51363e-13	up	AGBL2
7138	2.22108	6.78663	10.5096	3.38871e-16	1.15488e-14	26.3829	1.4561e-11	up	TNNT1
5104	2.23009	7.29606	9.69641	1.04947e-14	2.74295e-13	22.9681	1.76561e-11	up	SERPINA5
132671	2.23089	6.52103	15.8108	3.8528e-25	8.64062e-23	46.8591	2.2752e-19	up	SPATA18
54490	2.23386	6.55	12.713	4.29029e-20	3.09628e-18	35.3128	6.15653e-16	up	UGT2B28
81706	2.23467	6.50548	12.419	1.37564e-19	9.10851e-18	34.1536	5.0957e-15	up	PPP1R14C
10232	2.23514	8.3439	8.06476	1.14721e-11	1.69097e-10	16.0186	1.7038e-10	up	MSLN
138065	2.24343	6.11537	13.5906	1.40929e-21	1.36715e-19	38.71	5.90695e-15	up	RNF183
64699	2.24465	6.94096	12.5266	8.96968e-20	6.05439e-18	34.5791	3.6806e-16	up	TMPRSS3
146845	2.24542	5.21759	14.7548	1.76432e-23	2.68601e-21	43.0632	1.44632e-17	up	CFAP52
1366	2.24559	6.90167	16.2996	6.88331e-26	1.88902e-23	48.5671	2.29045e-19	up	CLDN7
352909	2.24825	6.41508	17.9385	2.64698e-28	1.53356e-25	54.0734	9.32561e-19	up	DNAAF3
8900	2.24864	7.28792	8.84134	4.06339e-13	7.92798e-12	19.3341	6.65533e-10	up	CCNA1
3861	2.25013	4.33103	9.07504	1.49079e-13	3.1567e-12	20.3303	2.50392e-08	up	KRT14
3783	2.25362	6.33348	15.7445	4.87857e-25	1.03829e-22	46.6249	8.23138e-16	up	KCNN4
93190	2.26037	5.49461	17.4234	1.46789e-27	6.37828e-25	52.3787	2.86155e-17	up	CFAP107
26150	2.27299	6.10826	14.1761	1.52353e-22	1.91423e-20	40.9213	1.42512e-15	up	RIBC2
51268	2.27302	6.28979	11.6766	2.73282e-18	1.43573e-16	31.1795	2.70559e-13	up	PIPOX
10149	2.28878	6.91377	9.56053	1.87139e-14	4.6913e-13	22.393	4.31337e-12	up	ADGRG2
200162	2.302	5.50819	12.3609	1.73435e-19	1.11646e-17	33.9231	4.72024e-14	up	SPAG17
644943	2.32886	5.10697	8.88658	3.34607e-13	6.63393e-12	19.527	6.26904e-10	up	RASSF10
8382	2.33223	7.77886	12.0207	6.78554e-19	3.90956e-17	32.5657	3.93245e-16	up	NME5
3625	2.33916	6.68339	15.8697	3.12583e-25	7.08647e-23	47.0665	1.17567e-18	up	INHBB
93273	2.34662	6.12947	11.6403	3.1676e-18	1.62726e-16	31.0325	5.86116e-11	up	LEMD1
57639	2.35536	7.08509	12.6979	4.55353e-20	3.26124e-18	35.2535	3.63536e-16	up	CCDC146
8857	2.36236	7.90234	13.2121	6.07671e-21	5.11056e-19	37.2568	4.00765e-18	up	FCGBP
6590	2.36921	10.9665	11.1053	2.84359e-17	1.18381e-15	28.8486	7.87073e-15	up	SLPI
345895	2.37084	4.22986	14.1258	1.84125e-22	2.23878e-20	40.7331	3.58102e-16	up	RSPH4A
6674	2.37776	5.78874	11.6328	3.26596e-18	1.67367e-16	31.0021	4.84841e-14	up	SPAG1
25825	2.38631	7.91121	14.2795	1.03335e-22	1.38216e-20	41.3071	6.19033e-19	up	BACE2
5613	2.39789	6.47528	15.3586	1.94726e-24	3.50121e-22	45.2514	4.79979e-21	up	PRKX
51364	2.43151	5.9634	16.7121	1.6466e-26	5.05047e-24	49.9847	3.63536e-16	up	ZMYND10
253152	2.43556	4.72617	14.0498	2.45254e-22	2.82611e-20	40.4482	8.20104e-14	up	EPHX4
7351	2.44537	8.39634	15.3602	1.93644e-24	3.50121e-22	45.2569	1.52723e-20	up	UCP2
3429	2.44806	8.41636	7.95455	1.84314e-11	2.58523e-10	15.5484	5.7356e-09	up	IFI27
638	2.45386	6.93248	17.7023	5.78398e-28	2.8723e-25	53.3003	4.1758e-17	up	BIK
1191	2.45654	8.84317	11.389	8.8471e-18	4.16532e-16	30.0104	2.04856e-15	up	CLU
4166	2.46886	5.4476	15.1369	4.35017e-24	7.25852e-22	44.4535	1.66951e-13	up	CHST6
64073	2.46987	10.1837	10.3712	6.05494e-16	1.97325e-14	25.8054	1.37426e-14	up	C19orf33
128153	2.47917	5.18158	18.2581	9.29218e-29	6.25184e-26	55.1084	6.1582e-20	up	SPATA17
55259	2.48201	5.81041	9.87052	5.01053e-15	1.39712e-13	23.7033	4.48005e-13	up	DNAI7
3122	2.49266	9.07303	8.02924	1.33667e-11	1.93738e-10	15.867	1.44664e-10	up	HLA-DRA
139212	2.49564	5.44307	13.1339	8.23643e-21	6.81696e-19	36.9544	1.1074e-15	up	DNAAF6
445	2.50333	9.95606	13.7456	7.78846e-22	8.08178e-20	39.2996	1.13677e-19	up	ASS1
200634	2.50568	6.70208	17.7806	4.46114e-28	2.27024e-25	53.5572	8.75924e-22	up	KRTCAP3
196996	2.51288	6.44754	17.5332	1.01618e-27	4.7099e-25	52.7427	8.12095e-19	up	GRAMD2A
154313	2.51971	6.87027	17.9272	2.74746e-28	1.54875e-25	54.0366	2.67771e-21	up	CFAP206
3113	2.5224	8.60701	9.41706	3.45091e-14	8.22579e-13	21.7846	5.18026e-12	up	HLA-DPA1
59352	2.52441	6.10424	13.384	3.12257e-21	2.75964e-19	37.9189	1.58983e-14	up	LGR6
51316	2.52466	6.31156	12.1894	3.44375e-19	2.10634e-17	33.2406	6.12494e-14	up	PLAC8
10551	2.53124	6.66843	10.9474	5.46427e-17	2.1667e-15	28.1986	2.47819e-12	up	AGR2
6275	2.53663	7.99999	9.30143	5.6557e-14	1.29343e-12	21.2935	9.27922e-11	up	S100A4
5349	2.53906	7.4101	17.7804	4.46276e-28	2.27024e-25	53.5568	9.46361e-22	up	FXYD3
10568	2.54473	7.76709	14.2786	1.03688e-22	1.38216e-20	41.3037	9.9158e-18	up	SLC34A2
139170	2.55367	5.47319	12.6972	4.56577e-20	3.26124e-18	35.2509	4.19279e-14	up	DCAF12L1
284485	2.55883	6.45217	13.2773	4.71783e-21	4.06611e-19	37.5085	7.65682e-15	up	RIIAD1
8612	2.566	6.51172	16.8788	9.2913e-27	3.22981e-24	50.5516	6.27873e-19	up	PLPP2
151651	2.56612	4.66996	10.3298	7.20404e-16	2.31517e-14	25.6325	1.77633e-11	up	EFHB
221662	2.56776	5.928	11.4486	6.93039e-18	3.33058e-16	30.2534	6.95388e-13	up	RBM24
54845	2.58924	7.02002	13.8464	5.30458e-22	5.73252e-20	39.6814	7.53859e-20	up	ESRP1
4902	2.59438	4.92501	13.7869	6.65154e-22	7.04219e-20	39.4565	2.0523e-13	up	NRTN
5650	2.59732	7.26208	14.6732	2.3848e-23	3.52764e-21	42.7639	1.83511e-16	up	KLK7
221421	2.60035	5.85057	13.6368	1.18064e-21	1.1726e-19	38.886	2.9639e-14	up	RSPH9
201456	2.60433	6.72031	15.5411	1.00975e-24	2.02503e-22	45.9032	1.18755e-19	up	FBXO15
3108	2.60721	8.28015	12.1772	3.6164e-19	2.19905e-17	33.1919	6.04924e-17	up	HLA-DMA
254956	2.61248	6.04976	11.0204	4.03933e-17	1.63907e-15	28.4993	1.09962e-13	up	MORN5
92304	2.63741	6.75035	11.0912	3.01434e-17	1.24403e-15	28.7905	2.50304e-11	up	SCGB3A1
341676	2.64565	6.51452	10.9562	5.26993e-17	2.09761e-15	28.2346	2.19694e-14	up	NEK5
149483	2.65809	6.32311	13.9756	3.24806e-22	3.66188e-20	40.169	2.93087e-15	up	CCDC17
92749	2.6619	6.82753	17.4641	1.28072e-27	5.6834e-25	52.5137	3.58778e-19	up	DRC1
116159	2.66934	6.14168	11.0546	3.50645e-17	1.43119e-15	28.6401	9.97585e-12	up	CYYR1
729	2.71696	6.0868	12.6774	4.93759e-20	3.50283e-18	35.173	3.98777e-15	up	C6
220136	2.72174	5.23371	18.7314	2.0141e-29	1.75033e-26	56.6191	6.5544e-21	up	CFAP53
6236	2.72671	6.31512	13.0428	1.17489e-20	9.4613e-19	36.6011	6.88373e-15	up	RRAD
114569	2.72736	9.71851	11.3156	1.19542e-17	5.39673e-16	29.7109	3.92098e-16	up	MAL2
55329	2.73341	6.15581	13.4158	2.76167e-21	2.49351e-19	38.0411	1.90761e-16	up	MNS1
399949	2.7365	5.37214	9.96592	3.34452e-15	9.64823e-14	24.1053	2.69241e-11	up	HOATZ
79949	2.73828	4.39345	16.4106	4.67436e-26	1.33552e-23	48.9507	6.37625e-15	up	PLEKHS1
9245	2.73923	6.44089	12.1156	4.63166e-19	2.78393e-17	32.9457	1.00721e-12	up	GCNT3
53340	2.79417	7.57357	13.8268	5.71395e-22	6.0804e-20	39.6075	3.39556e-17	up	SPA17
219670	2.80403	6.16158	15.3984	1.68718e-24	3.11413e-22	45.3937	7.33539e-18	up	ENKUR
4065	2.80691	7.26905	14.8371	1.30313e-23	2.04357e-21	43.3641	2.20749e-20	up	LY75
147744	2.82759	7.31694	10.2699	9.26981e-16	2.92055e-14	25.3817	3.91751e-11	up	TMEM190
51523	2.83671	8.40951	16.3217	6.37169e-26	1.77192e-23	48.6437	1.20919e-22	up	CXXC5
51435	2.83782	6.45406	16.5463	2.91839e-26	8.45402e-24	49.4176	6.73131e-22	up	SCARA3
4885	2.84083	5.62093	10.1626	1.45658e-15	4.46106e-14	24.9322	3.2938e-09	up	NPTX2
124093	2.84689	5.26696	14.3848	6.96595e-23	9.62178e-21	41.699	2.19694e-14	up	CCDC78
2139	2.85043	6.98732	15.4571	1.36515e-24	2.58844e-22	45.6039	5.12926e-19	up	EYA2
11211	2.85121	5.26747	13.8448	5.3365e-22	5.73729e-20	39.6754	7.05877e-15	up	FZD10
440712	2.85566	6.88947	11.3292	1.13085e-17	5.16109e-16	29.7662	4.22144e-13	up	RHEX
144809	2.92663	5.62524	14.8308	1.33369e-23	2.07588e-21	43.3411	1.09662e-15	up	FAM216B
11343	2.93017	8.13038	16.2354	8.61712e-26	2.24659e-23	48.3444	4.82565e-20	up	MGLL
10205	2.93676	6.25208	16.7993	1.22011e-26	3.98634e-24	50.2817	3.51424e-22	up	MPZL2
79583	2.94382	7.83551	15.2767	2.61875e-24	4.5516e-22	44.9573	3.78373e-20	up	TMEM231
9071	2.95982	6.12709	18.3595	6.68258e-29	4.64595e-26	55.4342	4.82565e-20	up	CLDN10
27285	2.96703	6.18345	15.1713	3.83871e-24	6.50927e-22	44.5777	6.7063e-17	up	TEKT2
83661	2.97602	6.94504	12.9485	1.69958e-20	1.32764e-18	36.2339	9.07971e-15	up	MS4A8
121838	3.05384	5.50961	12.9125	1.95651e-20	1.51137e-18	36.0939	1.18908e-12	up	NRAD1
6662	3.09251	6.56208	15.7524	4.74385e-25	1.02003e-22	46.6527	3.10915e-21	up	SOX9
128344	3.09432	8.45529	15.387	1.75755e-24	3.21554e-22	45.3532	9.50622e-18	up	CIMAP3
5047	3.11143	5.93341	10.3153	7.65748e-16	2.44957e-14	25.5718	1.14288e-09	up	PAEP
80086	3.17718	7.0258	18.156	1.29642e-28	8.19376e-26	54.7792	4.14332e-20	up	TUBA4B
79413	3.18644	7.51635	10.9707	4.96273e-17	1.97911e-15	28.2944	7.40922e-14	up	ZBED2
135932	3.18841	6.70553	21.0516	1.60228e-32	3.34188e-29	63.6519	6.1487e-24	up	TMEM139
3872	3.20314	6.86508	14.0648	2.31786e-22	2.70076e-20	40.5043	1.78529e-12	up	KRT17
10103	3.20953	7.37146	15.7821	4.26724e-25	9.36862e-23	46.7578	4.35333e-18	up	TSPAN1
83657	3.23986	7.35836	16.2715	7.59332e-26	2.00473e-23	48.4698	1.07509e-18	up	DYNLRB2
136288	3.27165	4.56339	15.4867	1.22731e-24	2.39234e-22	45.7095	5.83774e-17	up	C7orf57
10610	3.30678	7.12167	20.593	6.27446e-32	1.18969e-28	62.3092	2.37989e-24	up	ST6GALNAC2
84332	3.31531	5.89652	17.0281	5.5824e-27	2.17082e-24	51.0562	1.69983e-18	up	DYDC2
25790	3.32194	6.7558	14.7352	1.89642e-23	2.84558e-21	42.9915	2.03573e-17	up	CFAP45
147798	3.32706	7.73524	19.5294	1.62015e-30	1.7785e-27	59.1063	6.5321e-27	up	TMC4
130576	3.33762	6.99732	15.7603	4.61139e-25	1.00187e-22	46.6808	4.37259e-20	up	LYPD6B
92421	3.37035	7.0857	15.8041	3.94644e-25	8.75649e-23	46.8353	2.67771e-21	up	CHMP4C
2810	3.38808	8.71367	13.6229	1.24521e-21	1.23087e-19	38.8331	5.58147e-15	up	SFN
1999	3.41324	6.45113	19.7601	7.92217e-31	9.71958e-28	59.8117	2.34501e-24	up	ELF3
10647	3.49377	6.50954	12.5953	6.83119e-20	4.68678e-18	34.8501	2.34269e-16	up	SCGB1D2
55765	3.49582	6.61945	23.3749	2.18408e-35	9.11069e-32	70.1227	2.3892e-25	up	INAVA
6653	3.51148	8.90431	17.8196	3.91975e-28	2.09626e-25	53.6851	4.70666e-23	up	SORL1
57111	3.51863	7.11639	17.0195	5.74885e-27	2.18007e-24	51.0271	1.20919e-22	up	RAB25
1365	3.53086	6.5571	21.2451	9.0661e-33	2.70131e-29	64.2117	6.59187e-21	up	CLDN3
5653	3.56662	6.63271	16.2287	8.82087e-26	2.27132e-23	48.3212	5.10712e-18	up	KLK6
93233	3.57839	6.31048	14.2399	1.19862e-22	1.54554e-20	41.1597	9.46702e-18	up	ODAD1
83659	3.59874	6.38105	16.8284	1.10426e-26	3.71477e-24	50.3806	3.73991e-18	up	TEKT1
84958	3.63183	6.94482	25.4618	8.83512e-38	1.84274e-33	75.4983	3.0155e-23	up	SYTL1
105371267	3.65853	8.27067	18.9136	1.12605e-29	1.06755e-26	57.1932	2.19101e-23	up	CHD9NB
90506	3.68185	6.43251	16.7393	1.49934e-26	4.66743e-24	50.0776	6.18362e-19	up	LRRC46
121506	3.70185	8.56815	10.3351	7.04732e-16	2.27181e-14	25.6544	3.42747e-14	up	ERP27
79740	3.71406	5.31896	15.4788	1.26276e-24	2.41628e-22	45.6813	4.78493e-18	up	ZBBX
84281	3.72549	7.02103	18.0002	2.16054e-28	1.2875e-25	54.2742	1.04808e-19	up	C2orf88
29070	3.72804	6.76105	13.5941	1.39059e-21	1.3553e-19	38.7233	3.53286e-18	up	CCDC113
94234	3.77052	7.56877	14.0028	2.92995e-22	3.32119e-20	40.2714	2.0506e-18	up	FOXQ1
219681	3.77698	6.32673	10.3853	5.70742e-16	1.86583e-14	25.8642	1.60262e-14	up	ARMC3
1672	3.84236	6.50541	13.5132	1.89756e-21	1.75899e-19	38.4142	3.03566e-15	up	DEFB1
6273	3.88981	7.26088	11.3497	1.0394e-17	4.80167e-16	29.8501	3.89052e-14	up	S100A2
828	3.93706	7.07082	24.0829	3.23108e-36	3.07304e-32	71.9901	6.972e-22	up	CAPS
153643	3.98319	6.70562	10.0471	2.37276e-15	6.99982e-14	24.4468	9.78549e-14	up	FAM81B
643037	4.0845	6.07243	14.4242	6.01532e-23	8.47714e-21	41.8447	1.45594e-17	up	C11orf97
64321	4.14211	6.61506	19.3343	2.98109e-30	3.10882e-27	58.5048	3.50999e-26	up	SOX17
183	4.15251	6.80621	13.1766	6.97599e-21	5.79674e-19	37.1196	5.80571e-14	up	AGT
4582	4.22874	7.91903	23.9657	4.42015e-36	3.07304e-32	71.6841	6.71478e-29	up	MUC1
84688	4.26101	7.67515	15.198	3.48369e-24	6.00491e-22	44.674	1.10608e-17	up	SPMIP6
4072	4.30888	9.36166	15.4375	1.46496e-24	2.75268e-22	45.5339	4.76616e-22	up	EPCAM
55808	4.32299	6.35026	16.3923	4.98161e-26	1.40407e-23	48.8876	2.20173e-17	up	ST6GALNAC1
132203	4.32869	5.70553	11.6977	2.50807e-18	1.34131e-16	31.2649	4.55859e-16	up	SNTN
80150	4.33798	8.3109	21.2738	8.33418e-33	2.70131e-29	64.2944	3.50999e-26	up	ASRGL1
8842	4.35848	6.13775	13.544	1.68569e-21	1.58372e-19	38.5319	8.6593e-17	up	PROM1
10418	4.37254	8.74429	18.4591	4.83911e-29	3.61472e-26	55.7532	2.61796e-23	up	SPON1
100133941	4.41021	7.63228	17.1356	3.8753e-27	1.58152e-24	51.4177	6.50017e-24	up	CD24
89765	4.46591	8.12538	21.1329	1.26049e-32	3.28625e-29	63.8878	1.3576e-25	up	RSPH1
257177	4.51138	6.65497	21.0675	1.52876e-32	3.34188e-29	63.6981	8.91816e-21	up	CFAP126
94025	4.63753	7.67388	17.6217	7.56153e-28	3.58434e-25	53.0351	5.20368e-22	up	MUC16
25984	4.63958	6.53968	18.4304	5.30951e-29	3.81864e-26	55.6615	1.8071e-19	up	KRT23
116372	4.74658	7.77668	17.2237	2.87527e-27	1.19939e-24	51.7132	3.51424e-22	up	LYPD1
1356	4.78294	6.571	23.5884	1.22171e-35	6.37032e-32	70.6907	1.1586e-28	up	CP
133690	4.81591	7.12968	17.6782	6.26647e-28	3.03953e-25	53.221	3.23812e-21	up	CAPSL
51673	4.82089	7.62465	19.8572	5.87293e-31	7.65573e-28	60.1067	4.10899e-23	up	TPPP3
3934	5.10548	7.87539	18.4582	4.85267e-29	3.61472e-26	55.7504	2.21053e-20	up	LCN2
128602	5.10813	6.77181	18.0186	2.03418e-28	1.24785e-25	54.3338	9.94991e-22	up	CIMIP1
155465	5.19647	6.81704	20.025	3.5081e-31	5.62834e-28	60.6144	1.3576e-25	up	AGR3
4316	5.29879	7.26998	16.8625	9.8259e-27	3.35965e-24	50.4962	1.17955e-19	up	MMP7
4246	6.19933	7.21585	19.5968	1.31395e-30	1.5225e-27	59.3128	4.95396e-26	up	SCGB2A1

## Sheet: 2_bsvsls
mRNA	logFC	AveExpr	t	P.Value	adj.P.Val	B	fdr.pval	label	hgnc_symbol
128602	-3.02157	8.07345	-7.94726	2.94866e-11	5.2424e-10	15.3195	6.85387e-10	down	CIMIP1
155465	-2.97828	8.19331	-9.4419	6.07851e-14	2.63575e-12	21.4165	4.17449e-12	down	AGR3
132203	-2.7683	6.69521	-5.12388	2.72487e-06	1.21567e-05	4.1162	1.07266e-05	down	SNTN
84688	-2.74131	8.64047	-7.71283	7.81248e-11	1.20521e-09	14.3599	2.18602e-09	down	SPMIP6
133690	-2.69793	8.4391	-7.67643	9.08802e-11	1.36464e-09	14.211	1.93029e-09	down	CAPSL
128344	-2.66666	8.78761	-9.84141	1.1883e-14	6.52222e-13	23.0263	1.22307e-12	down	CIMAP3
221662	-2.59838	5.9935	-8.67768	1.42038e-12	3.78836e-11	18.3087	7.39339e-11	down	RBM24
51316	-2.50732	6.40183	-10.6109	5.32527e-16	4.87145e-14	26.0882	5.67375e-13	down	PLAC8
6674	-2.49842	5.79904	-10.0145	5.88311e-15	3.64107e-13	23.7196	9.16925e-13	down	SPAG1
83659	-2.46925	7.11233	-8.26652	7.82226e-12	1.66139e-10	16.6269	2.65572e-10	down	TEKT1
51375	-2.44845	8.24284	-13.2492	2.07525e-20	1.84305e-17	36.0792	6.71647e-17	down	SNX7
2730	-2.44293	5.60506	-14.6054	1.57269e-22	3.28016e-19	40.8649	2.60871e-18	down	GCLM
136288	-2.42808	5.12825	-8.41671	4.19228e-12	9.58755e-11	17.2417	1.7164e-10	down	C7orf57
79624	-2.35212	7.07051	-11.6441	9.06012e-18	1.96841e-15	30.1019	4.46157e-15	down	ARMT1
164781	-2.3182	4.659	-9.26655	1.2489e-13	4.73604e-12	20.7063	1.5715e-10	down	DAW1
90506	-2.28265	7.31357	-7.80152	5.40411e-11	8.77148e-10	14.7228	1.38099e-09	down	LRRC46
387882	-2.28014	6.38562	-10.8214	2.30003e-16	2.43512e-14	26.9157	1.9782e-13	down	C12orf75
53340	-2.27923	7.94389	-8.98312	4.01562e-13	1.28064e-11	19.5544	2.12436e-11	down	SPA17
1429	-2.27806	9.18491	-10.8478	2.07148e-16	2.28042e-14	27.0189	9.19795e-14	down	CRYZ
183	-2.25416	7.9746	-5.45552	7.58605e-07	3.91252e-06	5.35909	6.49435e-06	down	AGT
345757	-2.25067	8.64698	-11.1258	6.89031e-17	9.77627e-15	28.1036	1.84851e-14	down	FAM174A
84520	-2.24027	6.19883	-12.9436	6.44254e-20	3.95212e-17	34.9667	1.67592e-16	down	GON7
83657	-2.23415	8.01063	-8.64112	1.65271e-12	4.29808e-11	18.1593	7.96267e-11	down	DYNLRB2
51673	-2.22732	9.19364	-7.08297	1.06343e-09	1.17665e-08	11.7912	1.56261e-08	down	TPPP3
220	-2.19021	7.16717	-7.57495	1.38521e-10	1.97346e-09	13.7961	4.13313e-09	down	ALDH1A3
84281	-2.17056	7.98843	-7.82076	4.98879e-11	8.21889e-10	14.8015	1.33793e-09	down	C2orf88
8842	-2.16865	7.47172	-5.40559	9.21295e-07	4.63358e-06	5.16997	5.56206e-06	down	PROM1
127254	-2.06014	5.05548	-11.7449	6.12594e-18	1.48568e-15	30.4872	3.21187e-15	down	ERICH3
7348	-2.05736	7.74115	-6.5676	8.8442e-09	7.58797e-08	9.71125	2.30362e-07	down	UPK1B
144809	-2.02907	6.2085	-7.23208	5.74051e-10	6.91281e-09	12.3974	1.02769e-08	down	FAM216B
81849	-2.0183	7.38481	-8.92197	5.16952e-13	1.57633e-11	19.3053	6.34557e-11	down	ST6GALNAC5
5104	-2.01639	7.48401	-7.4618	2.2156e-10	2.95654e-09	13.3339	6.42796e-09	down	SERPINA5
4837	-1.99882	8.28922	-5.80269	1.93495e-07	1.16978e-06	6.6912	1.49497e-06	down	NNMT
55179	-1.97616	8.06472	-8.89656	5.74189e-13	1.72315e-11	19.2018	2.90483e-11	down	FAIM
8900	-1.97455	7.5094	-6.2324	3.45552e-08	2.53061e-07	8.37568	4.23895e-07	down	CCNA1
219670	-1.96643	6.70821	-8.96483	4.33073e-13	1.36756e-11	19.4799	4.03179e-11	down	ENKUR
858	-1.96065	7.53762	-9.32558	9.79835e-14	3.88525e-12	20.9456	1.0762e-11	down	CAV2
1687	-1.9462	7.6586	-8.84981	6.96616e-13	2.04972e-11	19.0112	8.66185e-11	down	GSDME
80086	-1.94605	7.79902	-8.20622	1.00493e-11	2.04887e-10	16.38	3.12719e-10	down	TUBA4B
643037	-1.94469	7.37035	-5.39089	9.75384e-07	4.87856e-06	5.11445	5.76078e-06	down	C11orf97
139212	-1.93612	5.82815	-8.45581	3.56427e-12	8.37162e-11	17.4017	1.98295e-10	down	DNAAF6
140707	-1.93009	7.67601	-11.2546	4.14949e-17	6.49472e-15	28.6032	1.90071e-14	down	BRI3BP
10551	-1.92981	7.0775	-7.31592	4.05657e-10	5.08461e-09	12.7388	2.18344e-08	down	AGR2
5357	-1.92813	7.33252	-9.15992	1.93695e-13	6.91762e-12	20.2734	1.6784e-11	down	PLS1
6236	-1.92456	6.83994	-7.06193	1.15996e-09	1.27243e-08	11.7058	2.06205e-08	down	RRAD
85016	-1.92418	6.19423	-9.0321	3.28066e-13	1.07081e-11	19.7538	2.37639e-11	down	CFAP300
166379	-1.9209	6.15648	-13.1862	2.61842e-20	1.95044e-17	35.8509	7.6844e-17	down	BBS12
84332	-1.91042	6.76895	-7.29624	4.40113e-10	5.47046e-09	12.6586	8.71274e-09	down	DYDC2
729	-1.91041	6.6137	-7.84271	4.55371e-11	7.5739e-10	14.8914	2.49071e-09	down	C6
55170	-1.90704	5.81488	-11.3753	2.58498e-17	4.38332e-15	29.0694	1.52502e-14	down	PRMT6
254956	-1.90234	6.52074	-5.56492	4.94616e-07	2.68721e-06	5.77569	2.5472e-06	down	MORN5
257177	-1.90173	8.22283	-5.97169	9.86406e-08	6.44129e-07	7.34945	7.48861e-07	down	CFAP126
29070	-1.89905	7.87802	-6.43323	1.52982e-08	1.23148e-07	9.17394	1.83841e-07	down	CCDC113
23443	-1.89902	6.42855	-15.1817	2.12084e-23	8.84687e-20	42.8238	4.15887e-19	down	SLC35A3
10321	-1.89685	5.53464	-2.75056	0.00763854	0.0147603	-3.41821	0.0148222	down	CRISP3
253152	-1.89606	5.0984	-8.63788	1.67503e-12	4.3453e-11	18.1461	3.31655e-10	down	EPHX4
4693	-1.89206	6.15637	-6.7304	4.54118e-09	4.22837e-08	10.3653	1.269e-07	down	NDP
221421	-1.89085	6.32081	-7.48618	2.00242e-10	2.7155e-09	13.4334	6.50593e-09	down	RSPH9
28998	-1.88997	6.6789	-11.5191	1.47372e-17	2.84605e-15	29.6228	6.54542e-15	down	MRPL13
7485	-1.88513	8.44832	-10.4954	8.45548e-16	7.16894e-14	25.6324	1.4904e-13	down	GET1
345895	-1.88186	4.57247	-9.06105	2.91134e-13	9.78521e-12	19.8716	2.75989e-11	down	RSPH4A
56925	-1.85154	8.04356	-9.05334	3.00544e-13	9.98161e-12	19.8402	1.54732e-11	down	LXN
1113	-1.84712	5.9536	-4.02415	0.000147627	0.000431239	0.272059	0.000887651	down	CHGA
255119	-1.84405	4.65212	-8.69818	1.30478e-12	3.51146e-11	18.3924	9.13042e-11	down	CFAP299
25891	-1.83828	6.66739	-8.44016	3.80345e-12	8.85362e-11	17.3376	1.33266e-10	down	PAMR1
27324	-1.82789	4.96567	-6.76788	3.89366e-09	3.68969e-08	10.5163	2.96887e-07	down	TOX3
729967	-1.81104	7.07404	-9.04866	3.06392e-13	1.01435e-11	19.8212	2.18452e-11	down	MORN2
60494	-1.80986	5.94201	-7.51202	1.79877e-10	2.46984e-09	13.5389	9.53193e-09	down	CCDC81
5047	-1.80457	6.74584	-4.16468	9.09175e-05	0.000278781	0.73484	0.000395684	down	PAEP
8544	-1.80047	5.62479	-8.36443	5.20863e-12	1.16064e-10	17.0277	3.27342e-10	down	PIR
8412	-1.80046	6.23869	-11.1066	7.43342e-17	1.03303e-14	28.0288	5.37606e-14	down	BCAR3
27075	-1.79242	9.01083	-8.13466	1.35301e-11	2.66979e-10	16.087	4.26782e-10	down	TSPAN13
828	-1.79137	8.36722	-7.81517	5.10591e-11	8.36559e-10	14.7787	1.60435e-09	down	CAPS
5321	-1.7824	6.00973	-5.99598	8.94976e-08	5.89965e-07	7.44454	9.18637e-07	down	PLA2G4A
51668	-1.77969	6.45231	-11.1422	6.45751e-17	9.22495e-15	28.1675	1.89852e-14	down	IFT25
51527	-1.77507	8.37153	-9.92889	8.32612e-15	4.86437e-13	23.3771	7.87898e-13	down	GSKIP
127795	-1.77188	5.736	-7.84955	4.42599e-11	7.4028e-10	14.9194	2.21018e-09	down	C1orf87
127003	-1.7691	6.68609	-4.72984	1.19584e-05	4.5514e-05	2.68451	3.91945e-05	down	CFAP276
92304	-1.76774	7.30914	-6.59538	7.89485e-09	6.85238e-08	9.82263	5.92707e-07	down	SCGB3A1
51727	-1.76321	7.60422	-13.2157	2.34882e-20	1.87888e-17	35.9576	7.82084e-17	down	CMPK1
10190	-1.76248	7.81573	-11.4694	1.78889e-17	3.24443e-15	29.432	6.42618e-15	down	TXNDC9
965	-1.75793	5.22724	-9.51161	4.56808e-14	2.08482e-12	21.6982	2.1402e-11	down	CD58
139170	-1.75487	5.99064	-7.10705	9.62745e-10	1.08365e-08	11.889	2.81277e-08	down	DCAF12L1
51399	-1.75048	7.5524	-10.7475	3.08696e-16	3.11037e-14	26.6257	5.37606e-14	down	TRAPPC4
83661	-1.74942	7.70935	-5.80104	1.9477e-07	1.17612e-06	6.68479	1.59717e-06	down	MS4A8
9403	-1.74827	9.39008	-10.8831	1.80012e-16	2.06292e-14	27.1573	3.70919e-14	down	SELENOF
9114	-1.74619	7.57372	-11.4975	1.60324e-17	3.0125e-15	29.5399	2.62394e-14	down	ATP6V0D1
25934	-1.74527	7.05742	-9.9261	8.42117e-15	4.90615e-13	23.3659	9.87054e-13	down	NIPSNAP3A
157869	-1.7407	7.55321	-6.73235	4.50499e-09	4.19654e-08	10.3732	5.10181e-08	down	SBSPON
4250	-1.72638	4.39811	-4.99205	4.49277e-06	1.9073e-05	3.63136	6.50589e-05	down	SCGB2A2
151827	-1.72292	5.04728	-8.67191	1.45476e-12	3.8554e-11	18.2851	1.62122e-10	down	LRRC34
116135	-1.71489	5.10155	-4.52511	2.52786e-05	8.89699e-05	1.96292	0.000127594	down	LRRC3B
54749	-1.71316	7.07563	-9.41313	6.84002e-14	2.89376e-12	21.3001	5.13623e-12	down	EPDR1
388650	-1.70755	4.91446	-10.3486	1.52527e-15	1.15835e-13	25.0508	2.87895e-12	down	DIPK1A
149483	-1.70545	6.92782	-6.79555	3.47539e-09	3.34192e-08	10.6279	5.78981e-08	down	CCDC17
9071	-1.70483	6.90637	-7.85281	4.36644e-11	7.31492e-10	14.9328	1.13937e-09	down	CLDN10
26286	-1.69875	7.94241	-9.46417	5.54818e-14	2.46209e-12	21.5065	5.56109e-12	down	ARFGAP3
10667	-1.69804	6.55095	-13.4712	9.183e-21	1.06405e-17	36.8794	3.99513e-17	down	FARS2
3988	-1.69635	8.41674	-9.07071	2.79756e-13	9.4876e-12	19.9109	1.28433e-11	down	LIPA
9245	-1.69556	7.09785	-6.00749	8.54638e-08	5.66239e-07	7.48964	1.38362e-06	down	GCNT3
154313	-1.69483	7.40087	-10.4851	8.8141e-16	7.44274e-14	25.5914	2.79927e-13	down	CFAP206
5366	-1.6929	6.17443	-8.07049	1.76662e-11	3.37731e-10	15.8241	6.51552e-10	down	PMAIP1
79583	-1.69252	8.61227	-7.99722	2.39557e-11	4.38285e-10	15.5241	7.47377e-10	down	TMEM231
91689	-1.68427	8.71515	-8.4329	3.9197e-12	9.10392e-11	17.308	1.40647e-10	down	SMDT1
1047	-1.68335	7.00722	-5.49129	6.59798e-07	3.4559e-06	5.49497	4.49881e-06	down	CLGN
284485	-1.67669	7.01524	-6.41254	1.66419e-08	1.32836e-07	9.09143	1.8351e-07	down	RIIAD1
23582	-1.6739	8.3098	-12.0756	1.71352e-18	5.85884e-16	31.7411	1.07996e-15	down	CCNDBP1
22911	-1.67104	6.81381	-13.1134	3.42765e-20	2.38302e-17	35.5865	9.57436e-17	down	WDR47
399949	-1.66113	6.0463	-4.1104	0.000109746	0.000330393	0.554984	0.000322639	down	HOATZ
138162	-1.65388	6.84588	-10.411	1.18679e-15	9.55711e-14	25.2982	2.15366e-13	down	PIERCE1
119032	-1.6514	8.48146	-12.2304	9.48031e-19	3.61551e-16	32.3234	7.09187e-16	down	BORCS7
4057	-1.64981	6.35334	-4.09699	0.000114951	0.00034472	0.510736	0.000704175	down	LTF
55145	-1.64727	5.88075	-11.2306	4.55959e-17	6.89125e-15	28.5104	3.42234e-14	down	THAP1
10438	-1.64621	7.7341	-10.609	5.36634e-16	4.88759e-14	26.0806	9.19795e-14	down	C1D
81578	-1.64397	5.71352	-6.63881	6.60967e-09	5.85384e-08	9.99695	7.75587e-07	down	COL21A1
6372	-1.63425	3.96748	-6.8242	3.08933e-09	3.01658e-08	10.7435	3.04467e-07	down	CXCL6
122060	-1.62644	7.10274	-6.94085	1.91138e-09	1.98238e-08	11.2151	3.97451e-08	down	SLAIN1
55970	-1.62213	7.44879	-11.0126	1.0777e-16	1.35407e-14	27.6628	6.48485e-14	down	GNG12
84455	-1.62195	6.14127	-9.33172	9.55425e-14	3.81019e-12	20.9704	5.40422e-12	down	EFCAB7
7347	-1.61965	7.19607	-11.2419	4.36291e-17	6.64213e-15	28.5538	1.61473e-14	down	UCHL3
161582	-1.61498	6.33371	-7.59339	1.28314e-10	1.84824e-09	13.8714	2.86983e-09	down	DNAAF4
266655	-1.6143	6.82348	-11.2438	4.33045e-17	6.64119e-15	28.5612	1.34915e-14	down	BRD3OS
8520	-1.61254	7.56606	-10.3345	1.61458e-15	1.22012e-13	24.9946	2.26458e-13	down	HAT1
25978	-1.61247	7.62711	-12.2289	9.53412e-19	3.61551e-16	32.3178	7.22042e-16	down	CHMP2B
84675	-1.61218	4.52071	-11.9382	2.90512e-18	8.18813e-16	31.2215	9.98062e-15	down	TRIM55
54951	-1.60993	7.86038	-11.734	6.39136e-18	1.53224e-15	30.4454	3.04855e-15	down	COMMD8
5055	-1.60979	3.90909	-7.5003	1.88845e-10	2.57602e-09	13.4911	7.0049e-09	down	SERPINB2
81706	-1.60916	6.9182	-7.72652	7.38038e-11	1.14961e-09	14.4159	2.81658e-09	down	PPP1R14C
5577	-1.60873	7.20419	-6.86386	2.62439e-09	2.61774e-08	10.9037	7.35869e-08	down	PRKAR2B
9326	-1.60362	7.77539	-9.92254	8.54394e-15	4.95003e-13	23.3516	7.9201e-13	down	ZNHIT3
54102	-1.59647	6.11171	-9.43701	6.20173e-14	2.67251e-12	21.3967	1.55126e-11	down	CLIC6
4246	-1.59486	9.92582	-4.37571	4.3235e-05	0.000143454	1.44702	0.000141156	down	SCGB2A1
55329	-1.59196	6.86592	-6.06716	6.72638e-08	4.56977e-07	7.72383	5.44123e-07	down	MNS1
3934	-1.59085	9.95588	-4.85432	7.53388e-06	3.01485e-05	3.13097	4.98428e-05	down	LCN2
3217	-1.5872	7.26197	-7.99654	2.40244e-11	4.39155e-10	15.5213	8.20207e-10	down	HOXB7
3306	-1.58198	6.79079	-6.55882	9.16709e-09	7.85207e-08	9.67608	1.05047e-07	down	HSPA2
220136	-1.5761	5.94573	-8.49848	2.98583e-12	7.16635e-11	17.5762	1.35451e-10	down	CFAP53
4291	-1.5755	7.26945	-7.76989	6.16324e-11	9.85031e-10	14.5934	1.97625e-09	down	MLF1
126364	-1.56955	6.81787	-8.1816	1.11322e-11	2.24985e-10	16.2792	1.37543e-09	down	LRRC25
6241	-1.56783	6.50077	-6.93206	1.9819e-09	2.05144e-08	11.1795	3.07767e-08	down	RRM2
10049	-1.56621	6.59322	-10.4763	9.13169e-16	7.64898e-14	25.5565	2.85254e-13	down	DNAJB6
84888	-1.56027	7.03988	-10.9747	1.2518e-16	1.51795e-14	27.5153	2.95984e-14	down	SPPL2A
29887	-1.56017	5.77031	-7.96001	2.79636e-11	4.99347e-10	15.3717	8.72091e-10	down	SNX10
93380	-1.55899	8.14411	-10.5481	6.84556e-16	5.99904e-14	25.8406	1.11173e-13	down	MMGT1
64446	-1.55766	5.53795	-7.69847	8.29295e-11	1.26808e-09	14.3011	4.15533e-09	down	DNAI2
5230	-1.55232	7.31123	-9.14958	2.0212e-13	7.17923e-12	20.2315	1.23803e-11	down	PGK1
200132	-1.55161	4.64969	-7.71488	7.7463e-11	1.19855e-09	14.3683	1.7062e-08	down	DYNLT5
10103	-1.54783	8.38058	-6.34612	2.17987e-08	1.69584e-07	8.82692	3.31398e-07	down	TSPAN1
347902	-1.54765	9.68733	-5.27681	1.51634e-06	7.23051e-06	4.68539	1.03569e-05	down	AMIGO2
84417	-1.54739	6.71341	-5.46071	7.43421e-07	3.84371e-06	5.37877	1.45185e-05	down	ECRG4
79740	-1.54419	6.62141	-4.86033	7.36666e-06	2.95474e-05	3.15268	3.34418e-05	down	ZBBX
55851	-1.54207	8.09268	-7.56873	1.42146e-10	2.02095e-09	13.7706	3.21457e-09	down	PSENEN
8706	-1.5416	5.22784	-10.4169	1.15895e-15	9.40552e-14	25.3216	3.15143e-13	down	B3GALNT1
5191	-1.54156	6.20899	-13.2323	2.20915e-20	1.84305e-17	36.0178	9.2922e-17	down	PEX7
34	-1.53632	8.32703	-9.34485	9.05272e-14	3.66677e-12	21.0236	5.52775e-12	down	ACADM
2281	-1.53228	6.67212	-8.88871	5.93117e-13	1.77484e-11	19.1698	4.1996e-11	down	FKBP1B
8743	-1.5286	8.50401	-5.8812	1.41583e-07	8.90263e-07	6.99627	1.1563e-06	down	TNFSF10
26994	-1.52798	8.66824	-9.57785	3.48326e-14	1.6474e-12	21.9656	4.14556e-12	down	RNF11
27077	-1.52773	6.57177	-12.517	3.193e-19	1.52552e-16	33.3936	4.39554e-16	down	B9D1
1486	-1.52616	6.505	-12.743	1.36359e-19	7.29239e-17	34.23	2.79089e-16	down	CTBS
5327	-1.52595	8.99553	-5.35587	1.11727e-06	5.51026e-06	4.98233	6.32554e-06	down	PLAT
51645	-1.52588	7.16216	-11.2957	3.53084e-17	5.70873e-15	28.7623	1.84851e-14	down	PPIL1
55332	-1.51112	7.34218	-10.3781	1.35444e-15	1.06201e-13	25.1679	2.57382e-13	down	DRAM1
9562	-1.50837	6.77567	-10.0077	6.04739e-15	3.72218e-13	23.6925	1.29802e-12	down	MINPP1
160418	-1.50605	6.14274	-11.448	1.94522e-17	3.49754e-15	29.3495	6.76139e-15	down	TMTC3
92421	-1.50581	8.21061	-6.87064	2.55219e-09	2.55656e-08	10.9311	4.21921e-08	down	CHMP4C
4285	-1.5045	7.38776	-10.3628	1.44075e-15	1.11295e-13	25.107	2.40528e-13	down	MIPEP
26269	-1.50206	6.8689	-11.2275	4.61704e-17	6.90207e-15	28.498	1.34915e-14	down	FBXO8
51364	-1.50164	6.54843	-7.37271	3.20588e-10	4.10971e-09	12.9703	8.53096e-09	down	ZMYND10
1977	-1.50156	5.70401	-11.818	4.61874e-18	1.17479e-15	30.7652	3.4603e-14	down	EIF4E
708	-1.5013	8.76998	-7.53317	1.64759e-10	2.29551e-09	13.6253	2.60091e-09	down	C1QBP
55808	-1.49996	8.02848	-4.43115	3.5463e-05	0.000120093	1.63735	0.000170439	down	ST6GALNAC1
119710	-1.49955	7.1597	-10.8519	2.03776e-16	2.26072e-14	27.0351	4.06526e-14	down	IFTAP
116143	-1.49949	7.17426	-6.91266	2.14682e-09	2.19815e-08	11.101	2.26801e-08	down	DNAAF10
55829	-1.49897	8.56566	-10.0156	5.85669e-15	3.64107e-13	23.7241	5.51991e-13	down	SELENOS
22875	-1.49831	6.45796	-10.6903	3.8788e-16	3.71101e-14	26.4006	1.06794e-13	down	ENPP4
5686	-1.49541	7.95211	-10.7748	2.76925e-16	2.84524e-14	26.7328	4.92847e-14	down	PSMA5
81689	-1.49455	7.79413	-12.1654	1.21495e-18	4.369e-16	32.0794	8.39863e-16	down	ISCA1
283152	-1.48991	6.12296	-5.71588	2.72935e-07	1.58084e-06	6.35545	1.96883e-06	down	CCDC153
121457	-1.48754	4.619	-9.106	2.41876e-13	8.31104e-12	20.0544	4.50518e-11	down	IKBIP
6646	-1.48646	5.58297	-9.9211	8.59396e-15	4.9584e-13	23.3459	1.26261e-12	down	SOAT1
25790	-1.48398	7.86465	-5.24404	1.72015e-06	8.09684e-06	4.56284	1.04873e-05	down	CFAP45
11235	-1.48295	9.21794	-11.0714	8.54029e-17	1.15665e-14	27.8921	1.8692e-14	down	PDCD10
378708	-1.47274	7.00817	-10.2334	2.42651e-15	1.72142e-13	24.593	3.13423e-13	down	CENPS
56655	-1.47035	6.09805	-12.9472	6.35565e-20	3.95212e-17	34.98	2.79579e-16	down	POLE4
100506144	-1.46981	7.64392	-8.84855	7.00229e-13	2.057e-11	19.0061	2.67806e-11	down	TMEM35B
10026	-1.46823	5.71324	-11.9044	3.30815e-18	8.96078e-16	31.0937	1.82847e-15	down	PIGK
57515	-1.46551	8.72951	-8.00421	2.32697e-11	4.27455e-10	15.5527	5.42217e-10	down	SERINC1
127700	-1.46379	7.64393	-7.80482	5.33043e-11	8.66538e-10	14.7363	1.26198e-09	down	OSCP1
285381	-1.46276	6.24744	-9.49263	4.93735e-14	2.21936e-12	21.6215	3.60517e-12	down	DPH3
10455	-1.46052	7.27996	-8.20635	1.0044e-11	2.04887e-10	16.3805	2.92222e-10	down	ECI2
8803	-1.4596	8.08336	-8.4133	4.25206e-12	9.71361e-11	17.2277	1.22896e-10	down	SUCLA2
93190	-1.45791	6.00467	-8.01418	2.23252e-11	4.12798e-10	15.5935	7.76883e-10	down	CFAP107
28978	-1.45757	8.79411	-10.0052	6.10774e-15	3.74674e-13	23.6827	6.72909e-13	down	TMEM14A
58527	-1.45746	7.74519	-7.54975	1.53804e-10	2.15874e-09	13.6931	4.52403e-09	down	ABRACL
128338	-1.45684	7.5401	-11.6316	9.50915e-18	2.0238e-15	30.0543	4.1487e-15	down	DRAM2
51253	-1.45611	7.31854	-11.3961	2.38286e-17	4.10739e-15	29.1496	8.52158e-15	down	MRPL37
79645	-1.45387	5.72796	-8.80777	8.28921e-13	2.37396e-11	18.8397	8.38373e-11	down	CLXN
51714	-1.4527	7.24692	-11.1943	5.26061e-17	7.67277e-15	28.3695	2.94947e-14	down	SELENOT
178	-1.45241	8.06628	-8.28398	7.27491e-12	1.55939e-10	16.6984	2.98698e-10	down	AGL
55244	-1.45239	5.7964	-6.19622	3.99953e-08	2.8745e-07	8.23254	4.11173e-07	down	SLC47A1
55323	-1.44972	7.01554	-6.58114	8.36821e-09	7.21222e-08	9.76551	1.47502e-07	down	LARP6
57728	-1.4477	4.6592	-5.63311	3.78349e-07	2.12016e-06	6.0369	4.43898e-05	down	WDR19
147744	-1.44728	8.16035	-3.76869	0.000348418	0.00093023	-0.544008	0.00102767	down	TMEM190
84100	-1.44563	5.20522	-12.1249	1.41863e-18	5.01499e-16	31.9269	3.05325e-15	down	ARL6
1147	-1.44327	6.78887	-10.7399	3.18244e-16	3.18605e-14	26.5957	5.34034e-14	down	CHUK
9341	-1.44292	6.54908	-12.5278	3.06571e-19	1.52242e-16	33.4336	2.65496e-15	down	VAMP3
2059	-1.44005	7.62501	-6.77652	3.75798e-09	3.57813e-08	10.5511	6.58147e-08	down	EPS8
84314	-1.43857	6.54343	-8.91451	5.33118e-13	1.61617e-11	19.275	5.29682e-11	down	TMEM107
11258	-1.43753	8.97898	-12.5149	3.21825e-19	1.52552e-16	33.3859	2.82471e-16	down	DCTN3
132671	-1.4368	7.02558	-8.32179	6.21754e-12	1.35627e-10	16.8532	2.17856e-10	down	SPATA18
91947	-1.4351	7.93704	-7.50972	1.81602e-10	2.48862e-09	13.5296	3.14226e-09	down	ARRDC4
83604	-1.43475	7.4252	-5.71781	2.70859e-07	1.571e-06	6.3629	3.33292e-06	down	TMEM47
221294	-1.43382	6.54653	-11.9649	2.62054e-18	7.59121e-16	31.323	3.48548e-15	down	NT5DC1
83699	-1.4336	7.41642	-10.6644	4.30032e-16	4.09551e-14	26.2989	1.78905e-13	down	SH3BGRL2
8644	-1.43109	7.15836	-6.5832	8.29793e-09	7.16349e-08	9.77379	1.93205e-07	down	AKR1C3
317649	-1.4303	5.93374	-11.5477	1.31824e-17	2.59381e-15	29.7326	5.01968e-15	down	EIF4E3
26150	-1.43022	6.64071	-6.69491	5.25254e-09	4.80492e-08	10.2225	7.53106e-08	down	RIBC2
11343	-1.42593	9.04467	-6.70339	5.07307e-09	4.66325e-08	10.2566	7.1491e-08	down	MGLL
145376	-1.42462	7.34225	-7.53085	1.6636e-10	2.31163e-09	13.6158	4.75118e-09	down	PPP1R36
8607	-1.42182	7.35575	-9.39522	7.36136e-14	3.08305e-12	21.2276	5.40422e-12	down	RUVBL1
5355	-1.42095	8.84088	-7.58124	1.34954e-10	1.9279e-09	13.8218	2.6457e-09	down	PLP2
100130933	-1.41885	6.98327	-7.06494	1.14567e-09	1.25897e-08	11.718	2.14536e-08	down	SMIM6
158798	-1.41882	4.89539	-3.8989	0.000225756	0.000631602	-0.132258	0.000573921	down	AKAP14
64105	-1.41738	4.26883	-8.42179	4.10478e-12	9.43919e-11	17.2625	2.00852e-10	down	CENPK
89765	-1.4165	9.93165	-5.58141	4.63622e-07	2.53799e-06	5.83876	2.99187e-06	down	RSPH1
2108	-1.41647	7.99447	-10.4179	1.15427e-15	9.40552e-14	25.3255	1.49609e-13	down	ETFA
23788	-1.41622	7.9041	-11.1062	7.44521e-17	1.03303e-14	28.0273	1.81657e-14	down	MTCH2
866	-1.41616	5.71973	-9.37678	7.9401e-14	3.27286e-12	21.153	3.16056e-10	down	SERPINA6
219681	-1.41233	7.73743	-3.05314	0.00324367	0.00686756	-2.63343	0.00590239	down	ARMC3
8089	-1.41111	5.11045	-11.0413	9.6183e-17	1.23833e-14	27.7749	4.48371e-13	down	YEATS4
127733	-1.40943	7.457	-8.89866	5.69218e-13	1.71316e-11	19.2104	3.15594e-11	down	UBXN10
100131176	-1.40838	4.57992	-7.59832	1.25715e-10	1.81707e-09	13.8916	5.21917e-09	down	WDR86-AS1
6990	-1.40617	8.55243	-7.94233	3.00963e-11	5.32869e-10	15.2993	6.08329e-10	down	DYNLT3
8624	-1.40412	8.16103	-6.62197	7.08122e-09	6.22915e-08	9.92934	8.71645e-08	down	PSMG1
3026	-1.40234	5.42309	-9.14799	2.03445e-13	7.17979e-12	20.225	4.28753e-10	down	HABP2
26166	-1.40184	6.03292	-7.54184	1.58937e-10	2.2248e-09	13.6608	1.72751e-08	down	RGS22
6558	-1.40148	6.79479	-8.60894	1.88854e-12	4.80357e-11	18.0278	1.76346e-10	down	SLC12A2
1803	-1.40059	5.73974	-7.44152	2.41006e-10	3.18143e-09	13.2511	1.31618e-08	down	DPP4
1203	-1.4	7.22051	-9.10921	2.38704e-13	8.22916e-12	20.0674	1.64346e-11	down	CLN5
250	-1.3996	5.66761	-5.24747	1.6976e-06	8.00155e-06	4.57566	1.95455e-05	down	ALPP
653145	-1.39919	5.08774	-5.66496	3.33725e-07	1.8966e-06	6.15929	3.69824e-06	down
653145	-1.39919	5.08774	-5.66496	3.33725e-07	1.8966e-06	6.15929	3.69824e-06	down	ANXA8
153643	-1.39536	8.24467	-2.37925	0.0201959	0.0352267	-4.2907	0.0304547	down	FAM81B
59084	-1.39462	6.22301	-7.5945	1.27722e-10	1.84239e-09	13.876	4.92415e-09	down	ENPP5
55161	-1.39447	6.74044	-10.7391	3.19262e-16	3.18605e-14	26.5925	6.3897e-14	down	TMEM33
2743	-1.38918	4.53956	-10.2616	2.16505e-15	1.5625e-13	24.7054	2.57382e-13	down	GLRB
286144	-1.38793	6.30575	-12.4306	4.42726e-19	2.00738e-16	33.0723	4.39554e-16	down	TRIQK
23585	-1.387	8.99577	-10.0491	5.1123e-15	3.25083e-13	23.8581	9.56434e-13	down	TMEM50A
830	-1.38619	7.66752	-7.28353	4.63911e-10	5.72193e-09	12.6069	1.47892e-08	down	CAPZA2
25816	-1.38536	6.58031	-6.11637	5.51856e-08	3.8303e-07	7.91746	4.25596e-07	down	TNFAIP8
81631	-1.38489	7.6031	-10.9772	1.23949e-16	1.51182e-14	27.525	2.94947e-14	down	MAP1LC3B
84058	-1.38285	9.38643	-6.7173	4.79187e-09	4.43014e-08	10.3126	5.78954e-08	down	WDR54
51734	-1.38267	8.169	-10.5985	5.59507e-16	5.03002e-14	26.0395	2.40378e-13	down	MSRB1
10567	-1.38209	8.03041	-11.1001	7.62497e-17	1.03944e-14	28.0038	2.83666e-14	down	RABAC1
3075	-1.38207	8.17056	-5.50229	6.32033e-07	3.33055e-06	5.53684	5.58033e-06	down	CFH
57552	-1.37946	4.82282	-6.22413	3.57304e-08	2.5994e-07	8.34293	4.38288e-07	down	NCEH1
127281	-1.37928	8.05705	-6.64654	6.40368e-09	5.69074e-08	10.028	8.42678e-08	down	PRXL2B
10923	-1.3792	8.61916	-10.1303	3.68017e-15	2.46808e-13	24.1822	4.82574e-13	down	SUB1
400	-1.37743	7.49966	-10.102	4.12663e-15	2.70658e-13	24.0693	3.9805e-13	down	ARL1
7739	-1.37504	8.96447	-6.51486	1.09694e-08	9.19199e-08	9.50005	2.26882e-07	down	ZNF185
7032	-1.37215	5.72936	-9.06504	2.86375e-13	9.66494e-12	19.8878	1.19034e-10	down	TFF2
79886	-1.37128	6.69184	-10.9095	1.62126e-16	1.88909e-14	27.2604	6.48485e-14	down	CAAP1
8540	-1.37055	6.06385	-11.6087	1.0396e-17	2.14682e-15	29.9665	4.46157e-15	down	AGPS
1728	-1.37044	7.17238	-6.37124	1.96841e-08	1.54634e-07	8.9269	2.70543e-07	down	NQO1
23673	-1.36353	8.07108	-12.1972	1.07593e-18	4.00725e-16	32.1989	8.65225e-16	down	STX12
729852	-1.36171	4.64836	-10.6609	4.36122e-16	4.13464e-14	26.2851	7.59183e-13	down	UMAD1
7102	-1.36012	6.4012	-5.13915	2.57068e-06	1.15505e-05	4.17272	1.94617e-05	down	TSPAN7
57103	-1.35957	5.53955	-6.43856	1.49701e-08	1.20705e-07	9.1952	2.37334e-07	down	TIGAR
466	-1.35955	6.41668	-9.69461	2.16168e-14	1.08904e-12	22.4362	2.56414e-12	down	ATF1
10647	-1.35753	7.7866	-4.13208	0.000101814	0.000308429	0.626646	0.000334104	down	SCGB1D2
117	-1.35618	6.13436	-10.002	6.18847e-15	3.78513e-13	23.6697	1.1457e-12	down	ADCYAP1R1
8790	-1.3523	5.37334	-9.17716	1.80417e-13	6.54429e-12	20.3435	1.0663e-11	down	FPGT
255758	-1.35109	8.63693	-8.43114	3.94846e-12	9.15033e-11	17.3008	1.66298e-10	down	DYNLT2B
666	-1.35045	7.04438	-9.27448	1.20883e-13	4.62452e-12	20.7384	2.35127e-11	down	BOK
151651	-1.35041	5.41521	-4.33741	4.95441e-05	0.000162297	1.3163	0.000223249	down	EFHB
55783	-1.35034	6.86959	-8.79714	8.66169e-13	2.45544e-11	18.7964	3.6589e-11	down	CMTR2
22943	-1.34997	4.32726	-6.5451	9.69578e-09	8.23056e-08	9.62109	3.03504e-07	down	DKK1
8801	-1.34725	8.42186	-7.28465	4.61763e-10	5.7043e-09	12.6114	6.88398e-09	down	SUCLG2
28970	-1.34267	6.88486	-4.9799	4.70345e-06	1.98583e-05	3.58697	3.44025e-05	down	C11orf54
22936	-1.33678	4.99435	-9.60108	3.1676e-14	1.51877e-12	22.0593	9.19887e-12	down	ELL2
79971	-1.33671	7.30476	-7.11401	9.35442e-10	1.05805e-08	11.9173	1.97308e-08	down	WLS
136	-1.33646	5.26065	-9.37608	7.96297e-14	3.27581e-12	21.1501	4.69761e-11	down	ADORA2B
27347	-1.3354	6.65762	-7.74874	6.72968e-11	1.06495e-09	14.5068	1.33627e-09	down	STK39
25945	-1.33382	5.61801	-6.86479	2.61443e-09	2.60905e-08	10.9074	1.06313e-07	down	NECTIN3
85415	-1.33373	8.64381	-6.94802	1.85574e-09	1.92907e-08	11.2441	3.30709e-08	down	RHPN2
9963	-1.33363	5.16108	-7.18949	6.84687e-10	8.04083e-09	12.2241	2.45747e-08	down	SLC23A1
83930	-1.33299	8.77047	-8.65322	1.57188e-12	4.12387e-11	18.2088	6.24078e-11	down	STARD3NL
55848	-1.33151	6.70073	-11.0348	9.87062e-17	1.25531e-14	27.7494	2.91497e-14	down	PLGRKT
11345	-1.32993	9.80204	-8.28374	7.28219e-12	1.55939e-10	16.6974	2.63062e-10	down	GABARAPL2
92749	-1.32973	7.63938	-6.69872	5.17117e-09	4.74296e-08	10.2378	7.3254e-08	down	DRC1
10282	-1.32787	7.40353	-9.12021	2.28116e-13	7.93566e-12	20.1121	1.0663e-11	down	BET1
55754	-1.32759	5.66206	-9.14892	2.02668e-13	7.17923e-12	20.2288	8.80697e-11	down	TMEM30A
10549	-1.32673	9.82459	-7.45548	2.27445e-10	3.02733e-09	13.3081	3.30466e-09	down	PRDX4
282991	-1.32511	8.48331	-8.43839	3.83147e-12	8.90892e-11	17.3304	1.57356e-10	down	BLOC1S2
307	-1.32398	9.94694	-7.91357	3.39191e-11	5.90034e-10	15.1815	1.36537e-09	down	ANXA4
58505	-1.3232	9.03669	-8.16586	1.18846e-11	2.37885e-10	16.2147	3.81226e-10	down	OSTC
127253	-1.32182	7.73036	-9.28203	1.17188e-13	4.50959e-12	20.769	6.22124e-12	down	TYW3
7504	-1.31815	4.78508	-6.77021	3.85664e-09	3.65794e-08	10.5257	7.96057e-08	down	XK
83894	-1.3171	5.30904	-3.2013	0.00209086	0.00463778	-2.22664	0.00418457	down	TTC29
11001	-1.31604	5.12906	-7.5813	1.34917e-10	1.9279e-09	13.822	1.32396e-08	down	SLC27A2
1545	-1.31583	5.75335	-4.28299	6.00656e-05	0.000192529	1.13164	0.000291791	down	CYP1B1
201456	-1.31535	7.50675	-6.72941	4.55967e-09	4.23991e-08	10.3613	6.12598e-08	down	FBXO15
56967	-1.3119	7.26857	-7.06137	1.16267e-09	1.27362e-08	11.7035	3.38699e-08	down	C14orf132
55638	-1.31038	7.81811	-5.37147	1.05173e-06	5.22167e-06	5.04113	6.31233e-06	down	SYBU
8910	-1.30941	7.50927	-5.64909	3.55275e-07	2.00161e-06	6.09826	1.99791e-06	down	SGCE
253959	-1.30902	4.47701	-6.5568	9.24319e-09	7.90752e-08	9.66797	2.59638e-06	down	RALGAPA1
28972	-1.3085	10.4947	-7.71217	7.83408e-11	1.20734e-09	14.3572	1.37197e-09	down	SPCS1
1389	-1.30421	7.74631	-9.47678	5.26873e-14	2.3531e-12	21.5575	3.09864e-12	down	CREBL2
55859	-1.30266	7.14442	-6.15924	4.64319e-08	3.27327e-07	8.08648	4.41075e-07	down	BEX1
7163	-1.30162	6.41894	-7.23396	5.69598e-10	6.86712e-09	12.405	9.80353e-09	down	TPD52
2857	-1.29792	5.0312	-4.10245	0.000112804	0.000338768	0.52874	0.000698596	down	GPR34
2729	-1.29763	6.53337	-11.3091	3.34996e-17	5.45859e-15	28.8141	3.38507e-14	down	GCLC
2762	-1.29644	6.58418	-7.5846	1.33084e-10	1.90772e-09	13.8355	2.87175e-09	down	GMDS
7385	-1.29536	8.45521	-6.72976	4.55314e-09	4.23761e-08	10.3627	5.45924e-08	down	UQCRC2
85457	-1.28937	7.24618	-6.6812	5.55613e-09	5.04063e-08	10.1673	1.27128e-07	down	CIPC
8669	-1.28809	7.29381	-9.84574	1.16758e-14	6.44236e-13	23.0436	8.70254e-13	down	EIF3J
200728	-1.288	6.74731	-8.68984	1.35061e-12	3.63012e-11	18.3584	1.64631e-10	down	TMEM17
80777	-1.28543	5.96791	-14.2621	5.29335e-22	8.49257e-19	39.6768	2.49653e-17	down	CYB5B
55276	-1.28507	6.02317	-11.7675	5.61358e-18	1.37744e-15	30.5732	4.00566e-15	down	PGM2
1024	-1.28354	5.10862	-12.1683	1.20171e-18	4.369e-16	32.0901	3.20018e-15	down	CDK8
5918	-1.27932	6.03231	-3.81208	0.000301772	0.000819752	-0.407783	0.00113848	down	RARRES1
8898	-1.27845	6.70034	-11.9905	2.37534e-18	7.3944e-16	31.4197	1.26944e-15	down	MTMR2
2632	-1.27821	9.07081	-8.74435	1.07771e-12	2.98511e-11	18.5809	3.66003e-11	down	GBE1
29095	-1.27725	7.89597	-7.91699	3.344e-11	5.83647e-10	15.1955	7.63666e-10	down	ORMDL2
55259	-1.27637	6.54748	-3.10648	0.00277339	0.00596889	-2.48864	0.00489861	down	DNAI7
23075	-1.27546	6.51791	-8.70776	1.25403e-12	3.40563e-11	18.4315	1.23788e-10	down	SWAP70
51567	-1.27431	8.6354	-8.64369	1.63524e-12	4.26163e-11	18.1698	5.08419e-11	down	TDP2
6291	-1.27351	5.96163	-6.75096	4.17373e-09	3.92795e-08	10.4481	4.08913e-07	down	SAA4
10973	-1.27231	5.85172	-13.2469	2.09316e-20	1.84305e-17	36.0708	1.92079e-16	down	ASCC3
3156	-1.27215	7.17199	-10.1077	4.03213e-15	2.67982e-13	24.0922	3.72531e-12	down	HMGCR
79084	-1.27154	7.33184	-9.0458	3.10038e-13	1.0248e-11	19.8095	1.66574e-11	down	WDR77
11015	-1.2714	6.20707	-10.6435	4.67524e-16	4.35319e-14	26.2165	1.37167e-12	down	KDELR3
1264	-1.27084	5.40978	-6.90413	2.2235e-09	2.26664e-08	11.0665	3.61179e-07	down	CNN1
4893	-1.26983	6.92845	-10.537	7.15854e-16	6.16965e-14	25.7966	9.34883e-14	down	NRAS
25911	-1.26962	8.61625	-7.72654	7.37997e-11	1.14961e-09	14.416	2.25582e-09	down	DPCD
83856	-1.26903	4.76982	-9.27412	1.21062e-13	4.62452e-12	20.737	1.12715e-11	down	FSD1L
146845	-1.26895	5.82209	-6.36057	2.05567e-08	1.60701e-07	8.8844	1.9398e-07	down	CFAP52
9375	-1.2674	9.45252	-8.23242	9.01293e-12	1.87847e-10	16.4873	2.17547e-10	down	TM9SF2
10490	-1.26706	6.08386	-11.6112	1.02932e-17	2.14682e-15	29.9763	3.51982e-15	down	VTI1B
7105	-1.26519	9.10362	-7.63514	1.07886e-10	1.59361e-09	14.0421	2.70569e-09	down	TSPAN6
727897	-1.26435	6.42922	-6.11043	5.65215e-08	3.91648e-07	7.89406	8.74069e-07	down	MUC5B
23474	-1.26425	8.02977	-8.17642	1.13744e-11	2.28772e-10	16.258	1.18905e-09	down	ETHE1
619208	-1.26098	7.2785	-8.80365	8.43155e-13	2.4057e-11	18.8229	4.40637e-11	down	FAM229B
57099	-1.26004	6.97112	-9.46854	5.44979e-14	2.42877e-12	21.5242	3.1065e-12	down	AVEN
132	-1.2589	5.78679	-12.1071	1.51862e-18	5.27896e-16	31.8599	8.38174e-16	down	ADK
98	-1.25832	6.36409	-11.3516	2.83654e-17	4.69537e-15	28.9779	4.96574e-14	down	ACYP2
25939	-1.25782	7.20615	-5.98015	9.53547e-08	6.2502e-07	7.38257	6.24665e-07	down	SAMHD1
728978	-1.25753	6.60275	-6.82888	3.03048e-09	2.97303e-08	10.7624	8.83176e-08	down	UNC5B-AS1
54602	-1.25703	6.42918	-10.7335	3.26377e-16	3.24154e-14	26.5708	9.02333e-14	down	NDFIP2
826	-1.25644	9.571	-7.47321	2.11317e-10	2.84167e-09	13.3804	3.93255e-09	down	CAPNS1
137695	-1.25634	6.53622	-9.40887	6.96038e-14	2.92687e-12	21.2829	8.04677e-12	down	TMEM68
9516	-1.2562	8.52868	-7.22422	5.93033e-10	7.11264e-09	12.3654	9.0606e-09	down	LITAF
3843	-1.25616	7.17408	-7.25654	5.18772e-10	6.3275e-09	12.4969	1.45852e-08	down	IPO5
28965	-1.25598	6.12989	-5.24733	1.69853e-06	8.00412e-06	4.57513	1.66972e-05	down	SLC27A6
9412	-1.25351	6.03156	-10.0921	4.29523e-15	2.79955e-13	24.0298	6.37973e-13	down	MED21
57562	-1.25123	6.18655	-5.94023	1.11866e-07	7.20785e-07	7.22647	7.85202e-07	down	CEP126
10776	-1.24943	7.05111	-8.81801	7.94517e-13	2.28884e-11	18.8815	2.91933e-11	down	ARPP19
126969	-1.24889	5.43722	-8.45955	3.50936e-12	8.25195e-11	17.417	7.45771e-10	down	SLC44A3
8668	-1.24701	9.2475	-7.92501	3.23439e-11	5.65938e-10	15.2284	9.87429e-10	down	EIF3I
9368	-1.24617	8.39523	-8.38083	4.86573e-12	1.09006e-10	17.0948	1.74177e-10	down	NHERF1
84233	-1.24564	8.32387	-9.95793	7.40001e-15	4.40977e-13	23.4934	6.31847e-13	down	TMEM126A
6717	-1.24528	8.0825	-9.61667	2.97194e-14	1.44153e-12	22.1222	2.67945e-12	down	SRI
148867	-1.24513	6.7053	-9.36253	8.41863e-14	3.43615e-12	21.0952	4.64907e-12	down	SLC30A7
10519	-1.24421	8.82267	-7.08683	1.04663e-09	1.163e-08	11.8069	1.7366e-08	down	CIB1
84217	-1.24268	6.38294	-6.845	2.83608e-09	2.80209e-08	10.8275	4.26701e-08	down	ZMYND12
3490	-1.24209	10.8025	-6.12066	5.42394e-08	3.77356e-07	7.93438	4.16637e-07	down	IGFBP7
25912	-1.24176	7.24986	-7.73078	7.25112e-11	1.13286e-09	14.4333	3.2442e-09	down	C1orf43
2247	-1.24094	4.79852	-8.10176	1.5513e-11	3.0098e-10	15.9522	2.9567e-09	down	FGF2
124093	-1.24021	6.23446	-4.1365	0.000100266	0.000304182	0.641283	0.000333486	down	CCDC78
10670	-1.2393	9.03896	-9.80906	1.35558e-14	7.23374e-13	22.8964	1.26261e-12	down	RRAGA
891	-1.23906	6.00725	-6.93762	1.93704e-09	2.007e-08	11.202	3.19867e-08	down	CCNB1
286343	-1.23845	5.66837	-6.43951	1.49126e-08	1.20337e-07	9.19897	3.67084e-07	down	LURAP1L
10286	-1.23838	8.11583	-9.68026	2.29205e-14	1.14917e-12	22.3784	1.47028e-12	down	BCAS2
26996	-1.23768	5.24933	-6.12149	5.40583e-08	3.76333e-07	7.93765	1.30412e-06	down	GPR160
127262	-1.23744	8.26011	-9.2939	1.11607e-13	4.31873e-12	20.8172	5.60565e-12	down	TPRG1L
26135	-1.23511	8.48235	-9.29635	1.10488e-13	4.29134e-12	20.8271	7.39928e-12	down	SERBP1
51100	-1.23486	7.53207	-9.23451	1.42482e-13	5.32571e-12	20.5763	7.59167e-12	down	SH3GLB1
81555	-1.2326	6.89313	-9.94007	7.95645e-15	4.68779e-13	23.4219	7.76785e-13	down	YIPF5
494143	-1.23237	3.83837	-11.0524	9.20565e-17	1.20756e-14	27.8181	4.14192e-14	down	CHAC2
645687	-1.23222	8.21433	-8.19978	1.03222e-11	2.0963e-10	16.3536	1.55209e-09	down	LINC00520
10483	-1.23174	7.49094	-8.99509	3.82204e-13	1.22452e-11	19.6032	1.48955e-11	down	SEC23B
5683	-1.22999	8.5257	-9.15326	1.9908e-13	7.09778e-12	20.2464	1.05574e-11	down	PSMA2
352909	-1.22889	7.04306	-7.78532	5.78054e-11	9.31001e-10	14.6565	2.49923e-09	down	DNAAF3
1069	-1.22845	10.7837	-6.15362	4.74955e-08	3.34441e-07	8.06431	3.65608e-07	down	CETN2
83853	-1.22819	5.381	-6.58274	8.31346e-09	7.17393e-08	9.77195	8.50211e-08	down	ROPN1L
7334	-1.22698	7.55694	-9.85956	1.10371e-14	6.1716e-13	23.0991	4.54946e-12	down	UBE2N
154865	-1.22619	4.48223	-7.60576	1.21886e-10	1.77279e-09	13.922	4.54791e-09	down	IQUB
2531	-1.22518	6.37101	-8.18021	1.11965e-11	2.25677e-10	16.2735	5.99949e-10	down	KDSR
834	-1.22423	6.31874	-7.44861	2.34022e-10	3.10298e-09	13.28	5.76306e-09	down	CASP1
53339	-1.22397	9.37177	-10.8665	1.92321e-16	2.16775e-14	27.0921	4.74911e-14	down	BTBD1
10434	-1.22365	8.21584	-9.39411	7.39511e-14	3.0848e-12	21.2231	1.0768e-11	down	LYPLA1
65055	-1.2228	6.32738	-5.11542	2.81416e-06	1.25149e-05	4.08491	2.72229e-05	down	REEP1
79571	-1.22196	5.40421	-4.51016	2.66833e-05	9.34409e-05	1.91088	0.000226415	down	GCC1
1362	-1.22155	6.83929	-6.84883	2.79184e-09	2.76362e-08	10.8429	3.38699e-08	down	CPD
26128	-1.2211	6.96833	-9.09333	2.54848e-13	8.72801e-12	20.0028	1.31636e-11	down	KIFBP
56271	-1.22107	8.41035	-5.96114	1.02891e-07	6.68534e-07	7.30821	6.54844e-07	down	BEX4
84288	-1.21981	6.04314	-7.84334	4.54178e-11	7.56008e-10	14.894	2.55907e-09	down	EFCAB2
2040	-1.21659	7.39919	-5.67496	3.20813e-07	1.83069e-06	6.19778	2.68361e-06	down	STOM
158431	-1.21647	5.19259	-5.35642	1.11488e-06	5.50107e-06	4.98442	5.60572e-05	down	ZNF782
4711	-1.21592	9.64002	-8.01262	2.24701e-11	4.14742e-10	15.5872	4.64441e-10	down	NDUFB5
221302	-1.21592	5.46672	-9.37696	7.93434e-14	3.27286e-12	21.1537	6.29863e-12	down	ZUP1
7991	-1.21566	5.97616	-7.44476	2.37786e-10	3.1429e-09	13.2643	6.13147e-09	down	TUSC3
7033	-1.21556	7.35725	-4.06458	0.000128522	0.000380872	0.404226	0.000673514	down	TFF3
90293	-1.21508	5.38219	-7.6136	1.17981e-10	1.72441e-09	13.9541	8.1225e-09	down	KLHL13
5573	-1.21474	8.19294	-7.04852	1.22602e-09	1.33601e-08	11.6514	2.49642e-08	down	PRKAR1A
57733	-1.2143	4.69101	-7.55726	1.49083e-10	2.10058e-09	13.7238	2.03091e-08	down	GBA3
387263	-1.21392	6.69125	-11.3402	2.96574e-17	4.87058e-15	28.9341	9.98062e-15	down	C6orf120
493856	-1.21336	5.75972	-8.97808	4.09999e-13	1.30158e-11	19.5339	1.65768e-11	down	CISD2
51388	-1.21252	6.29247	-9.45638	5.7283e-14	2.52057e-12	21.475	5.2521e-12	down	NIP7
9455	-1.21239	6.13739	-7.44642	2.36155e-10	3.12531e-09	13.2711	9.00488e-09	down	HOMER2
10987	-1.21118	8.22236	-7.86167	4.20861e-11	7.09693e-10	14.969	9.65233e-10	down	COPS5
744	-1.21109	5.74894	-4.80671	8.99534e-06	3.53193e-05	2.95956	5.614e-05	down	MPPED2
533	-1.21068	8.29025	-8.84975	6.96768e-13	2.04972e-11	19.011	3.41665e-11	down	ATP6V0B
201651	-1.21003	4.42946	-7.55917	1.47904e-10	2.08859e-09	13.7316	8.2418e-09	down
30001	-1.20988	6.97473	-6.72949	4.55814e-09	4.23991e-08	10.3616	7.26666e-08	down	ERO1A
341676	-1.20904	7.38281	-4.69836	1.34299e-05	5.04517e-05	2.57249	6.55771e-05	down	NEK5
56900	-1.20848	8.28534	-8.85608	6.78788e-13	2.00531e-11	19.0368	3.15594e-11	down	TMEM167B
1026	-1.20748	9.00512	-5.66825	3.29421e-07	1.87469e-06	6.17195	3.18104e-06	down	CDKN1A
7103	-1.20705	6.84598	-4.7362	1.1681e-05	4.45719e-05	2.70717	7.6767e-05	down	TSPAN8
55709	-1.20681	6.49768	-11.8454	4.1546e-18	1.11093e-15	30.8694	3.21187e-15	down	KBTBD4
64065	-1.20636	6.69488	-6.98224	1.61161e-09	1.70453e-08	11.3827	4.75813e-08	down	PERP
27349	-1.20626	6.90705	-9.60808	3.07824e-14	1.48618e-12	22.0875	4.99773e-12	down	MCAT
25797	-1.20581	5.40292	-4.12546	0.000104176	0.00031499	0.604734	0.000575781	down	QPCT
25994	-1.20559	9.38912	-7.18091	7.0941e-10	8.29576e-09	12.1892	9.75208e-09	down	HIGD1A
8836	-1.20474	5.37776	-6.20908	3.79698e-08	2.74026e-07	8.28342	4.83298e-07	down	GGH
30968	-1.20273	7.90345	-8.63216	1.71521e-12	4.43297e-11	18.1227	5.43994e-11	down	STOML2
6307	-1.20234	8.46404	-7.34363	3.6166e-10	4.5813e-09	12.8518	6.70404e-09	down	MSMO1
8228	-1.19992	7.14687	-11.105	7.47889e-17	1.03303e-14	28.0228	1.51968e-14	down	PNPLA4
1318	-1.19977	6.0667	-8.61344	1.85359e-12	4.73338e-11	18.0462	8.33644e-11	down	SLC31A2
154743	-1.19958	6.73192	-9.63193	2.79228e-14	1.37032e-12	22.1837	1.79078e-12	down	BMT2
3326	-1.1989	8.84414	-5.60942	4.15304e-07	2.3025e-06	5.94604	4.39961e-06	down	HSP90AB1
2152	-1.19879	6.36155	-6.33053	2.32216e-08	1.7925e-07	8.76497	2.94738e-07	down	F3
25938	-1.19672	6.73855	-8.22331	9.36033e-12	1.94064e-10	16.45	2.64126e-10	down	HEATR5A
130752	-1.19555	7.05481	-7.02967	1.32523e-09	1.43362e-08	11.5749	2.31025e-08	down	MDH1B
51071	-1.19551	8.57365	-8.83245	7.48462e-13	2.17918e-11	18.9404	8.08306e-11	down	DERA
137492	-1.19433	6.20393	-9.34434	9.07156e-14	3.66677e-12	21.0216	7.81093e-12	down	VPS37A
9124	-1.19425	11.2314	-8.24673	8.49251e-12	1.78917e-10	16.5459	3.43221e-10	down	PDLIM1
5274	-1.19396	5.17729	-7.73891	7.01003e-11	1.10179e-09	14.4666	5.41115e-09	down	SERPINI1
84632	-1.19258	5.99379	-5.41397	8.9177e-07	4.50464e-06	5.20166	6.03682e-06	down	AFAP1L2
1781	-1.19256	7.12359	-7.54035	1.59927e-10	2.23512e-09	13.6546	7.54865e-09	down	DYNC1I2
2908	-1.19249	8.20702	-7.68596	8.73545e-11	1.31739e-09	14.2499	2.22378e-09	down	NR3C1
10175	-1.19217	9.48433	-7.91274	3.40361e-11	5.91083e-10	15.1781	6.7069e-10	down	CNIH1
1266	-1.19187	6.61195	-7.10198	9.83106e-10	1.1024e-08	11.8684	3.17146e-08	down	CNN3
90843	-1.19144	7.3633	-7.74104	6.94839e-11	1.09376e-09	14.4753	2.26854e-09	down	TCEAL8
7802	-1.1913	7.85369	-6.30057	2.62212e-08	1.98944e-07	8.64596	2.63422e-07	down	DNALI1
5716	-1.19088	8.06178	-9.06923	2.81474e-13	9.53035e-12	19.9048	1.97516e-11	down	PSMD10
11123	-1.18757	5.16272	-8.44211	3.77276e-12	8.792e-11	17.3456	3.07866e-10	down	RCAN3
1647	-1.18717	9.0387	-5.97226	9.84131e-08	6.43046e-07	7.35171	1.04258e-06	down	GADD45A
166815	-1.18632	6.57457	-8.21623	9.63994e-12	1.98676e-10	16.421	4.31618e-10	down	TIGD2
23116	-1.18414	8.23728	-9.22811	1.46283e-13	5.43853e-12	20.5503	8.99055e-12	down	TOGARAM1
28989	-1.18411	6.49042	-8.83113	7.52555e-13	2.18608e-11	18.935	1.79164e-10	down	NTMT1
51765	-1.18332	5.28825	-9.42072	6.63035e-14	2.828e-12	21.3308	1.27296e-11	down	STK26
51371	-1.18287	8.18765	-10.3483	1.52729e-15	1.15835e-13	25.0494	1.74237e-13	down	POMP
94107	-1.18094	7.82324	-10.3292	1.64935e-15	1.2419e-13	24.9736	1.9782e-13	down	TMEM203
10463	-1.18025	6.60407	-10.0872	4.38165e-15	2.84698e-13	24.0102	5.51991e-13	down	SLC30A9
51143	-1.17916	6.88612	-10.3893	1.29483e-15	1.02959e-13	25.2122	1.41872e-13	down	DYNC1LI1
51014	-1.17877	7.79254	-8.52563	2.66785e-12	6.48524e-11	17.6872	1.05966e-10	down	TMED7
51170	-1.17614	8.53751	-6.20836	3.80808e-08	2.74732e-07	8.28056	3.27996e-07	down	HSD17B11
9581	-1.17563	6.81568	-10.7191	3.45678e-16	3.40085e-14	26.5142	1.41559e-13	down	PREPL
57001	-1.17534	4.82502	-9.58649	3.36228e-14	1.5938e-12	22.0005	3.505e-12	down	SDHAF3
2773	-1.17296	6.97425	-7.90339	3.53851e-11	6.09381e-10	15.1398	6.60741e-10	down	GNAI3
84975	-1.17192	6.97722	-9.16477	1.89863e-13	6.81579e-12	20.2932	1.09732e-11	down	MFSD5
401397	-1.17067	7.14005	-10.2629	2.15374e-15	1.55974e-13	24.7105	2.2058e-13	down	SMIM30
9582	-1.1702	5.466	-5.47688	6.97986e-07	3.63221e-06	5.44018	9.64285e-06	down	APOBEC3B
56994	-1.1702	5.20562	-8.36181	5.26545e-12	1.17081e-10	17.017	2.58153e-10	down	CHPT1
1029	-1.16999	5.5118	-6.74083	4.35091e-09	4.06754e-08	10.4073	1.60198e-07	down	CDKN2A
1022	-1.16969	8.11269	-7.83422	4.71731e-11	7.80245e-10	14.8566	5.14766e-09	down	CDK7
10402	-1.16911	5.96517	-5.23204	1.80137e-06	8.44105e-06	4.51802	9.05223e-06	down	ST3GAL6
54541	-1.16824	4.90163	-9.98877	6.52923e-15	3.93584e-13	23.6169	1.23105e-12	down	DDIT4
80206	-1.16738	6.47445	-5.52715	5.73479e-07	3.05441e-06	5.63154	3.00122e-06	down	FHOD3
6747	-1.16576	6.0198	-10.8588	1.9827e-16	2.2114e-14	27.0621	6.69723e-14	down	SSR3
8574	-1.16501	8.5711	-9.79604	1.42943e-14	7.54775e-13	22.8441	1.47337e-12	down	AKR7A2
51510	-1.16488	9.26701	-9.01236	3.55903e-13	1.15444e-11	19.6735	2.14898e-11	down	CHMP5
84141	-1.16452	6.38665	-7.27394	4.82699e-10	5.92563e-09	12.5678	2.45151e-08	down	EVA1A
54107	-1.16212	6.92504	-7.98102	2.56251e-11	4.65154e-10	15.4577	5.45852e-10	down	POLE3
1738	-1.16145	7.43698	-9.75893	1.66277e-14	8.67011e-13	22.695	3.36227e-12	down	DLD
2882	-1.16107	5.9921	-8.4474	3.69076e-12	8.62983e-11	17.3673	2.35022e-10	down	GPX7
26157	-1.16025	4.79282	-4.81644	8.67568e-06	3.41864e-05	2.99453	4.18067e-05	down	GIMAP2
1633	-1.16014	6.53474	-7.7877	5.72351e-11	9.23242e-10	14.6662	1.29286e-09	down	DCK
7411	-1.16014	8.74192	-9.04027	3.17192e-13	1.04348e-11	19.787	1.23208e-11	down	VBP1
90333	-1.16007	6.32531	-9.66036	2.48605e-14	1.23163e-12	22.2983	5.06612e-12	down	ZNF468
4316	-1.15954	9.69737	-3.05895	0.0031891	0.0067631	-2.61776	0.00778419	down	MMP7
5412	-1.1578	8.01574	-9.44593	5.97888e-14	2.60882e-12	21.4328	3.1979e-12	down	UBL3
9040	-1.15776	5.95335	-10.6456	4.63539e-16	4.33544e-14	26.225	2.13507e-13	down	UBE2M
9469	-1.15695	6.62658	-10.4547	9.95683e-16	8.30679e-14	25.4713	1.34332e-13	down	CHST3
55884	-1.15558	8.57848	-7.71352	7.79003e-11	1.20264e-09	14.3627	1.56338e-09	down	WSB2
3606	-1.15328	6.13873	-5.5617	5.0089e-07	2.71776e-06	5.76341	6.74973e-06	down	IL18
7525	-1.15325	7.36471	-7.10734	9.61571e-10	1.08291e-08	11.8902	2.15242e-08	down	YES1
79747	-1.15285	4.65173	-3.51547	0.000791375	0.00193979	-1.31827	0.00171551	down	ADGB
149420	-1.15036	6.03019	-8.54057	2.50746e-12	6.13108e-11	17.7484	2.06194e-10	down	PDIK1L
9200	-1.14964	5.19003	-10.141	3.52375e-15	2.37847e-13	24.2251	2.23399e-12	down	HACD1
50484	-1.14932	8.27388	-5.77445	2.16442e-07	1.28907e-06	6.58179	1.52148e-06	down	RRM2B
203228	-1.14847	5.707	-8.32976	6.01511e-12	1.31506e-10	16.8858	2.73792e-10	down	C9orf72
6884	-1.14795	5.32465	-11.2532	4.17266e-17	6.49472e-15	28.5977	1.15706e-14	down	TAF13
211	-1.14678	7.18007	-7.4025	2.83336e-10	3.68195e-09	13.0919	3.8567e-09	down	ALAS1
27285	-1.1466	7.27139	-4.56619	2.17789e-05	7.77813e-05	2.1064	0.00010145	down	TEKT2
79019	-1.14616	6.46909	-6.71967	4.74558e-09	4.39514e-08	10.3221	8.70648e-08	down	CENPM
222256	-1.14475	5.81994	-3.99183	0.00016484	0.000477045	0.166966	0.000413124	down	CDHR3
902	-1.14414	7.76336	-8.88527	6.01606e-13	1.79509e-11	19.1558	2.82972e-11	down	CCNH
57348	-1.14226	5.52435	-6.05177	7.15527e-08	4.82657e-07	7.66337	1.00075e-06	down	TTYH1
10269	-1.14183	9.06614	-8.30943	6.54522e-12	1.41759e-10	16.8026	1.69758e-10	down	ZMPSTE24
8673	-1.14178	9.61945	-5.79394	2.00332e-07	1.20552e-06	6.65729	1.66761e-06	down	VAMP8
27069	-1.14153	9.06962	-8.14582	1.2917e-11	2.56093e-10	16.1326	2.9112e-10	down	GHITM
161742	-1.14152	6.26423	-7.43069	2.5208e-10	3.31086e-09	13.2069	4.90558e-09	down	SPRED1
200162	-1.14121	6.21503	-4.45589	3.24492e-05	0.000110931	1.72272	0.000120783	down	SPAG17
54839	-1.14101	7.30971	-7.75426	6.577e-11	1.04396e-09	14.5294	1.1584e-09	down	LRRC49
89890	-1.14093	5.21264	-8.79473	8.74843e-13	2.4697e-11	18.7866	1.27481e-10	down	KBTBD6
6118	-1.1397	7.52222	-9.49402	4.90951e-14	2.21161e-12	21.6271	4.93556e-12	down	RPA2
286097	-1.13942	5.77975	-5.90078	1.30949e-07	8.2764e-07	7.07255	1.15114e-06	down	MICU3
6342	-1.13836	9.8981	-7.66349	9.59e-11	1.43075e-09	14.158	2.33085e-09	down	SCP2
5236	-1.13695	8.96543	-6.45103	1.4229e-08	1.15476e-07	9.24497	1.84398e-07	down	PGM1
91137	-1.1346	7.31347	-10.824	2.2763e-16	2.42229e-14	26.926	4.59425e-14	down	SLC25A46
9318	-1.13375	8.35309	-8.47916	3.23506e-12	7.66745e-11	17.4972	1.29894e-10	down	COPS2
8334	-1.13304	9.05792	-5.3232	1.26778e-06	6.1522e-06	4.85943	5.92614e-06	down	H2AC6
7263	-1.13261	9.5302	-7.21002	6.28909e-10	7.48696e-09	12.3076	1.88087e-08	down	TST
7386	-1.13238	10.3261	-6.98997	1.56106e-09	1.65642e-08	11.414	1.84024e-08	down	UQCRFS1
2806	-1.13082	9.29113	-9.08172	2.67345e-13	9.11113e-12	19.9556	1.17163e-11	down	GOT2
59277	-1.1305	8.20706	-4.50523	2.71635e-05	9.49628e-05	1.89372	0.000113506	down	NTN4
80114	-1.13027	5.39952	-8.12119	1.43089e-11	2.80754e-10	16.0318	1.2152e-09	down	BICC1
28512	-1.13008	6.25012	-10.7748	2.76886e-16	2.84524e-14	26.7329	1.9782e-13	down	NKIRAS1
22800	-1.12869	6.23193	-8.72989	1.14419e-12	3.13592e-11	18.5219	5.41289e-11	down	RRAS2
161003	-1.128	5.01335	-6.12898	5.24534e-08	3.66016e-07	7.96714	7.29225e-07	down	STOML3
5481	-1.12784	7.24613	-8.24864	8.42555e-12	1.78046e-10	16.5537	3.85159e-10	down	PPID
134121	-1.12775	5.33187	-3.20079	0.00209402	0.00464276	-2.22804	0.00389692	down	CFAP90
114569	-1.12769	10.6784	-5.25842	1.62758e-06	7.71161e-06	4.61659	9.71618e-06	down	MAL2
22873	-1.12722	6.86602	-4.48032	2.97181e-05	0.000102664	1.80726	0.000120326	down	DZIP1
80157	-1.12706	4.76358	-6.41026	1.67974e-08	1.33975e-07	9.08231	9.37232e-07	down	CWH43
25901	-1.12665	7.73927	-8.38187	4.84467e-12	1.08785e-10	17.0991	2.24795e-10	down	CCDC28A
2673	-1.12663	6.95695	-10.2059	2.71153e-15	1.88808e-13	24.4834	2.43794e-13	down	GFPT1
10910	-1.12621	7.13026	-8.54936	2.41773e-12	5.94654e-11	17.7843	1.11804e-10	down	SUGT1
53832	-1.12583	6.01225	-8.13513	1.35038e-11	2.66713e-10	16.0889	1.39784e-09	down	IL20RA
8850	-1.12532	6.92967	-7.94405	2.98818e-11	5.2997e-10	15.3063	8.18695e-10	down	KAT2B
3920	-1.12499	8.37627	-7.19015	6.82809e-10	8.02781e-09	12.2268	8.35625e-09	down	LAMP2
8892	-1.12339	7.48546	-10.2537	2.23575e-15	1.60797e-13	24.6737	2.13732e-13	down	EIF2B2
340485	-1.12177	6.2324	-6.76346	3.96493e-09	3.74531e-08	10.4985	7.3254e-08	down	ACER2
116068	-1.1211	7.44396	-8.34637	5.61413e-12	1.23909e-10	16.9538	2.50646e-10	down	LYSMD3
5935	-1.1203	6.97771	-8.11227	1.48498e-11	2.90273e-10	15.9953	1.70728e-09	down	RBM3
5324	-1.11999	6.32705	-4.6859	1.40599e-05	5.25628e-05	2.52825	7.87825e-05	down	PLAG1
3685	-1.11954	9.98927	-6.69585	5.23252e-09	4.78871e-08	10.2262	6.2046e-08	down	ITGAV
7280	-1.11886	7.27406	-4.52134	2.56263e-05	9.00872e-05	1.94978	8.52895e-05	down	TUBB2A
439	-1.11884	6.99118	-9.06716	2.83887e-13	9.59649e-12	19.8964	1.20039e-11	down	GET3
5349	-1.11712	8.26698	-6.78758	3.5911e-09	3.4405e-08	10.5957	5.53393e-08	down	FXYD3
273	-1.11651	5.28418	-5.49442	6.51772e-07	3.41939e-06	5.50689	7.87211e-06	down	AMPH
100505687	-1.1163	5.77008	-8.70217	1.28338e-12	3.4673e-11	18.4087	7.5846e-11	down	SNHG33
55330	-1.11606	6.72221	-9.7297	1.87324e-14	9.62321e-13	22.5774	1.57157e-12	down	BLOC1S4
1010	-1.11575	4.14262	-3.66291	0.000492731	0.00126438	-0.871796	0.00293566	down	CDH12
1456	-1.11534	7.06161	-9.59013	3.31268e-14	1.57746e-12	22.0151	8.30815e-12	down	CSNK1G3
10459	-1.11508	6.37118	-10.6032	5.49177e-16	4.95852e-14	26.0579	6.56462e-13	down	MAD2L2
22824	-1.11487	4.72044	-6.52999	1.03126e-08	8.69403e-08	9.5606	2.50677e-07	down	HSPA4L
118487	-1.11483	8.65781	-7.88126	3.87952e-11	6.62153e-10	15.0492	6.9829e-10	down	CHCHD1
151790	-1.11429	4.08281	-8.48123	3.20739e-12	7.61054e-11	17.5057	2.13509e-10	down	WDR49
6583	-1.11309	6.94249	-5.32652	1.25164e-06	6.08336e-06	4.87189	6.39805e-06	down	SLC22A4
4982	-1.11294	5.12647	-4.06083	0.000130189	0.000385485	0.391926	0.000562506	down	TNFRSF11B
9070	-1.11293	8.76122	-10.1108	3.98206e-15	2.66198e-13	24.1045	3.15941e-13	down	ASH2L
6273	-1.11253	8.90027	-3.14133	0.00250133	0.00544689	-2.39301	0.00733539	down	S100A2
116254	-1.11236	7.19373	-9.05662	2.96501e-13	9.91046e-12	19.8535	2.69818e-11	down	GINM1
567	-1.11105	11.5525	-5.34385	1.17047e-06	5.73737e-06	4.93709	5.31421e-06	down	B2M
760	-1.11058	4.90011	-4.78811	9.63847e-06	3.75967e-05	2.89282	0.000115606	down	CA2
10040	-1.11045	6.87279	-9.38875	7.55954e-14	3.14709e-12	21.2014	6.76497e-12	down	TOM1L1
134429	-1.10978	5.69956	-9.88888	9.79629e-15	5.56734e-13	23.2167	4.33306e-12	down	STARD4
2799	-1.10856	6.55404	-9.85814	1.11012e-14	6.19087e-13	23.0934	5.65572e-12	down	GNS
4436	-1.10849	6.03055	-7.80411	5.34612e-11	8.68411e-10	14.7334	1.4689e-09	down	MSH2
9	-1.1079	7.07852	-7.2252	5.90622e-10	7.0878e-09	12.3694	9.08754e-09	down	NAT1
5876	-1.10767	8.66121	-8.25131	8.33242e-12	1.76257e-10	16.5647	1.90108e-10	down	RABGGTB
29982	-1.1067	5.43197	-9.62435	2.88019e-14	1.40028e-12	22.1531	5.50909e-12	down	NRBF2
81533	-1.10639	5.64663	-9.13512	2.14523e-13	7.54519e-12	20.1727	2.41693e-11	down	ITFG1
10473	-1.10454	9.102	-7.81171	5.18005e-11	8.44724e-10	14.7645	1.4997e-09	down	HMGN4
80150	-1.10335	10.2141	-4.68595	1.40573e-05	5.25626e-05	2.52843	6.01532e-05	down	ASRGL1
221895	-1.10303	5.86528	-8.74709	1.06552e-12	2.95527e-11	18.5921	6.05718e-11	down	JAZF1
8724	-1.10271	10.1132	-8.45051	3.64346e-12	8.52879e-11	17.38	9.46635e-11	down	SNX3
5511	-1.10268	8.01671	-10.914	1.59237e-16	1.87638e-14	27.2781	3.44915e-14	down	PPP1R8
8446	-1.10251	8.54093	-7.85412	4.34284e-11	7.28125e-10	14.9381	2.75899e-09	down	DUSP11
10197	-1.102	6.35125	-9.81842	1.30491e-14	7.05088e-13	22.934	1.14645e-12	down	PSME3
284390	-1.10148	3.75487	-6.21489	3.70886e-08	2.6869e-07	8.30641	1.21361e-05	down	ZNF763
51065	-1.10061	6.696	-7.09392	1.01641e-09	1.13365e-08	11.8357	2.76829e-08	down	RPS27L
29105	-1.09993	9.40715	-6.90732	2.19453e-09	2.24039e-08	11.0794	3.2e-08	down	CFAP20
1737	-1.09939	6.33063	-9.46074	5.62685e-14	2.48642e-12	21.4926	2.98214e-12	down	DLAT
6119	-1.09906	7.88527	-8.67804	1.41828e-12	3.78758e-11	18.3102	5.28075e-11	down	RPA3
4753	-1.0985	8.21311	-3.75813	0.000360766	0.000959879	-0.576991	0.00144344	down	NELL2
643155	-1.0984	8.82392	-5.87218	1.46766e-07	9.17872e-07	6.96115	1.01341e-06	down	SMIM15
113675	-1.09789	5.94811	-7.14827	8.11939e-10	9.29963e-09	12.0565	1.4915e-08	down	SDSL
138429	-1.09716	5.43712	-5.46399	7.33972e-07	3.79768e-06	5.39123	8.21932e-06	down	PIP5KL1
2631	-1.09659	8.82445	-7.72372	7.46681e-11	1.16207e-09	14.4044	1.88541e-09	down	NIPSNAP2
8493	-1.09539	5.59528	-11.7023	7.22662e-18	1.67473e-15	30.3245	3.15408e-15	down	PPM1D
55172	-1.09502	5.63909	-8.6758	1.43152e-12	3.81318e-11	18.301	5.54837e-10	down	DNAAF2
140739	-1.09411	6.87044	-11.5521	1.29577e-17	2.5739e-15	29.7496	1.34915e-14	down	UBE2F
266812	-1.09344	5.69443	-6.66359	5.97186e-09	5.3757e-08	10.0965	8.89875e-08	down	NAP1L5
79135	-1.09218	7.41118	-10.3261	1.66956e-15	1.2481e-13	24.9616	2.17046e-13	down	APOO
199920	-1.0907	6.5288	-5.06221	3.44518e-06	1.50044e-05	3.88868	2.19696e-05	down	FYB2
7326	-1.08966	6.72444	-8.23522	8.90873e-12	1.86369e-10	16.4987	2.29275e-10	down	UBE2G1
1376	-1.08855	6.69008	-10.1958	2.82409e-15	1.94396e-13	24.4433	2.98475e-13	down	CPT2
2770	-1.08804	6.14445	-6.28116	2.83667e-08	2.12516e-07	8.56893	5.20318e-07	down	GNAI1
283635	-1.08703	7.63601	-7.77858	5.94472e-11	9.55231e-10	14.6289	1.53042e-09	down	FAM177A1
9342	-1.08612	5.61567	-10.0926	4.28641e-15	2.79955e-13	24.0319	8.68626e-13	down	SNAP29
51128	-1.08522	6.24607	-10.8652	1.93318e-16	2.16775e-14	27.087	3.07437e-14	down	SAR1B
5714	-1.08468	8.64324	-8.48793	3.11946e-12	7.43572e-11	17.5331	1.38503e-10	down	PSMD8
51249	-1.08311	8.22513	-7.9307	3.15876e-11	5.55032e-10	15.2517	1.43975e-09	down	TMEM69
54708	-1.08264	6.74261	-11.1865	5.42339e-17	7.85525e-15	28.3395	1.90941e-14	down	MARCHF5
6576	-1.08254	7.28915	-9.21324	1.55511e-13	5.74071e-12	20.49	5.55596e-11	down	SLC25A1
51116	-1.08212	7.68696	-6.65643	6.14973e-09	5.51016e-08	10.0677	9.05259e-08	down	MRPS2
54585	-1.08164	6.35975	-9.79728	1.42221e-14	7.54775e-13	22.8491	2.14247e-12	down	LZTFL1
51141	-1.08125	6.86425	-7.10644	9.65167e-10	1.08579e-08	11.8865	1.58176e-08	down	INSIG2
153339	-1.08115	7.86361	-7.81372	5.13688e-11	8.39654e-10	14.7727	9.74095e-10	down	TMEM167A
10897	-1.08114	8.11132	-8.41824	4.16579e-12	9.54175e-11	17.2479	1.64077e-10	down	YIF1A
10799	-1.08101	7.04069	-8.62024	1.80208e-12	4.63453e-11	18.074	1.18748e-10	down	RPP40
8483	-1.08037	8.09259	-3.56788	0.000669549	0.00166604	-1.16098	0.00221706	down	CILP
51528	-1.07974	7.85566	-9.00019	3.74237e-13	1.20084e-11	19.6239	1.40938e-11	down	JKAMP
28957	-1.07959	7.0834	-7.99987	2.36936e-11	4.34252e-10	15.5349	4.61621e-10	down	MRPS28
8634	-1.07901	5.7421	-9.95488	7.49196e-15	4.45184e-13	23.4812	9.12501e-13	down	RTCA
284018	-1.07785	7.65704	-9.33333	9.49127e-14	3.79233e-12	20.977	8.46063e-12	down	C17orf58
55256	-1.07758	8.98376	-6.76088	4.00726e-09	3.78017e-08	10.4881	8.03304e-08	down	ADI1
7110	-1.0774	6.26404	-9.78912	1.4703e-14	7.74393e-13	22.8163	1.32147e-12	down	TMF1
123036	-1.07647	5.61262	-7.85913	4.2533e-11	7.15989e-10	14.9586	1.63449e-09	down	TC2N
144406	-1.07624	6.05817	-5.66363	3.35482e-07	1.90606e-06	6.15417	2.19374e-06	down	CFAP251
2635	-1.07497	8.65264	-3.5976	0.00060862	0.00152995	-1.07109	0.00199683	down	GBP3
84419	-1.07386	5.93605	-3.03484	0.00342154	0.00720475	-2.6827	0.00835094	down	C15orf48
5193	-1.07284	6.57422	-7.60383	1.22867e-10	1.78208e-09	13.9141	1.9092e-09	down	PEX12
7518	-1.07267	4.25374	-15.0082	3.85981e-23	1.15006e-19	42.2387	2.64412e-16	down	XRCC4
728392	-1.07258	7.08951	-4.30093	5.63776e-05	0.000181995	1.19238	0.000192285	down
3113	-1.07224	9.47875	-3.39425	0.00115856	0.00272395	-1.67588	0.00277187	down	HLA-DPA1
4212	-1.07043	7.03173	-3.68205	0.000462976	0.00119583	-0.812954	0.00140707	down	MEIS2
51060	-1.06994	8.96975	-8.58119	2.11879e-12	5.33072e-11	17.9144	6.05718e-11	down	TXNDC12
10552	-1.0696	7.95068	-6.4407	1.48404e-08	1.19925e-07	9.20373	2.29804e-07	down	ARPC1A
23560	-1.06791	7.21441	-8.3765	4.95392e-12	1.10744e-10	17.0771	1.53907e-10	down	GTPBP4
79819	-1.0675	5.66603	-7.30586	4.22929e-10	5.26943e-09	12.6978	1.32396e-08	down	DNAI4
128153	-1.06749	6.03095	-6.16835	4.47562e-08	3.16971e-07	8.12245	4.86521e-07	down	SPATA17
2222	-1.06718	8.388	-7.49515	1.92924e-10	2.6248e-09	13.47	8.08719e-09	down	FDFT1
135154	-1.06377	6.20527	-10.4216	1.1374e-15	9.37186e-14	25.3401	2.71709e-13	down	SDHAF4
3655	-1.06166	7.06646	-9.79931	1.4105e-14	7.5048e-13	22.8572	2.03913e-12	down	ITGA6
5092	-1.06088	7.76011	-8.38551	4.77192e-12	1.07653e-10	17.114	1.96709e-10	down	PCBD1
114801	-1.06055	5.34852	-4.02285	0.000148287	0.000432865	0.267804	0.000550357	down	TMEM200A
9829	-1.06035	4.36746	-12.8363	9.61422e-20	5.41956e-17	34.5734	3.16711e-16	down	DNAJC6
51715	-1.0603	5.31214	-6.47668	1.2817e-08	1.04998e-07	9.34742	1.43764e-07	down	RAB23
642987	-1.06015	4.59617	-6.2151	3.70582e-08	2.68562e-07	8.30721	6.43644e-07	down	TMEM232
1767	-1.05936	6.73305	-8.82671	7.66439e-13	2.22331e-11	18.917	4.07048e-11	down	DNAH5
4236	-1.05915	8.20979	-9.50079	4.77504e-14	2.16037e-12	21.6545	4.37446e-12	down	MFAP1
8896	-1.058	8.37234	-7.27213	4.86347e-10	5.9669e-09	12.5604	8.1769e-09	down	BUD31
9653	-1.0571	5.72272	-7.97931	2.58081e-11	4.67662e-10	15.4507	7.9837e-10	down	HS2ST1
84661	-1.05618	9.25012	-6.80544	3.33701e-09	3.2312e-08	10.6678	3.73061e-08	down	DPY30
55032	-1.05582	6.70415	-7.58802	1.31207e-10	1.886e-09	13.8495	3.01577e-09	down	SLC35A5
84709	-1.05561	6.22171	-4.84962	7.66714e-06	3.05762e-05	3.11401	6.42446e-05	down	MGARP
23456	-1.05358	6.74422	-7.68965	8.60226e-11	1.30296e-09	14.2651	2.65682e-09	down	ABCB10
51062	-1.05324	5.67249	-8.04496	1.96436e-11	3.69105e-10	15.7196	7.33621e-10	down	ATL1
92912	-1.05263	8.13137	-7.19611	6.66176e-10	7.85884e-09	12.251	1.27322e-08	down	UBE2Q2
79627	-1.05113	5.69305	-9.53662	4.12352e-14	1.9112e-12	21.7992	5.55091e-12	down	OGFRL1
129607	-1.05108	7.32127	-4.21519	7.62254e-05	0.000238177	0.903452	0.000244196	down	CMPK2
64645	-1.05032	8.18437	-7.31018	4.15427e-10	5.18836e-09	12.7154	5.62266e-09	down	MFSD14A
54974	-1.04912	7.2705	-8.61843	1.81571e-12	4.65236e-11	18.0666	9.67529e-10	down	THG1L
114769	-1.04866	5.2088	-11.3815	2.52212e-17	4.3118e-15	29.0937	6.18837e-15	down	CARD16
10237	-1.04833	7.50899	-8.25722	8.13021e-12	1.72504e-10	16.5889	1.97944e-10	down	SLC35B1
6590	-1.04781	11.7631	-4.59546	1.95778e-05	7.07807e-05	2.20903	8.40544e-05	down	SLPI
7520	-1.04769	9.00331	-6.31116	2.51201e-08	1.92197e-07	8.68799	1.88067e-07	down	XRCC5
135138	-1.04698	5.37412	-8.12543	1.40593e-11	2.76636e-10	16.0491	7.94577e-10	down	PACRG
1070	-1.04655	8.61632	-7.72079	7.55837e-11	1.1747e-09	14.3924	2.37707e-09	down	CETN3
27247	-1.04571	7.97531	-8.32049	6.2512e-12	1.36097e-10	16.8479	1.63935e-10	down	NFU1
50999	-1.04418	4.45379	-15.5719	5.59204e-24	5.24426e-20	44.1254	5.09481e-18	down	TMED5
285672	-1.04391	6.60352	-10.0076	6.04986e-15	3.72218e-13	23.6921	9.64805e-13	down	SREK1IP1
5019	-1.04322	7.0864	-6.3621	2.04285e-08	1.59879e-07	8.89053	2.84795e-07	down	OXCT1
80321	-1.04292	5.6317	-6.54555	9.67762e-09	8.21849e-08	9.62293	1.0881e-07	down	CEP70
26175	-1.04197	7.15134	-6.48368	1.24567e-08	1.02489e-07	9.37538	1.67751e-07	down	LYSET
51444	-1.04165	7.22196	-8.14499	1.29612e-11	2.56481e-10	16.1293	6.01489e-10	down	RNF138
221184	-1.04138	7.84918	-6.21957	3.63939e-08	2.64299e-07	8.32492	2.71621e-07	down	CPNE2
25979	-1.04123	7.0348	-7.94348	2.99534e-11	5.30789e-10	15.304	6.28096e-10	down	DHRS7B
55300	-1.04036	7.05718	-11.6579	8.58492e-18	1.8848e-15	30.1549	4.21994e-15	down	PI4K2B
167691	-1.04016	4.9909	-10.417	1.1584e-15	9.40552e-14	25.322	2.64904e-13	down	LCA5
53836	-1.03997	4.0597	-4.51856	2.58848e-05	9.09195e-05	1.94012	0.000289475	down	GPR87
2697	-1.03988	10.1191	-3.61101	0.000582897	0.00147238	-1.03038	0.00144433	down	GJA1
166929	-1.03919	5.69521	-6.52623	1.04722e-08	8.81427e-08	9.54554	1.73253e-07	down	SGMS2
115106	-1.03893	6.31602	-7.53685	1.62264e-10	2.26377e-09	13.6404	4.01803e-09	down	HAUS1
6643	-1.03819	6.72254	-7.64614	1.03069e-10	1.5257e-09	14.0871	8.01681e-09	down	SNX2
7314	-1.038	12.5269	-4.39475	4.0396e-05	0.000135032	1.51223	0.000109225	down	UBB
55781	-1.03796	6.14646	-10.704	3.67214e-16	3.54595e-14	26.4546	6.48485e-14	down	RIOK2
8671	-1.03785	4.66219	-7.17374	7.30763e-10	8.50532e-09	12.16	4.50001e-08	down	SLC4A4
9255	-1.03724	7.3133	-8.59158	2.02943e-12	5.13687e-11	17.9569	1.64186e-10	down	AIMP1
79752	-1.03645	7.94674	-6.55094	9.46697e-09	8.056e-08	9.64451	2.5832e-07	down	ZFAND1
54741	-1.03596	8.87737	-8.07403	1.74078e-11	3.33914e-10	15.8387	4.41506e-10	down	LEPROT
58472	-1.0357	9.10524	-5.5069	6.20757e-07	3.27941e-06	5.55438	4.01695e-06	down	SQOR
5552	-1.03568	5.92539	-4.49976	2.77052e-05	9.65815e-05	1.87472	0.000144043	down	SRGN
57531	-1.03539	6.18389	-6.14575	4.90258e-08	3.44286e-07	8.03328	5.51473e-07	down	HACE1
58485	-1.0352	6.7336	-8.48887	3.10735e-12	7.41534e-11	17.5369	4.84201e-10	down	TRAPPC1
83443	-1.03493	9.18845	-4.21483	7.63197e-05	0.000238419	0.902269	0.00020046	down	SF3B5
57577	-1.03476	6.72499	-6.03937	7.52048e-08	5.04843e-07	7.61469	7.8763e-07	down	CCDC191
27248	-1.0347	8.05913	-9.45206	5.83051e-14	2.54941e-12	21.4576	4.69629e-12	down	ERLEC1
5332	-1.03436	5.47253	-5.09484	3.04354e-06	1.34276e-05	4.0089	1.66426e-05	down	PLCB4
55233	-1.03422	7.40592	-6.52987	1.03174e-08	8.69456e-08	9.56014	9.05259e-08	down	MOB1A
84223	-1.03325	6.16591	-8.33601	5.86111e-12	1.28679e-10	16.9114	1.76346e-10	down	IQCG
2992	-1.0332	8.19332	-7.45851	2.24606e-10	2.99336e-09	13.3204	3.99553e-09	down	GYG1
23566	-1.033	6.05418	-5.13804	2.58164e-06	1.15871e-05	4.16859	1.39486e-05	down	LPAR3
6611	-1.0327	8.26101	-5.63908	3.69565e-07	2.07643e-06	6.05981	4.01571e-06	down	SMS
202	-1.03239	7.85224	-4.86733	7.17659e-06	2.88627e-05	3.17796	3.17608e-05	down	CRYBG1
51201	-1.03237	6.26618	-8.30843	6.57231e-12	1.42198e-10	16.7985	4.97263e-10	down	ZDHHC2
84275	-1.03225	7.02542	-8.41813	4.16768e-12	9.54175e-11	17.2475	2.77e-10	down	SLC25A33
9554	-1.03209	6.15509	-9.24183	1.38257e-13	5.19572e-12	20.606	2.71115e-11	down	SEC22B
9519	-1.03131	7.58578	-9.43799	6.17694e-14	2.66734e-12	21.4006	3.926e-12	down	TBPL1
400986	-1.03078	4.33828	-4.05098	0.000134666	0.000397049	0.359676	0.000969767	down	ANKRD36C
55872	-1.02933	4.54914	-5.80487	1.91827e-07	1.16003e-06	6.69965	2.29162e-06	down	PBK
3155	-1.0292	8.52451	-10.8891	1.75781e-16	2.02555e-14	27.1807	4.44782e-14	down	HMGCL
440574	-1.02914	7.98776	-10.4212	1.1393e-15	9.37186e-14	25.3384	2.66151e-13	down	MICOS10
10294	-1.02849	8.11354	-10.2407	2.35615e-15	1.67843e-13	24.622	6.19895e-13	down	DNAJA2
51002	-1.02792	8.32998	-6.52951	1.03329e-08	8.70411e-08	9.55867	1.74807e-07	down	TPRKB
5480	-1.0278	7.5868	-5.91029	1.26073e-07	7.99882e-07	7.10963	9.58902e-07	down	PPIC
22948	-1.0266	7.61512	-8.87039	6.3979e-13	1.89816e-11	19.0951	4.8253e-11	down	CCT5
1650	-1.02627	9.54642	-8.07708	1.71889e-11	3.30422e-10	15.8511	7.8767e-10	down	DDOST
9249	-1.02562	8.15217	-4.73576	1.17e-05	4.46282e-05	2.7056	5.24342e-05	down	DHRS3
139231	-1.02542	6.2745	-7.24978	5.33483e-10	6.47949e-09	12.4694	2.08579e-08	down	FAM199X
11017	-1.02507	7.5341	-10.1063	4.05555e-15	2.68529e-13	24.0865	3.17452e-13	down	SNRNP27
56255	-1.02489	7.77578	-5.78446	2.08012e-07	1.24638e-06	6.62057	1.32176e-06	down	TMX4
1962	-1.0247	4.90356	-8.16165	1.20943e-11	2.41157e-10	16.1975	8.36983e-10	down	EHHADH
4277	-1.02461	5.46199	-5.65451	3.47766e-07	1.96515e-06	6.1191	2.52894e-06	down	MICB
3052	-1.02456	6.70197	-8.55278	2.38367e-12	5.88357e-11	17.7983	6.52216e-11	down	HCCS
341019	-1.0239	4.40955	-6.42756	1.56556e-08	1.25733e-07	9.15131	2.96887e-07	down	DCDC1
153443	-1.02364	4.39101	-9.59945	3.18883e-14	1.52544e-12	22.0527	1.08807e-11	down	SRFBP1
669	-1.02329	5.89404	-5.78774	2.05328e-07	1.23344e-06	6.63325	1.6468e-06	down	BPGM
23463	-1.02303	6.71109	-8.91979	5.21623e-13	1.58825e-11	19.2965	3.16061e-11	down	ICMT
175	-1.02261	6.03672	-7.74728	6.77055e-11	1.07061e-09	14.5008	2.76127e-09	down	AGA
85377	-1.02097	7.48779	-7.31452	4.08021e-10	5.11117e-09	12.7331	1.27359e-08	down	MICALL1
9955	-1.02063	5.90176	-4.03778	0.000140898	0.000413786	0.316535	0.000738256	down	HS3ST3A1
93233	-1.01802	7.82159	-3.58979	0.000624109	0.00156474	-1.09477	0.00191827	down	ODAD1
6386	-1.01498	10.4235	-6.99825	1.50866e-09	1.60542e-08	11.4475	1.54028e-08	down	SDCBP
84958	-1.0149	8.4885	-5.54506	5.34646e-07	2.8703e-06	5.69986	5.17535e-06	down	SYTL1
2021	-1.01458	7.09843	-6.09019	6.1316e-08	4.21373e-07	7.8144	5.9278e-07	down	ENDOG
8763	-1.01436	7.60832	-6.49579	1.18568e-08	9.81727e-08	9.42377	1.58478e-07	down	CD164
5603	-1.01268	6.43121	-7.65795	9.81329e-11	1.45988e-09	14.1354	5.33919e-09	down	MAPK13
100505573	-1.01265	6.09108	-7.9055	3.50759e-11	6.0511e-10	15.1485	4.77657e-09	down	INAFM2
781	-1.01237	5.15366	-9.69471	2.16075e-14	1.08904e-12	22.4366	1.50488e-11	down	CACNA2D1
3122	-1.0122	9.96034	-3.12614	0.00261673	0.00567154	-2.4348	0.00556034	down	HLA-DRA
84938	-1.01038	6.32608	-8.98945	3.91213e-13	1.25146e-11	19.5802	2.36843e-11	down	ATG4C
25814	-1.00952	8.66356	-9.80897	1.35609e-14	7.23374e-13	22.896	8.79442e-13	down	ATXN10
1525	-1.00939	8.07133	-6.6147	7.29521e-09	6.39581e-08	9.90013	6.44235e-08	down	CXADR
5500	-1.00889	9.61663	-7.20233	6.49261e-10	7.69411e-09	12.2763	8.34358e-09	down	PPP1CB
169200	-1.00867	6.30699	-6.53214	1.02225e-08	8.63203e-08	9.5692	1.07752e-07	down	TMEM64
55975	-1.00797	5.20635	-7.82472	4.90734e-11	8.09749e-10	14.8178	1.37583e-09	down	KLHL7
5464	-1.00778	11.6591	-6.60141	7.70255e-09	6.70221e-08	9.84682	9.3618e-08	down	PPA1
3673	-1.00654	5.31913	-7.77271	6.09138e-11	9.75791e-10	14.6049	2.57859e-09	down	ITGA2
79949	-1.0065	5.42571	-4.03529	0.000142105	0.000416921	0.308397	0.000511539	down	PLEKHS1
126328	-1.00616	8.63594	-6.2938	2.69514e-08	2.03669e-07	8.61906	2.86471e-07	down	NDUFA11
55791	-1.00552	5.41498	-6.06468	6.79373e-08	4.60841e-07	7.71409	8.67786e-07	down	LRIF1
64108	-1.00376	8.1478	-5.31372	1.31508e-06	6.35982e-06	4.82381	6.38441e-06	down	RTP4
55319	-1.00239	5.26984	-6.1087	5.69164e-08	3.93995e-07	7.88724	5.84759e-07	down	TMA16
282809	-1.00165	7.69869	-7.47012	2.14038e-10	2.87086e-09	13.3678	6.01786e-09	down	POC1B
157680	1.00144	5.41069	13.48	8.89392e-21	1.06405e-17	36.9108	4.21994e-15	up	VPS13B
51621	1.00242	5.15839	4.30776	5.50329e-05	0.000178238	1.21553	0.000147372	up	KLF13
101928937	1.00285	4.20626	6.17548	4.34871e-08	3.08927e-07	8.15061	3.77787e-07	up
9481	1.00316	4.89198	7.43265	2.50039e-10	3.28819e-09	13.2149	8.12031e-09	up	SLC25A27
285231	1.00345	7.1722	13.4344	1.05076e-20	1.133e-17	36.7472	3.07287e-17	up	FBXW12
23469	1.00408	6.59032	10.2202	2.55919e-15	1.80328e-13	24.5405	2.15366e-13	up	PHF3
1585	1.00442	6.05638	9.04148	3.15607e-13	1.03991e-11	19.792	1.9862e-11	up	CYP11B2
811	1.00465	7.70395	7.83773	4.64891e-11	7.70119e-10	14.871	1.43482e-09	up	CALR
84894	1.00563	4.86036	10.0599	4.89347e-15	3.13077e-13	23.9013	3.46378e-13	up	LINGO1
55249	1.00639	8.68683	8.58122	2.11852e-12	5.33072e-11	17.9145	5.65967e-11	up	YY1AP1
79345	1.00699	4.99019	6.1834	4.21195e-08	3.0044e-07	8.18188	3.80689e-07	up	OR51B2
390066	1.00749	4.81579	7.86768	4.10472e-11	6.95468e-10	14.9936	6.98914e-10	up	OR52D1
5063	1.00754	4.80557	4.14815	9.62932e-05	0.000293409	0.679923	0.000365298	up	PAK3
81844	1.00768	7.80388	7.38051	3.10392e-10	3.99127e-09	13.0021	8.67443e-09	up	TRIM56
284798	1.00809	4.50685	7.18597	6.94726e-10	8.15218e-09	12.2097	2.53097e-08	up
342898	1.00811	4.31376	6.48153	1.25666e-08	1.03271e-07	9.36677	1.4578e-07	up	SYCN
692247	1.0082	6.93453	8.5227	2.70037e-12	6.55665e-11	17.6753	5.87987e-10	up	LMNTD2-AS1
146433	1.00979	6.58921	11.0133	1.07457e-16	1.35407e-14	27.6657	5.37606e-14	up	IL34
81797	1.01003	4.31388	6.78175	3.67805e-09	3.51489e-08	10.5722	5.56378e-08	up	OR12D3
6433	1.01011	6.75147	9.67101	2.38031e-14	1.18832e-12	22.3411	1.37167e-12	up	SFSWAP
6155	1.01047	10.8033	9.61492	2.99332e-14	1.44853e-12	22.1151	4.14556e-12	up	RPL27
149461	1.01416	5.28844	7.5176	1.75765e-10	2.42296e-09	13.5617	2.76748e-09	up	CLDN19
7756	1.0157	7.27818	6.71491	4.83913e-09	4.46987e-08	10.3029	4.70198e-08	up	ZNF207
284739	1.01599	5.16782	6.2574	3.12316e-08	2.31403e-07	8.4747	2.26215e-07	up	C20orf204
728294	1.01653	8.54558	6.95091	1.8338e-09	1.91105e-08	11.2558	3.2753e-08	up	D2HGDH
64417	1.0168	5.46421	6.67636	5.6676e-09	5.1306e-08	10.1478	9.02829e-08	up	TMEM267
8356	1.01849	4.47256	7.75606	6.52782e-11	1.03853e-09	14.5368	1.07412e-09	up	H3C12
100507156	1.01981	5.36136	4.6717	1.48129e-05	5.50521e-05	2.47792	4.54252e-05	up	LOXL2-AS1
7248	1.02039	7.71011	7.2008	6.53384e-10	7.73418e-09	12.2701	1.00031e-08	up	TSC1
93377	1.02093	4.33867	6.45847	1.38042e-08	1.12466e-07	9.27468	1.65224e-07	up	OPALIN
57402	1.022	7.80726	5.78864	2.04593e-07	1.22974e-06	6.63675	2.32209e-06	up	S100A14
100132354	1.02322	4.37146	5.18592	2.14987e-06	9.85489e-06	4.34625	1.07784e-05	up	LINC01512
930	1.02382	4.86396	7.92873	3.18476e-11	5.58659e-10	15.2436	6.95865e-10	up	CD19
5922	1.02384	7.80086	7.17492	7.27214e-10	8.47199e-09	12.1648	4.0904e-08	up	RASA2
80069	1.02397	4.97822	7.88679	3.7913e-11	6.4922e-10	15.0719	1.64192e-09	up	LINC00574
338440	1.02814	6.741	8.50796	2.87073e-12	6.91149e-11	17.615	7.87254e-11	up	ANO9
5159	1.03124	6.79123	7.52086	1.73403e-10	2.39673e-09	13.575	4.58678e-09	up	PDGFRB
3698	1.03183	4.69361	5.82133	1.79686e-07	1.09646e-06	6.7635	1.01604e-06	up	ITIH2
118442	1.03217	5.46555	6.022	8.06317e-08	5.37811e-07	7.54655	5.71356e-07	up	GPR62
85007	1.03229	7.15326	9.32006	1.00229e-13	3.95176e-12	20.9232	9.88738e-12	up	PHYKPL
4514	1.03288	9.85008	9.76937	1.59354e-14	8.32996e-13	22.7369	7.07777e-12	up	MT-CO3
8755	1.03341	4.32522	7.6971	8.34037e-11	1.2716e-09	14.2955	2.95903e-09	up	ADAM6
23137	1.03349	6.32041	6.73822	4.39783e-09	4.10589e-08	10.3968	1.90963e-07	up	SMC5
1551	1.03375	4.33093	7.46161	2.21738e-10	2.95703e-09	13.3331	1.39843e-07	up	CYP3A7
123096	1.03525	7.27753	8.78436	9.13226e-13	2.57047e-11	18.7442	8.44546e-11	up	SLC25A29
54790	1.03642	5.38092	10.045	5.19853e-15	3.28563e-13	23.8416	1.60708e-12	up	TET2
6664	1.03754	4.23584	5.75606	2.3281e-07	1.37128e-06	6.51063	1.38158e-06	up	SOX11
5176	1.03791	7.4903	3.78344	0.000331831	0.000891767	-0.497796	0.00104434	up	SERPINF1
29935	1.04007	4.56438	8.79722	8.65883e-13	2.45544e-11	18.7967	3.69726e-11	up	RPA4
340371	1.04023	7.77872	7.75662	6.51282e-11	1.03693e-09	14.539	1.64464e-09	up	NRBP2
4991	1.0404	4.85973	6.42499	1.582e-08	1.26809e-07	9.14107	1.1644e-07	up	OR1D2
6037	1.04109	5.73906	7.2026	6.4853e-10	7.68982e-09	12.2774	7.88969e-09	up	RNASE3
9737	1.04236	6.39155	5.09597	3.03048e-06	1.33884e-05	4.01307	1.94617e-05	up	GPRASP1
79009	1.0431	5.73809	8.12905	1.38492e-11	2.73018e-10	16.064	7.47377e-10	up	DDX50
10482	1.04496	8.2406	8.70508	1.26802e-12	3.43157e-11	18.4206	6.64722e-11	up	NXF1
3845	1.04572	5.71599	5.47755	6.96158e-07	3.62541e-06	5.44273	3.10739e-06	up	KRAS
4728	1.04706	8.2333	6.97089	1.68884e-09	1.77184e-08	11.3367	2.05666e-08	up	NDUFS8
388882	1.04891	4.2729	6.1815	4.24431e-08	3.02231e-07	8.17439	5.01169e-07	up	FAM230I
352990	1.04922	4.72438	8.66167	1.51778e-12	4.00206e-11	18.2433	4.72079e-11	up
338094	1.04939	4.22275	6.30311	2.59527e-08	1.97193e-07	8.65604	3.2847e-07	up	FAM151A
5680	1.05035	4.55753	6.83009	3.01549e-09	2.96251e-08	10.7673	4.03851e-08	up	PSG11
4222	1.05511	5.14598	4.26932	6.30295e-05	0.000201072	1.08549	0.000237785	up	MEOX1
80975	1.06135	5.36195	9.11968	2.28617e-13	7.93566e-12	20.11	9.04945e-12	up	TMPRSS5
4881	1.06399	8.75333	6.82141	3.12498e-09	3.04426e-08	10.7322	4.20917e-08	up	NPR1
284086	1.06445	7.37481	10.2802	2.00937e-15	1.46537e-13	24.779	2.57382e-13	up	NEK8
102723526	1.06451	4.16489	9.23205	1.43929e-13	5.36058e-12	20.5663	4.36452e-11	up	LINC02218
57187	1.06551	7.8658	8.95339	4.54014e-13	1.42397e-11	19.4334	1.42455e-10	up	THOC2
4161	1.06564	4.05378	6.76603	3.92338e-09	3.71448e-08	10.5089	5.36549e-08	up	MC5R
101927884	1.06698	4.93193	6.03142	7.76432e-08	5.19414e-07	7.58348	5.06871e-07	up	EVA1A-AS
64651	1.06768	7.57375	4.37542	4.32802e-05	0.000143558	1.44602	0.000172399	up	CSRNP1
100996425	1.06785	4.97772	7.41385	2.70315e-10	3.52813e-09	13.1382	1.15957e-08	up	ARLNC1
1278	1.07341	11.371	4.16884	8.96106e-05	0.000275178	0.748684	0.00028324	up	COL1A2
118430	1.07524	5.37127	5.2522	1.66702e-06	7.88593e-06	4.59332	6.65388e-06	up	MUCL1
57139	1.07544	6.2235	9.67088	2.38154e-14	1.18832e-12	22.3406	3.64746e-12	up	RGL3
199800	1.07747	5.59026	11.0667	8.70072e-17	1.15866e-14	27.8737	1.59352e-14	up	ADM5
9732	1.08231	5.3665	8.10535	1.52827e-11	2.97343e-10	15.9669	3.57279e-10	up	DOCK4
6181	1.08278	6.7038	9.10821	2.39682e-13	8.24927e-12	20.0633	2.3676e-11	up	RPLP2
55761	1.08383	7.5652	9.90237	9.27346e-15	5.30115e-13	23.2708	1.50671e-12	up	TTC17
150771	1.08399	4.64754	4.9407	5.45139e-06	2.2546e-05	3.44405	1.87557e-05	up	ITPRIPL1
10397	1.08547	10.0029	5.99803	8.87652e-08	5.85693e-07	7.45258	8.92041e-07	up	NDRG1
79101	1.08565	9.25055	6.51897	1.07871e-08	9.06471e-08	9.51649	2.40949e-07	up	TAF1D
4646	1.08573	7.49345	6.11654	5.51478e-08	3.82895e-07	7.91813	8.72626e-07	up	MYO6
79684	1.08584	7.01175	5.52152	5.8626e-07	3.1169e-06	5.61007	5.32885e-06	up	MSANTD2
8650	1.08592	4.88426	9.18017	1.78192e-13	6.49451e-12	20.3557	2.10752e-11	up	NUMB
58517	1.08598	7.67095	7.40133	2.8472e-10	3.69685e-09	13.0871	2.26435e-08	up	RBM25
56339	1.08735	7.06165	7.20956	6.30127e-10	7.49718e-09	12.3057	1.22347e-08	up	METTL3
51466	1.08753	7.27204	10.3006	1.85039e-15	1.36373e-13	24.8602	2.2288e-13	up	EVL
200765	1.08829	6.47507	5.63579	3.74379e-07	2.1013e-06	6.04719	2.28229e-06	up	TIGD1
1116	1.08949	8.198	4.04566	0.000137145	0.000403844	0.342281	0.000541914	up	CHI3L1
11170	1.09283	7.80064	4.49409	2.82783e-05	9.83001e-05	1.85502	0.000111067	up	FAM107A
729506	1.09713	4.92308	6.2209	3.61985e-08	2.63155e-07	8.33019	2.73807e-07	up	LINC02226
94241	1.09778	5.27066	5.87256	1.46541e-07	9.17106e-07	6.96265	8.16569e-07	up	TP53INP1
167153	1.09845	6.14223	5.68961	3.02792e-07	1.73737e-06	6.25417	3.39906e-06	up	TENT2
10236	1.09973	8.63605	7.46491	2.18723e-10	2.92617e-09	13.3465	2.67373e-08	up	HNRNPR
1028	1.09974	6.13483	7.85507	4.32559e-11	7.26985e-10	14.942	1.12709e-09	up	CDKN1C
1305	1.0998	6.13952	9.92076	8.60594e-15	4.9584e-13	23.3445	6.56579e-13	up	COL13A1
51351	1.09987	4.89472	10.3877	1.30322e-15	1.02959e-13	25.2059	2.93048e-13	up	ZNF117
4983	1.10056	9.74348	11.2266	4.63293e-17	6.90207e-15	28.4946	9.138e-14	up	OPHN1
1196	1.10057	9.12142	8.53755	2.53916e-12	6.18683e-11	17.736	7.07602e-11	up	CLK2
353299	1.10061	4.903	10.8271	2.24853e-16	2.40501e-14	26.9381	5.00515e-14	up	RGSL1
222545	1.10084	4.96569	8.58066	2.12341e-12	5.33589e-11	17.9123	7.87488e-11	up	GPRC6A
80318	1.10157	6.31335	8.01316	2.24204e-11	4.14192e-10	15.5893	1.603e-09	up	GKAP1
8888	1.10271	4.29334	7.25092	5.30985e-10	6.45382e-09	12.474	1.67158e-08	up	MCM3AP
10255	1.1038	4.78747	12.0489	1.89819e-18	6.18601e-16	31.6403	8.65225e-16	up	HCG9
56955	1.10509	5.5483	9.10139	2.46519e-13	8.45666e-12	20.0356	2.20781e-11	up	MEPE
58508	1.10652	6.35089	10.2989	1.86292e-15	1.36813e-13	24.8536	1.37167e-12	up	KMT2C
5757	1.10748	11.4948	10.9793	1.22916e-16	1.50804e-14	27.5333	2.27579e-12	up	PTMA
79957	1.10944	6.38065	9.86564	1.07676e-14	6.03712e-13	23.1235	8.19557e-13	up	PAQR6
3624	1.11007	5.47066	4.0986	0.000114312	0.000343002	0.516054	0.000338173	up	INHBA
259282	1.11141	5.8638	7.35452	3.45699e-10	4.39649e-09	12.8962	1.05009e-07	up	BOD1L1
275	1.11226	8.11197	8.79681	8.67356e-13	2.45544e-11	18.795	4.72079e-11	up	AMT
22881	1.11537	7.62631	6.46664	1.33526e-08	1.09e-07	9.30729	1.27931e-07	up	ANKRD6
3164	1.11756	6.62015	6.28421	2.80192e-08	2.10366e-07	8.581	2.23048e-07	up	NR4A1
84839	1.12041	6.26025	12.0617	1.8071e-18	6.07914e-16	31.6887	5.57251e-15	up	RAX2
414245	1.12376	4.8361	5.23586	1.77507e-06	8.33093e-06	4.53231	7.49038e-06	up	DNAJC9-AS1
414245	1.12376	4.8361	5.23586	1.77507e-06	8.33093e-06	4.53231	7.49038e-06	up
164832	1.12384	8.35636	5.31783	1.29436e-06	6.26806e-06	4.83925	9.90104e-06	up	LONRF2
54540	1.1253	6.47506	11.1698	5.79418e-17	8.33443e-15	28.2743	1.39266e-14	up	FAM193B
283159	1.12572	4.35377	7.33239	3.78907e-10	4.78092e-09	12.8059	1.44007e-08	up	OR8D1
6659	1.12662	7.92623	7.22797	5.83909e-10	7.01127e-09	12.3806	2.26548e-08	up	SOX4
23015	1.13078	7.59039	6.26756	2.99733e-08	2.23196e-07	8.51497	3.74575e-07	up	GOLGA8A
4259	1.13088	6.81205	3.68839	0.000453492	0.00117468	-0.793395	0.00116657	up	MGST3
6554	1.13171	4.66594	7.23453	5.68267e-10	6.85503e-09	12.4073	7.16409e-09	up	SLC10A1
55186	1.13474	8.70687	6.54985	9.50923e-09	8.08866e-08	9.64014	3.27592e-07	up	SLC25A36
9129	1.13615	7.59786	7.75535	6.5473e-11	1.04083e-09	14.5338	1.75042e-09	up	PRPF3
6011	1.13688	5.09542	10.9708	1.27123e-16	1.53261e-14	27.5001	2.41179e-14	up	GRK1
658	1.14059	8.26652	5.87875	1.42975e-07	8.9793e-07	6.98672	2.2289e-06	up	BMPR1B
1153	1.14597	8.61971	7.14949	8.07861e-10	9.26309e-09	12.0614	2.0122e-08	up	CIRBP
54796	1.14702	7.09786	5.25242	1.6656e-06	7.881e-06	4.59415	8.16254e-06	up	BNC2
170959	1.15129	4.73337	9.41105	6.89866e-14	2.90677e-12	21.2916	1.00834e-11	up	ZNF431
221400	1.15298	5.48808	6.05917	6.9457e-08	4.70193e-07	7.69245	4.76365e-07	up	TDRD6
4929	1.15823	7.68313	2.89547	0.00510364	0.0103071	-3.0503	0.0117151	up	NR4A2
343450	1.16022	5.36766	4.70742	1.2989e-05	4.89718e-05	2.60471	7.44295e-05	up	KCNT2
91653	1.16095	7.24319	10.2237	2.52357e-15	1.78421e-13	24.5543	5.58619e-13	up	BOC
3861	1.16733	6.26712	2.88155	0.00530813	0.0106823	-3.08627	0.0111825	up	KRT14
952	1.1685	5.37351	6.81638	3.19028e-09	3.09919e-08	10.7119	3.31089e-08	up	CD38
9762	1.1703	8.75818	10.3488	1.52391e-15	1.15835e-13	25.0516	4.15193e-13	up	LZTS3
1973	1.17343	7.18596	8.22853	9.15957e-12	1.9028e-10	16.4714	5.34087e-10	up	EIF4A1
245972	1.17347	3.99736	6.82013	3.14148e-09	3.05614e-08	10.7271	6.70118e-08	up	ATP6V0D2
25775	1.17417	4.81689	7.17858	7.16283e-10	8.36011e-09	12.1797	1.10994e-08	up	YWHAH-AS1
10147	1.17599	7.4554	10.5466	6.88884e-16	5.99904e-14	25.8344	2.94176e-13	up	SUGP2
54869	1.17816	8.53639	7.00365	1.47543e-09	1.57407e-08	11.4694	3.39603e-08	up	EPS8L1
604	1.18009	6.7585	10.3878	1.30287e-15	1.02959e-13	25.2061	3.03762e-13	up	BCL6
203522	1.18075	6.63979	8.38539	4.77439e-12	1.07653e-10	17.1135	2.11628e-10	up	INTS6L
10016	1.18086	7.90129	8.00409	2.32818e-11	4.27455e-10	15.5522	1.79679e-09	up	PDCD6
55040	1.18544	6.52274	8.93498	4.89899e-13	1.50928e-11	19.3583	3.61742e-11	up	EPN3
54800	1.18646	6.67865	9.58785	3.34363e-14	1.58857e-12	22.006	7.69338e-12	up	KLHL24
7059	1.19005	7.94485	9.4531	5.80589e-14	2.54398e-12	21.4617	3.4558e-12	up	THBS3
9353	1.19192	7.84311	4.77442	1.01406e-05	3.93561e-05	2.84375	4.22192e-05	up	SLIT2
169611	1.19483	7.03164	5.57793	4.69998e-07	2.56953e-06	5.82544	3.23121e-06	up	OLFML2A
2057	1.19535	6.06359	9.11963	2.28668e-13	7.93566e-12	20.1097	2.03176e-11	up	EPOR
7089	1.19548	7.6462	6.6835	5.50421e-09	5.00223e-08	10.1765	7.18783e-08	up	TLE2
64969	1.19637	5.70988	14.6927	1.15792e-22	2.68342e-19	41.1644	1.57574e-18	up	MRPS5
9857	1.19662	7.54924	10.8445	2.0989e-16	2.29185e-14	27.0059	1.15456e-13	up	CEP350
101929265	1.20117	4.20813	8.90826	5.47069e-13	1.65366e-11	19.2495	3.64997e-11	up	LINC01428
7818	1.20417	7.50432	10.8314	2.21109e-16	2.37715e-14	26.9546	3.60973e-14	up	DAP3
6423	1.20541	6.17014	3.66993	0.000481605	0.00123903	-0.850225	0.00161368	up	SFRP2
81569	1.20779	5.56624	9.87325	1.04391e-14	5.88458e-13	23.1541	4.05687e-12	up	ACTL8
100507062	1.20892	6.06734	15.1065	2.74745e-23	9.55058e-20	42.5709	4.15887e-19	up	PSMD6-AS2
7291	1.21121	5.66615	5.04976	3.61171e-06	1.56512e-05	3.84292	1.52515e-05	up	TWIST1
57645	1.21562	5.80083	7.55394	1.51148e-10	2.12575e-09	13.7102	5.31973e-09	up	POGK
1634	1.21617	7.42478	3.74169	0.00038084	0.00100776	-0.628257	0.00115501	up	DCN
6205	1.21973	11.5931	12.2985	7.31241e-19	3.0371e-16	32.5788	6.62619e-15	up	RPS11
1307	1.22805	7.49683	5.68961	3.02791e-07	1.73737e-06	6.25417	2.48646e-06	up	COL16A1
4536	1.23141	12.9177	8.39597	4.56919e-12	1.03699e-10	17.1568	1.26818e-09	up	MT-ND2
7184	1.23233	8.98543	9.27118	1.22533e-13	4.67214e-12	20.7251	1.78309e-11	up	HSP90B1
375593	1.2348	6.47863	7.23479	5.67654e-10	6.8516e-09	12.4084	1.48178e-08	up	TRIM73
55268	1.23543	8.52949	8.65671	1.54929e-12	4.07485e-11	18.223	4.80232e-11	up	ECHDC2
341	1.24261	7.90278	8.04402	1.97209e-11	3.70224e-10	15.7157	5.50167e-10	up	APOC1
8353	1.24578	4.64886	6.80889	3.28999e-09	3.19159e-08	10.6817	4.84994e-08	up	H3C6
116039	1.24667	4.77956	5.64147	3.66093e-07	2.05867e-06	6.06901	2.95241e-06	up	OSR2
3479	1.24685	5.97521	6.79145	3.53444e-09	3.39088e-08	10.6113	4.83944e-08	up	IGF1
101927096	1.25096	4.82766	8.40013	4.49101e-12	1.02259e-10	17.1738	1.26937e-10	up	CLMAT3
10181	1.25524	7.03113	9.18026	1.78126e-13	6.49451e-12	20.3561	1.32885e-11	up	RBM5
7128	1.26391	7.28554	6.21257	3.74391e-08	2.70852e-07	8.2972	2.65151e-07	up	TNFAIP3
494513	1.26447	6.08842	8.50922	2.85569e-12	6.89365e-11	17.6202	8.29504e-11	up	PJVK
643365	1.26527	4.84006	7.26823	4.94254e-10	6.05679e-09	12.5445	1.03539e-08	up	LINC00452
9639	1.2658	5.98997	10.3138	1.75482e-15	1.3025e-13	24.9125	2.39423e-13	up	ARHGEF10
84226	1.2664	5.59891	7.8939	3.6809e-11	6.30835e-10	15.101	8.03274e-10	up	C2orf16
2648	1.27443	8.32997	10.8432	2.10977e-16	2.29185e-14	27.0008	5.34034e-14	up	KAT2A
57549	1.27473	6.28796	7.19351	6.73384e-10	7.93939e-09	12.2404	1.22156e-08	up	IGSF9
51171	1.27564	6.33213	9.7091	2.03753e-14	1.03904e-12	22.4945	1.68966e-12	up	HSD17B14
114793	1.27734	5.63683	5.64378	3.62782e-07	2.04115e-06	6.07787	5.57658e-06	up	FMNL2
55196	1.27952	9.22976	6.51559	1.09369e-08	9.17214e-08	9.50296	4.30554e-07	up	RESF1
79083	1.2844	9.59317	6.92317	2.05586e-09	2.11539e-08	11.1435	2.87386e-08	up	MLPH
6925	1.28443	7.61951	6.65354	6.22279e-09	5.55841e-08	10.0561	7.37276e-08	up	TCF4
1108	1.28611	8.48214	11.7984	4.98143e-18	1.25178e-15	30.6908	9.45571e-14	up	CHD4
109136579	1.28752	6.29064	8.39029	4.67822e-12	1.05943e-10	17.1336	1.12626e-09	up	TALAM1
113201	1.28793	6.30724	11.067	8.69018e-17	1.15866e-14	27.8749	2.96461e-14	up	GOLM2
22889	1.29214	7.69145	11.8286	4.43215e-18	1.17014e-15	30.8058	4.99985e-15	up	KHDC4
10739	1.29523	4.86464	9.93275	8.19682e-15	4.80228e-13	23.3925	3.28936e-12	up	RFPL2
84467	1.29686	5.56123	9.25466	1.31147e-13	4.93744e-12	20.658	1.05121e-11	up	FBN3
1382	1.29773	8.48733	5.89835	1.32223e-07	8.35184e-07	7.06309	1.23973e-06	up	CRABP2
26046	1.30799	5.79546	6.88844	2.37193e-09	2.39919e-08	11.003	1.73021e-07	up	LTN1
284443	1.31004	5.79351	11.9509	2.76603e-18	7.9029e-16	31.2698	1.34915e-14	up	ZNF493
283869	1.31121	5.98827	6.25757	3.12099e-08	2.31324e-07	8.47538	3.7428e-07	up	NPW
283876	1.3133	6.37613	8.77917	9.33042e-13	2.61917e-11	18.723	2.28958e-10	up	LINC00921
4118	1.31416	6.22939	4.37689	4.30543e-05	0.000142969	1.45104	0.000174586	up	MAL
101243545	1.31483	8.59026	10.9967	1.1475e-16	1.43314e-14	27.601	3.93981e-14	up	LINC02067
55769	1.31716	9.08229	7.89905	3.60297e-11	6.19515e-10	15.1221	8.00176e-10	up	ZNF83
80279	1.31861	9.54362	9.57413	3.53664e-14	1.6643e-12	21.9506	5.1652e-12	up	CDK5RAP3
56111	1.32329	5.30935	6.87127	2.54559e-09	2.55257e-08	10.9336	5.01566e-08	up	PCDHGA4
101928288	1.32449	4.81444	7.34497	3.59659e-10	4.56013e-09	12.8572	8.72353e-09	up	LINC02504
6046	1.32988	8.83977	9.5737	3.54293e-14	1.6643e-12	21.9489	1.88508e-11	up	BRD2
5997	1.33224	7.57372	4.17133	8.88382e-05	0.000272967	0.756962	0.000416614	up	RGS2
8481	1.3338	7.69963	9.72548	1.90578e-14	9.76632e-13	22.5604	1.79099e-12	up	OFD1
5121	1.33639	5.89801	4.58212	2.05529e-05	7.38835e-05	2.1622	7.4095e-05	up	PCP4
26137	1.33666	7.81585	9.50426	4.70782e-14	2.13924e-12	21.6685	1.18613e-11	up	ZBTB20
100133315	1.33667	6.3533	12.3681	5.6121e-19	2.38881e-16	32.8391	4.11517e-16	up	XNDC1N
9138	1.33823	7.11445	12.0304	2.03807e-18	6.5397e-16	31.5704	1.31617e-15	up	ARHGEF1
84186	1.3392	7.13971	8.7395	1.09954e-12	3.02547e-11	18.5611	1.64631e-10	up	ZCCHC7
9284	1.33968	10.5338	10.7777	2.7371e-16	2.84019e-14	26.7443	1.98245e-13	up	NPIPA1
222894	1.34123	4.77625	6.68689	5.42814e-09	4.94388e-08	10.1902	1.00298e-07	up	FERD3L
633	1.34254	8.58977	4.92792	5.71948e-06	2.35288e-05	3.39757	2.71623e-05	up	BGN
85301	1.34502	6.50758	9.30015	1.08778e-13	4.24071e-12	20.8425	5.65572e-12	up	COL27A1
23126	1.35007	7.54033	12.8936	7.76078e-20	4.62476e-17	34.7838	1.25126e-16	up	POGZ
337880	1.35017	5.02581	7.60811	1.20706e-10	1.7593e-09	13.9316	2.14936e-09	up	KRTAP11-1
9736	1.35601	6.61099	10.7696	2.82726e-16	2.8906e-14	26.7123	1.88982e-13	up	USP34
29999	1.36248	4.98794	5.72448	2.63814e-07	1.53739e-06	6.38862	1.73066e-06	up	FSCN3
7139	1.36644	5.59557	10.4117	1.18319e-15	9.55711e-14	25.3011	2.29713e-13	up	TNNT2
29894	1.36851	8.2938	9.7037	2.08291e-14	1.05445e-12	22.4728	5.65572e-12	up	CPSF1
55023	1.37267	8.97251	9.13764	2.12306e-13	7.47985e-12	20.183	9.94586e-12	up	PHIP
23360	1.37288	5.05382	12.4075	4.83329e-19	2.10345e-16	32.986	1.72113e-15	up	FNBP4
100505576	1.38336	5.09105	13.5199	7.68639e-21	1.00197e-17	37.054	5.7079e-17	up	LASP1NB
55692	1.38788	7.87415	10.2061	2.709e-15	1.88808e-13	24.4844	7.05958e-13	up	LUC7L
23499	1.38907	7.12485	11.4975	1.60284e-17	3.0125e-15	29.5401	5.9741e-15	up	MACF1
84660	1.39294	5.03006	8.92366	5.13347e-13	1.56825e-11	19.3122	2.16182e-11	up	CCDC62
11211	1.39317	7.67385	4.63106	1.71913e-05	6.30377e-05	2.33432	6.84567e-05	up	FZD10
400830	1.3944	6.24977	10.651	4.53648e-16	4.26205e-14	26.2462	1.65073e-13	up	DEFB132
9806	1.40205	8.09114	6.97441	1.66449e-09	1.74981e-08	11.351	3.50325e-08	up	SPOCK2
55771	1.40292	10.2814	11.9733	2.53817e-18	7.49567e-16	31.3544	3.21187e-15	up	PRR11
23215	1.40458	7.79862	10.0509	5.07471e-15	3.2368e-13	23.8654	1.78209e-12	up	PRRC2C
55096	1.4113	7.65866	10.5423	7.00871e-16	6.06559e-14	25.8174	2.94176e-13	up	EBLN2
647310	1.41613	5.37913	12.7463	1.34663e-19	7.29239e-17	34.2423	2.95348e-16	up	TEX22
23037	1.41862	5.62561	7.56104	1.4676e-10	2.07524e-09	13.7392	1.01788e-08	up	PDZD2
8496	1.42039	6.21611	8.68116	1.40008e-12	3.74858e-11	18.3229	2.96776e-10	up	PPFIBP1
23451	1.42276	9.10335	11.4422	1.98908e-17	3.54584e-15	29.3275	9.44459e-14	up	SF3B1
1499	1.42279	7.25642	9.50191	4.75322e-14	2.15517e-12	21.659	4.64899e-12	up	CTNNB1
4733	1.42403	8.83483	10.5883	5.82943e-16	5.19592e-14	25.999	9.29948e-14	up	DRG1
23371	1.4279	7.07678	10.3074	1.80053e-15	1.33169e-13	24.8872	2.67875e-13	up	TNS2
1990	1.42873	5.07065	9.98723	6.57008e-15	3.94906e-13	23.6107	1.39178e-12	up	CELA1
126231	1.43024	6.85773	8.35003	5.52944e-12	1.22428e-10	16.9688	2.00852e-10	up	ZNF573
4628	1.44166	9.30375	6.89398	2.31839e-09	2.35303e-08	11.0254	7.1881e-08	up	MYH10
56965	1.44623	7.92128	9.8949	9.55943e-15	5.44757e-13	23.2409	1.19964e-12	up	PARP6
2254	1.44809	6.25437	4.85788	7.43445e-06	2.97964e-05	3.14382	2.86237e-05	up	FGF9
100506710	1.44849	8.72818	8.94067	4.78517e-13	1.47858e-11	19.3815	1.34637e-10	up	EBLN3P
55904	1.45655	8.42613	9.62695	2.84965e-14	1.39192e-12	22.1636	3.83682e-11	up	KMT2E
165	1.45774	8.43635	5.57823	4.69441e-07	2.56716e-06	5.8266	3.49978e-06	up	AEBP1
4541	1.4662	8.97907	8.20914	9.92837e-12	2.03415e-10	16.392	6.20289e-10	up	MT-ND6
25818	1.47004	6.37805	7.42698	2.55984e-10	3.35579e-09	13.1917	8.97291e-09	up	KLK5
7267	1.47104	9.51925	8.92874	5.02694e-13	1.54186e-11	19.3329	1.08146e-09	up	TTC3
57526	1.47232	6.65019	6.55421	9.34135e-09	7.9621e-08	9.65761	1.0542e-07	up	PCDH19
221078	1.47498	7.12101	8.60949	1.88419e-12	4.79835e-11	18.0301	7.9899e-11	up	NSUN6
441273	1.49966	6.18869	11.5873	1.1299e-17	2.288e-15	29.8844	4.21553e-15	up	SPDYE2
5368	1.50115	7.55563	4.11762	0.000107042	0.000322768	0.578805	0.000373603	up	PNOC
59352	1.50217	8.38136	5.87254	1.46556e-07	9.17106e-07	6.96255	1.28437e-06	up	LGR6
619518	1.51436	6.74545	10.6078	5.39192e-16	4.88953e-14	26.0759	1.05784e-13	up	SSBP3-AS1
5411	1.51914	8.74535	9.05347	3.00383e-13	9.98161e-12	19.8407	1.89906e-10	up	PNN
115908	1.52194	9.13638	4.0709	0.000125759	0.000374068	0.424957	0.000514472	up	CTHRC1
2335	1.52345	10.1249	3.97532	0.00017436	0.000500638	0.113491	0.000537198	up	FN1
8943	1.52987	8.20706	8.82289	7.78661e-13	2.24938e-11	18.9014	2.17547e-10	up	AP3D1
635	1.53115	4.95147	7.84803	4.45409e-11	7.44272e-10	14.9132	8.85382e-10	up	BHMT
10468	1.53459	5.93105	5.26821	1.56739e-06	7.45351e-06	4.65321	9.75285e-06	up	FST
220001	1.54049	7.88623	8.57598	2.16504e-12	5.42744e-11	17.8931	8.33947e-11	up	VWCE
155400	1.54748	8.42699	10.1338	3.6285e-15	2.44128e-13	24.1962	4.96227e-13	up	NSUN5P1
155400	1.54748	8.42699	10.1338	3.6285e-15	2.44128e-13	24.1962	4.96227e-13	up
7058	1.56477	7.47666	4.75339	1.09618e-05	4.21438e-05	2.76854	4.29831e-05	up	THBS2
60674	1.56521	9.26326	9.87663	1.02966e-14	5.81996e-13	23.1676	1.01362e-12	up	GAS5
54832	1.57155	6.28437	14.3529	3.83413e-22	6.66404e-19	39.9926	5.09481e-18	up	VPS13C
387763	1.59172	7.05124	4.30863	5.48633e-05	0.000177739	1.21849	0.000218845	up	C11orf96
3178	1.60548	8.97797	11.818	4.61742e-18	1.17479e-15	30.7655	4.52129e-15	up	HNRNPA1
56265	1.60804	7.48886	6.33373	2.29224e-08	1.77269e-07	8.77767	5.78467e-07	up	CPXM1
6432	1.62094	9.15615	11.5578	1.26743e-17	2.54181e-15	29.7713	9.138e-14	up	SRSF7
8473	1.6304	7.58608	10.948	1.39148e-16	1.66165e-14	27.411	4.06526e-14	up	OGT
29896	1.64084	7.61627	11.514	1.50295e-17	2.87587e-15	29.6035	4.82295e-14	up	TRA2A
3181	1.64737	9.53296	10.9116	1.60789e-16	1.88404e-14	27.2686	1.39178e-12	up	HNRNPA2B1
91851	1.66098	6.60576	4.72961	1.19687e-05	4.55365e-05	2.68368	8.48567e-05	up	CHRDL1
91646	1.69119	5.05379	5.86075	1.53604e-07	9.5434e-07	6.91666	8.8437e-07	up	TDRD12
1513	1.70683	7.93595	6.88808	2.37547e-09	2.40161e-08	11.0016	2.83149e-08	up	CTSK
100302692	1.708	6.33827	9.39745	7.29428e-14	3.0611e-12	21.2366	1.74641e-11	up	FTX
10521	1.71005	8.27884	6.42148	1.60476e-08	1.28486e-07	9.12707	5.55288e-07	up	DDX17
9584	1.73957	9.64554	12.2894	7.572e-19	3.0371e-16	32.5445	5.19165e-15	up	RBM39
80097	1.74896	8.16661	13.0042	5.14026e-20	3.35033e-17	35.1885	1.25126e-16	up	MZT2B
51747	1.76278	8.96936	10.9286	1.50262e-16	1.78069e-14	27.3353	5.34034e-14	up	LUC7L3
57530	1.76301	7.63327	10.1037	4.09748e-15	2.69594e-13	24.0763	7.40572e-13	up	CGN
10725	1.76367	7.74529	8.7159	1.21241e-12	3.30553e-11	18.4648	7.94549e-10	up	NFAT5
57162	1.78598	6.46325	9.57623	3.50651e-14	1.65464e-12	21.9591	3.1086e-12	up	PELI1
7503	1.79751	9.94158	10.847	2.07738e-16	2.28042e-14	27.0161	9.84799e-13	up	XIST
151613	1.83736	7.32612	9.51064	4.58637e-14	2.0886e-12	21.6943	7.88878e-12	up	TTC14
158572	1.84368	6.63138	8.88951	5.91149e-13	1.77149e-11	19.1731	1.14092e-10	up	USP27X-DT
388677	1.84924	10.8302	12.2932	7.46247e-19	3.0371e-16	32.5588	7.84316e-16	up	NOTCH2NLA
10149	1.85783	9.24882	6.93015	1.99758e-09	2.06358e-08	11.1717	3.19915e-08	up	ADGRG2
1293	1.88048	10.1787	6.32714	2.35433e-08	1.81398e-07	8.75149	1.96739e-07	up	COL6A3
6169	1.88691	9.90098	14.1643	7.50008e-22	1.11735e-18	39.3355	1.25126e-16	up	RPL38
7516	1.89124	7.16399	16.6075	1.78296e-25	3.71872e-21	47.4824	3.50053e-20	up	XRCC2
25957	1.9	8.56774	9.77705	1.54442e-14	8.11387e-13	22.7678	1.79078e-12	up	PNISR
6168	1.9362	8.10174	11.4874	1.66736e-17	3.10502e-15	29.5013	1.07107e-14	up	RPL37A
6421	1.96705	8.49896	10.4328	1.08741e-15	9.0359e-14	25.3844	9.64805e-13	up	SFPQ
338657	2.04729	8.90269	12.6113	2.23687e-19	1.13791e-16	33.7435	3.21794e-16	up	CENATAC
6157	2.07764	9.25086	14.7914	8.19863e-23	2.13749e-19	41.5021	2.50236e-18	up	RPL27A
55870	2.11812	8.49234	13.0791	3.89312e-20	2.61931e-17	35.4614	3.58876e-15	up	ASH1L
440712	2.15574	9.71437	6.83321	2.97696e-09	2.92879e-08	10.7799	5.12087e-08	up	RHEX
80336	2.3519	6.32369	13.2062	2.43227e-20	1.87888e-17	35.9233	1.68053e-16	up	PABPC1L
1301	2.38268	5.9575	5.76233	2.27093e-07	1.3433e-06	6.5349	1.39689e-06	up	COL11A1
7536	2.40003	6.88795	11.0482	9.35955e-17	1.21526e-14	27.8018	1.28978e-12	up	SF1
10180	2.67558	7.43286	15.3563	1.16534e-23	6.07637e-20	43.4086	1.38386e-18	up	RBM6
283131	2.9735	9.09844	13.9159	1.82759e-21	2.5412e-18	38.4627	2.79089e-16	up	NEAT1
57730	4.07437	8.13378	14.5597	1.84675e-22	3.5016e-19	40.7077	3.09409e-17	up	ANKRD36B

## Sheet: 3_nvsls
mRNA	logFC	AveExpr	t	P.Value	adj.P.Val	B	fdr.pval	label	hgnc_symbol
55600	-6.99402	8.07654	-13.8701	9.40681e-23	4.68253e-21	41.3199	5.33401e-17	down	ITLN1
590	-5.44449	6.83682	-11.8123	4.76653e-19	1.11327e-17	32.8157	1.43669e-16	down	BCHE
4886	-4.89639	5.67824	-13.7866	1.31646e-22	6.37065e-21	40.9849	5.29647e-17	down	NPY1R
646	-4.85919	6.55223	-21.9928	3.57189e-35	7.4499e-32	69.7262	4.15017e-29	down	BNC1
55026	-4.75298	5.71721	-13.7919	1.28867e-22	6.25063e-21	41.0062	9.9743e-18	down	TMEM255A
84709	-4.57059	8.17558	-20.4197	4.99796e-33	3.72295e-30	64.8389	4.88772e-29	down	MGARP
140597	-4.48982	8.10408	-18.7221	1.39965e-30	4.17035e-28	59.2522	4.44974e-27	down	TCEAL2
3791	-4.31335	6.9902	-11.6113	1.12568e-18	2.4559e-17	31.959	8.57551e-15	down	KDR
339896	-4.17334	5.59954	-10.2717	3.81314e-16	5.04956e-15	26.1536	1.07672e-12	down	GADL1
9077	-4.15587	6.79613	-20.0486	1.66643e-32	9.93048e-30	63.646	1.12854e-28	down	DIRAS3
79589	-4.08508	5.8882	-19.5665	8.1481e-32	3.77656e-29	62.073	7.94212e-28	down	RNF128
1687	-4.07352	8.94298	-18.7313	1.35634e-30	4.12643e-28	59.2834	3.75978e-27	down	GSDME
4675	-4.03742	7.10329	-20.4534	4.48435e-33	3.59731e-30	64.9462	3.693e-29	down	NAP1L3
56849	-4.03574	6.1208	-24.2646	4.39926e-38	1.83511e-34	76.3324	5.87671e-33	down	TCEAL7
6695	-4.02996	7.4245	-17.1091	4.04423e-28	6.11236e-26	53.6232	5.62282e-25	down	SPOCK1
5918	-3.83448	7.49254	-12.295	6.16456e-20	1.70749e-18	34.8549	9.39576e-18	down	RARRES1
25805	-3.77053	7.75416	-19.4406	1.23875e-31	5.38261e-29	61.6577	5.90953e-28	down	BAMBI
55859	-3.74573	8.54678	-18.9119	7.33446e-31	2.46734e-28	59.8935	2.79342e-26	down	BEX1
794	-3.66362	7.6047	-16.6123	2.46984e-27	3.34502e-25	51.8237	5.4152e-24	down	CALB2
3223	-3.6635	8.62299	-17.4408	1.22923e-28	2.15445e-26	54.8071	1.50196e-25	down	HOXC6
152573	-3.63123	5.21563	-9.38136	1.97318e-14	1.95881e-13	22.2242	2.99936e-12	down	SHISA3
126	-3.62356	5.57387	-11.0469	1.28418e-17	2.2209e-16	29.5325	1.26752e-14	down	ADH1C
114801	-3.55694	6.7604	-16.1484	1.37538e-26	1.55904e-24	50.1151	1.31603e-21	down	TMEM200A
10544	-3.53351	6.62741	-16.0078	2.32727e-26	2.43919e-24	49.5917	4.18979e-23	down	PROCR
5101	-3.46552	5.15932	-11.2987	4.31766e-18	8.33829e-17	30.6189	4.19111e-14	down	PCDH9
6860	-3.4506	6.10192	-10.0862	8.64155e-16	1.07926e-14	25.3386	8.53854e-13	down	SYT4
220	-3.38374	7.97335	-11.9769	2.36605e-19	5.87893e-18	33.514	2.91393e-17	down	ALDH1A3
4212	-3.36402	8.3364	-13.5017	4.17253e-22	1.79067e-20	39.8351	2.7422e-18	down	MEIS2
316	-3.36329	7.34461	-21.1191	5.38068e-34	6.40933e-31	67.0449	1.11993e-29	down	AOX1
653145	-3.32827	6.22394	-14.7517	2.85399e-24	1.9264e-22	44.8028	2.11082e-21	down	ANXA8
653145	-3.32827	6.22394	-14.7517	2.85399e-24	1.9264e-22	44.8028	2.11082e-21	down
139221	-3.31339	8.25103	-13.9004	8.32875e-23	4.21763e-21	41.4412	2.47223e-20	down	PWWP3B
2202	-3.3046	7.66967	-11.4625	2.13217e-18	4.35987e-17	31.3223	2.60607e-16	down	EFEMP1
366	-3.23771	7.78134	-8.97592	1.2044e-13	1.05018e-12	20.4246	5.8055e-12	down	AQP9
51555	-3.22497	4.91038	-10.5664	1.04459e-16	1.54408e-15	27.4436	3.87887e-13	down	PEX5L
164312	-3.21903	6.23317	-17.9257	2.20853e-29	4.70035e-27	56.5129	4.45647e-26	down	LRRN4
80343	-3.16726	5.47588	-16.111	1.58144e-26	1.75448e-24	49.9762	3.38162e-22	down	SEL1L2
56925	-3.15024	8.87936	-14.7913	2.44488e-24	1.69976e-22	44.9569	1.32481e-21	down	LXN
4332	-3.14397	6.97816	-11.1082	9.84407e-18	1.74739e-16	29.7974	7.45302e-16	down	MNDA
1601	-3.03301	7.21096	-16.8486	1.04048e-27	1.4663e-25	52.6835	2.03527e-24	down	DAB2
26157	-3.02862	5.87808	-9.76479	3.58691e-15	4.04827e-14	23.9213	9.33325e-14	down	GIMAP2
9060	-3.02705	7.32514	-20.2227	9.45376e-33	6.16178e-30	64.2076	5.80505e-29	down	PAPSS2
3043	-3.02589	9.48428	-7.89838	1.48262e-11	9.27507e-11	15.6438	1.77137e-10	down	HBB
388650	-3.0173	5.74492	-19.3002	1.98029e-31	7.94286e-29	61.1924	6.01465e-28	down	DIPK1A
283383	-2.98435	5.50014	-14.82	2.1855e-24	1.52451e-22	45.0686	4.51084e-20	down	ADGRD1
6372	-2.96372	4.80272	-11.6605	9.1149e-19	2.01387e-17	32.1694	1.15995e-16	down	CXCL6
25927	-2.9543	7.94226	-18.0398	1.48064e-29	3.35671e-27	56.9101	6.8063e-26	down	CNRIP1
4744	-2.93463	6.42075	-19.4728	1.11277e-31	4.93809e-29	61.764	2.68286e-27	down	NEFH
7103	-2.92701	7.85585	-10.4237	1.95405e-16	2.74448e-15	26.8196	6.07916e-15	down	TSPAN8
389136	-2.91014	5.79589	-13.2718	1.06622e-21	4.22777e-20	38.8999	1.37025e-19	down	VGLL3
216	-2.88569	6.99912	-11.944	2.7206e-19	6.68356e-18	33.3748	2.06467e-17	down	ALDH1A1
574414	-2.8811	5.14201	-9.71406	4.49266e-15	4.98688e-14	23.6971	9.63494e-14	down	PRR9
2770	-2.87956	7.18316	-18.1329	1.06968e-29	2.59423e-27	57.2331	3.4528e-26	down	GNAI1
7412	-2.86698	7.75041	-10.1593	6.26009e-16	8.00532e-15	25.6597	3.18831e-13	down	VCAM1
6038	-2.86618	6.99839	-16.5958	2.62406e-27	3.46393e-25	51.7634	2.38688e-24	down	RNASE4
65055	-2.86141	7.29518	-10.9669	1.81824e-17	3.07817e-16	29.1859	8.05377e-16	down	REEP1
5999	-2.82112	6.17478	-14.95	1.31812e-24	9.57912e-23	45.5723	1.38088e-21	down	RGS4
7482	-2.81935	6.9533	-13.8918	8.62348e-23	4.35496e-21	41.4065	3.94958e-20	down	WNT2B
3489	-2.81484	7.86369	-14.865	1.83413e-24	1.29238e-22	45.2432	1.83561e-21	down	IGFBP6
23362	-2.81015	6.86113	-18.0477	1.43992e-29	3.30026e-27	56.9378	2.70103e-26	down	PSD3
57205	-2.78963	7.60787	-16.0029	2.36981e-26	2.47135e-24	49.5736	3.64387e-23	down	ATP10D
6566	-2.76488	5.97941	-18.9851	5.72254e-31	2.02297e-28	60.1398	1.89978e-27	down	SLC16A1
10216	-2.7611	5.20314	-9.32743	2.5092e-14	2.43984e-13	21.985	1.21653e-12	down	PRG4
5055	-2.75515	4.64439	-13.4856	4.4557e-22	1.90046e-20	39.7696	1.05383e-19	down	SERPINB2
4969	-2.72327	6.20873	-8.31211	2.34028e-12	1.64513e-11	17.4761	5.64614e-11	down	OGN
57631	-2.68551	5.34013	-20.9245	9.95031e-34	9.32677e-31	66.4366	1.11993e-29	down	LRCH2
11259	-2.68174	6.6498	-16.0693	1.84813e-26	2.00763e-24	49.8211	7.6363e-22	down	FILIP1L
167681	-2.6597	5.83159	-11.4014	2.7728e-18	5.57688e-17	31.0604	1.52578e-16	down	PRSS35
51765	-2.64725	6.15995	-18.2595	6.88512e-30	1.79504e-27	57.6706	3.07939e-26	down	STK26
22943	-2.63565	5.11704	-12.5943	1.75678e-20	5.58555e-19	36.1065	1.63124e-18	down	DKK1
1363	-2.63067	8.17485	-13.249	1.17084e-21	4.6076e-20	38.8066	4.29902e-19	down	CPE
10455	-2.61536	8.00868	-15.7162	6.98101e-26	6.4426e-24	48.4982	5.54894e-22	down	ECI2
6591	-2.61461	7.2969	-10.9071	2.35848e-17	3.92584e-16	28.9266	2.41855e-14	down	SNAI2
7980	-2.60995	7.98804	-9.51542	1.08628e-14	1.1205e-13	22.8182	3.61918e-13	down	TFPI2
8436	-2.5987	4.93738	-17.0413	5.16852e-28	7.69998e-26	53.3793	1.60844e-24	down	CAVIN2
56164	-2.58826	6.4637	-11.3489	3.47778e-18	6.86244e-17	30.8346	1.15518e-15	down	STK31
10098	-2.58272	7.36375	-15.7269	6.70372e-26	6.26993e-24	48.5385	4.05301e-23	down	TSPAN5
29118	-2.57454	4.89796	-11.5121	1.72283e-18	3.59691e-17	31.5348	9.90776e-16	down	DDX25
6770	-2.56528	6.61916	-12.0879	1.47808e-19	3.81066e-18	33.9831	1.42672e-17	down	STAR
10512	-2.56463	7.06755	-13.6256	2.52359e-22	1.14074e-20	40.3363	6.78413e-20	down	SEMA3C
5577	-2.55681	7.83437	-11.8776	3.60861e-19	8.69109e-18	33.0932	4.10783e-17	down	PRKAR2B
283349	-2.55649	7.59526	-15.9895	2.49207e-26	2.57313e-24	49.5236	1.87388e-23	down	RASSF3
5178	-2.54337	7.34822	-9.48642	1.23593e-14	1.26115e-13	22.6897	2.58819e-13	down	PEG3
127018	-2.52762	6.28974	-11.7142	7.24707e-19	1.63231e-17	32.398	2.53822e-15	down	LYPLAL1
4199	-2.50917	5.77452	-18.4874	3.13152e-30	8.64709e-28	58.4529	2.54705e-25	down	ME1
23643	-2.49612	6.19534	-12.8122	7.09266e-21	2.38599e-19	37.0108	1.72109e-18	down	LY96
9341	-2.49213	7.22019	-22.51	7.43912e-36	1.72397e-32	71.2756	1.32705e-31	down	VAMP3
10332	-2.49183	6.18916	-11.6345	1.01912e-18	2.24455e-17	32.0582	1.46325e-15	down	CLEC4M
51309	-2.48676	8.7843	-13.5287	3.73873e-22	1.62118e-20	39.9445	9.42039e-20	down	ARMCX1
1825	-2.43598	5.03326	-17.2854	2.14423e-28	3.38804e-26	54.2541	3.4277e-24	down	DSC3
140606	-2.43427	6.77998	-15.0703	8.26739e-25	6.24757e-23	46.0369	1.38296e-20	down	SELENOM
7474	-2.42446	8.39237	-11.5558	1.42791e-18	3.02324e-17	31.7219	1.73437e-16	down	WNT5A
5552	-2.424	6.74533	-10.9586	1.88455e-17	3.18267e-16	29.1502	1.02604e-15	down	SRGN
8836	-2.42008	6.11877	-13.0246	2.94543e-21	1.06102e-19	37.8869	6.27493e-19	down	GGH
23136	-2.41658	5.08015	-8.8223	2.39269e-13	1.97641e-12	19.7421	3.46812e-12	down	EPB41L3
3202	-2.40369	5.65033	-11.8936	3.3712e-19	8.18545e-18	33.161	2.62269e-17	down	HOXA5
51062	-2.39915	6.47121	-19.3821	1.50586e-31	6.39042e-29	61.4641	1.48631e-27	down	ATL1
858	-2.379	7.91316	-12.0959	1.42863e-19	3.69688e-18	34.017	2.9407e-17	down	CAV2
27075	-2.37211	9.45917	-11.1543	8.06292e-18	1.46488e-16	29.9964	1.05567e-15	down	TSPAN13
1073	-2.35821	7.83199	-14.1709	2.82269e-23	1.56994e-21	42.5195	1.90176e-20	down	CFL2
79624	-2.35674	7.25626	-12.5652	1.98448e-20	6.20544e-19	35.985	1.99352e-17	down	ARMT1
260293	-2.35605	6.43426	-6.36735	1.22594e-08	5.00968e-08	9.00013	5.98667e-08	down	CYP4X1
93035	-2.34659	7.24114	-4.08036	0.000107772	0.000246849	0.148091	0.000374144	down	PKHD1L1
623	-2.33261	5.55552	-18.8773	8.249e-31	2.69227e-28	59.7769	4.59314e-26	down	BDKRB1
4692	-2.32591	8.75202	-10.5175	1.29408e-16	1.88351e-15	27.2302	4.79093e-14	down	NDN
57628	-2.32481	4.8874	-13.2839	1.01479e-21	4.03923e-20	38.9491	1.73063e-19	down	DPP10
283298	-2.32015	7.00977	-9.90898	1.89284e-15	2.23045e-14	24.5578	5.74811e-14	down	OLFML1
3306	-2.3129	7.30325	-10.3543	2.65089e-16	3.61133e-15	26.5157	4.12583e-14	down	HSPA2
151887	-2.31239	6.83893	-10.4863	1.48391e-16	2.14038e-15	27.0938	4.43874e-15	down	CCDC80
151195	-2.31075	5.41624	-14.7873	2.48299e-24	1.72052e-22	44.9415	2.25856e-21	down	CCNYL1
2947	-2.30662	7.36434	-20.4383	4.70786e-33	3.63674e-30	64.8981	3.58159e-29	down	GSTM3
8412	-2.30101	6.64551	-13.7824	1.33902e-22	6.44986e-21	40.968	2.16219e-20	down	BCAR3
11010	-2.3002	5.98538	-14.1392	3.20371e-23	1.76306e-21	42.3933	1.4472e-20	down	GLIPR1
4674	-2.28199	5.95223	-15.0715	8.22851e-25	6.2408e-23	46.0416	2.48646e-22	down	NAP1L2
132720	-2.26517	5.40873	-15.6763	8.12062e-26	7.36399e-24	48.3477	1.64363e-22	down	FAM241A
5740	-2.26485	4.81125	-18.149	1.01112e-29	2.52974e-27	57.289	1.05338e-25	down	PTGIS
8611	-2.26388	8.22107	-12.3106	5.77332e-20	1.60552e-18	34.9203	5.54882e-18	down	PLPP1
6422	-2.2568	6.07969	-10.7448	4.78657e-17	7.55742e-16	28.2212	2.7974e-15	down	SFRP1
81493	-2.24558	4.81036	-12.7385	9.63415e-21	3.19459e-19	36.7054	1.36742e-18	down	SYNC
256435	-2.24197	4.80996	-10.3257	3.00667e-16	4.04321e-15	26.3903	4.59244e-14	down	ST6GALNAC3
26994	-2.23879	9.16579	-14.1591	2.95854e-23	1.63244e-21	42.4727	9.07267e-21	down	RNF11
2014	-2.22464	7.09243	-12.0536	1.70879e-19	4.34108e-18	33.8385	1.72218e-17	down	EMP3
23767	-2.223	7.41132	-9.91432	1.8486e-15	2.18078e-14	24.5813	9.65153e-14	down	FLRT3
266812	-2.22013	6.37956	-13.5311	3.70225e-22	1.6087e-20	39.9543	7.32188e-20	down	NAP1L5
4852	-2.21699	6.16715	-7.78079	2.50252e-11	1.51071e-10	15.1246	5.56708e-10	down	NPY
9945	-2.21084	7.35245	-12.5338	2.26283e-20	6.99199e-19	35.8541	1.8745e-18	down	GFPT2
8671	-2.21074	5.36759	-16.8288	1.11809e-27	1.5651e-25	52.612	8.77944e-25	down	SLC4A4
728392	-2.20932	7.77836	-9.74773	3.86904e-15	4.34982e-14	23.8459	7.05548e-13	down
729852	-2.2079	5.20504	-18.8006	1.07099e-30	3.43655e-28	59.5179	2.20942e-27	down	UMAD1
2215	-2.20198	6.6322	-5.80194	1.33867e-07	4.72191e-07	6.64953	6.68489e-07	down	FCGR3B
1475	-2.19567	7.6331	-9.96697	1.46429e-15	1.7532e-14	24.8134	1.82265e-13	down	CSTA
1318	-2.18757	6.68615	-17.3897	1.47536e-28	2.46172e-26	54.6257	4.03688e-24	down	SLC31A2
3512	-2.18096	4.4905	-7.06307	5.98119e-10	2.98159e-09	11.9815	3.85661e-09	down	JCHAIN
10962	-2.16974	7.12397	-12.5465	2.14512e-20	6.65786e-19	35.9074	1.90886e-18	down	MLLT11
6447	-2.15707	8.55395	-6.07549	4.2474e-08	1.60427e-07	7.7771	4.45577e-07	down	SCG5
80114	-2.15164	6.03144	-16.9477	7.25444e-28	1.04349e-25	53.0422	9.41852e-25	down	BICC1
7164	-2.14925	8.69173	-14.988	1.13701e-24	8.39355e-23	45.7195	3.23452e-22	down	TPD52L1
3162	-2.14881	7.13371	-13.1024	2.13734e-21	7.96045e-20	38.2066	2.37347e-19	down	HMOX1
55076	-2.14098	7.26706	-8.89858	1.70147e-13	1.44435e-12	20.081	1.05788e-11	down	TMEM45A
8854	-2.13687	7.20715	-13.1396	1.83441e-21	6.88136e-20	38.359	2.21224e-18	down	ALDH1A2
3988	-2.13571	8.78287	-10.1063	7.90801e-16	9.94797e-15	25.427	2.29711e-14	down	LIPA
79804	-2.1288	5.26442	-14.5896	5.38771e-24	3.4898e-22	44.1697	1.87596e-19	down	HAND2-AS1
9412	-2.12124	6.59128	-16.9488	7.22547e-28	1.04349e-25	53.0462	8.19366e-25	down	MED21
57515	-2.11721	9.19072	-11.3031	4.23732e-18	8.20592e-17	30.6376	4.25425e-16	down	SERINC1
2690	-2.11306	6.3502	-9.71807	4.41346e-15	4.90418e-14	23.7148	2.76788e-13	down	GHR
11080	-2.10981	5.88454	-19.9271	2.48003e-32	1.36121e-29	63.2521	1.58244e-28	down	DNAJB4
1114	-2.08791	6.21839	-10.399	2.17782e-16	3.01812e-15	26.7116	8.93944e-15	down	CHGB
5105	-2.08698	5.32054	-6.19042	2.60916e-08	1.01585e-07	8.25641	1.21214e-07	down	PCK1
8850	-2.08605	7.52892	-14.3598	1.3333e-23	7.92267e-22	43.2669	3.78045e-21	down	KAT2B
79971	-2.08275	7.80617	-11.7583	6.00229e-19	1.36969e-17	32.5859	8.69366e-17	down	WLS
3040	-2.07845	8.69897	-6.29152	1.69587e-08	6.78641e-08	8.68052	8.00632e-08	down	HBA2
2059	-2.07442	8.075	-10.6799	6.35561e-17	9.80466e-16	27.9387	7.0005e-15	down	EPS8
7436	-2.07389	7.78824	-10.7855	4.0072e-17	6.43899e-16	28.3983	4.02838e-15	down	VLDLR
11185	-2.0658	5.35423	-7.64928	4.48985e-11	2.62237e-10	14.5452	1.09297e-09	down	INMT
650	-2.06507	5.55048	-12.4439	3.29717e-20	9.75448e-19	35.4788	2.97926e-18	down	BMP2
9508	-2.06224	5.89478	-9.67842	5.26316e-15	5.76542e-14	23.5395	1.12641e-13	down	ADAMTS3
1266	-2.05827	7.16615	-14.2303	2.22908e-23	1.26681e-21	42.7548	2.49441e-20	down	CNN3
5567	-2.05669	5.15894	-16.7405	1.54387e-27	2.11845e-25	52.291	9.99766e-25	down	PRKACB
2799	-2.05078	7.14213	-17.3415	1.75321e-28	2.83726e-26	54.4542	2.25275e-25	down	GNS
1977	-2.03847	6.1069	-21.5592	1.35893e-34	1.88954e-31	68.4057	6.68665e-28	down	EIF4E
5305	-2.03782	6.59696	-16.4792	4.03027e-27	5.22107e-25	51.3365	2.618e-24	down	PIP4K2A
8630	-2.02298	4.76423	-7.41666	1.25902e-10	6.8455e-10	13.5236	1.2866e-09	down	HSD17B6
10659	-2.02212	6.89036	-14.9876	1.13889e-24	8.39355e-23	45.7179	3.11742e-22	down	CELF2
3036	-2.02179	6.27336	-10.2369	4.44579e-16	5.82815e-15	26.0006	6.98993e-14	down	HAS1
8910	-2.02118	7.9903	-9.50326	1.14672e-14	1.17876e-13	22.7643	2.47766e-12	down	SGCE
400120	-2.02092	6.81093	-6.32356	1.47879e-08	5.97271e-08	8.81541	7.72222e-08	down	SERTM1
80323	-2.01515	6.11524	-14.116	3.51316e-23	1.9232e-21	42.3015	6.83299e-21	down	CCDC68
4036	-2.00767	5.26635	-12.3821	4.27401e-20	1.22618e-18	35.2201	2.82509e-16	down	LRP2
157506	-2.00383	4.96533	-14.1174	3.49461e-23	1.91808e-21	42.3067	7.29204e-21	down	RDH10
2791	-2.00045	6.2582	-12.444	3.29543e-20	9.75448e-19	35.4793	2.58278e-18	down	GNG11
26577	-1.99876	5.68137	-9.22381	3.98286e-14	3.75036e-13	21.5253	1.2503e-12	down	PCOLCE2
10630	-1.99605	5.35996	-19.2425	2.40274e-31	9.45544e-29	61.0007	7.57797e-27	down	PDPN
9429	-1.99298	5.42381	-12.468	2.97973e-20	8.91653e-19	35.5797	7.84915e-18	down	ABCG2
1009	-1.99051	6.11478	-14.2153	2.36536e-23	1.33697e-21	42.6957	4.70082e-21	down	CDH11
144402	-1.98937	4.87335	-24.2874	4.12356e-38	1.83511e-34	76.3961	2.01024e-33	down	CPNE8
51375	-1.98563	8.18719	-11.2189	6.09429e-18	1.135e-16	30.2754	9.90102e-16	down	SNX7
51762	-1.9833	5.7314	-15.1174	6.89211e-25	5.32403e-23	46.2181	2.11607e-22	down	RAB8B
100127983	-1.97268	5.4412	-17.6168	6.56976e-29	1.21262e-26	55.4298	8.85642e-26	down	C8orf88
2627	-1.96911	6.70736	-15.9404	2.99663e-26	3.0055e-24	49.3401	1.92196e-21	down	GATA6
2643	-1.96802	6.68838	-8.59508	6.60678e-13	5.08854e-12	18.7325	8.85013e-12	down	GCH1
122786	-1.96512	7.32793	-9.30072	2.82651e-14	2.7255e-13	21.8665	2.26295e-12	down	FRMD6
6943	-1.9622	6.48018	-10.5837	9.68325e-17	1.43951e-15	27.5191	3.12415e-15	down	TCF21
79901	-1.95755	8.21061	-10.8919	2.52006e-17	4.17482e-16	28.8606	5.34326e-15	down	CYBRD1
286343	-1.9529	6.14529	-11.7338	6.66318e-19	1.51223e-17	32.4818	9.28923e-17	down	LURAP1L
6782	-1.95264	6.3988	-14.6829	3.73613e-24	2.45818e-22	44.5344	8.82921e-22	down	HSPA13
80310	-1.95257	6.98457	-13.7758	1.3752e-22	6.57856e-21	40.9414	2.48495e-20	down	PDGFD
2247	-1.95217	5.27392	-12.6692	1.2857e-20	4.19653e-19	36.4177	1.28611e-18	down	FGF2
140738	-1.95122	6.21481	-20.9141	1.02851e-33	9.32677e-31	66.4038	4.63501e-29	down	TMEM37
781	-1.95036	5.73199	-21.09	5.89713e-34	6.4735e-31	66.9542	6.85708e-30	down	CACNA2D1
1803	-1.94333	6.13786	-11.4801	1.97674e-18	4.09033e-17	31.3977	1.56986e-16	down	DPP4
3198	-1.94159	4.85633	-19.9805	2.08187e-32	1.20616e-29	63.4255	2.24926e-28	down	HOXA1
387882	-1.9348	6.37941	-9.37508	2.02922e-14	2.00723e-13	22.1963	4.08632e-13	down	C12orf75
55970	-1.93335	7.7409	-12.2403	7.76181e-20	2.11067e-18	34.6252	5.27999e-18	down	GNG12
25932	-1.93209	5.7742	-15.0587	8.64671e-25	6.51063e-23	45.9922	5.18579e-22	down	CLIC4
894	-1.93105	5.82049	-15.2774	3.72119e-25	3.03175e-23	46.832	8.84149e-22	down	CCND2
3399	-1.93086	7.14966	-9.35859	2.18388e-14	2.14652e-13	22.1232	4.90806e-13	down	ID3
57571	-1.92572	6.58491	-14.4554	9.13717e-24	5.60511e-22	43.6434	2.77015e-21	down	CARNS1
5274	-1.91718	5.65542	-13.6034	2.7613e-22	1.23855e-20	40.2466	4.80461e-20	down	SERPINI1
55190	-1.91429	6.34797	-17.8163	3.24445e-29	6.63426e-27	56.1308	1.31242e-25	down	NUDT11
7107	-1.91355	7.49477	-11.8753	3.64449e-19	8.74718e-18	33.0833	5.10797e-17	down	GPR137B
5010	-1.90976	6.71453	-12.752	9.10767e-21	3.02482e-19	36.7615	5.11849e-18	down	CLDN11
401397	-1.90765	7.62369	-17.2792	2.19199e-28	3.42434e-26	54.2322	2.1708e-24	down	SMIM30
340719	-1.90571	5.15909	-11.1698	7.53699e-18	1.37652e-16	30.0636	3.36886e-16	down	NANOS1
6252	-1.89761	5.76834	-10.6377	7.64334e-17	1.16024e-15	27.7548	6.20929e-15	down	RTN1
231	-1.89565	8.90482	-12.2321	8.03491e-20	2.17925e-18	34.5908	9.05947e-18	down	AKR1B1
3294	-1.89465	5.15264	-9.80989	2.93651e-15	3.34499e-14	24.1205	6.27382e-13	down	HSD17B2
81611	-1.89285	7.46996	-12.2219	8.38683e-20	2.26047e-18	34.548	2.41422e-17	down	ANP32E
81631	-1.89141	7.98072	-15.8946	3.55975e-26	3.46942e-24	49.1686	1.61046e-22	down	MAP1LC3B
7280	-1.89091	7.77233	-8.15318	4.75919e-12	3.1948e-11	16.7714	2.71687e-10	down	TUBB2A
3434	-1.8906	7.64601	-7.24073	2.7379e-10	1.42298e-09	12.7546	4.90254e-09	down	IFIT1
8622	-1.88165	4.83261	-11.5644	1.37609e-18	2.91975e-17	31.7588	8.52941e-16	down	PDE8B
8622	-1.88165	4.83261	-11.5644	1.37609e-18	2.91975e-17	31.7588	8.52941e-16	down
26269	-1.87882	7.18655	-13.7843	1.32901e-22	6.41646e-21	40.9754	4.30883e-20	down	FBXO8
55145	-1.87331	6.12947	-13.4837	4.48931e-22	1.91089e-20	39.7621	1.07404e-19	down	THAP1
100128893	-1.8696	7.04814	-13.0247	2.94406e-21	1.06102e-19	37.8873	4.55412e-19	down	GATA6-AS1
9122	-1.86726	5.69636	-8.7488	3.32322e-13	2.6803e-12	19.4155	4.31875e-12	down	SLC16A4
54951	-1.86713	8.12278	-12.9279	4.39052e-21	1.52622e-19	37.4889	8.31837e-19	down	COMMD8
5358	-1.86705	9.52884	-7.85711	1.7818e-11	1.10244e-10	15.4615	4.89163e-10	down	PLS3
203427	-1.86587	5.54605	-10.7669	4.34539e-17	6.90265e-16	28.3176	1.77671e-15	down	SLC25A43
10049	-1.86188	6.8727	-13.7167	1.74575e-22	8.21921e-21	40.7036	1.09005e-19	down	DNAJB6
8790	-1.85594	5.74689	-12.4666	2.99796e-20	8.94542e-19	35.5737	4.35218e-18	down	FPGT
8520	-1.85488	7.82075	-11.5673	1.35924e-18	2.88693e-17	31.7711	1.14938e-16	down	HAT1
5836	-1.8524	7.69513	-7.71938	3.28833e-11	1.95509e-10	14.8539	2.95633e-10	down	PYGL
26258	-1.84148	6.95292	-11.5359	1.55518e-18	3.27309e-17	31.6368	9.60094e-17	down	BLOC1S6
4306	-1.84025	6.56274	-10.4038	2.1318e-16	2.97213e-15	26.7328	1.35436e-14	down	NR3C2
116254	-1.83545	7.66543	-17.4133	1.35632e-28	2.33791e-26	54.7093	4.39766e-24	down	GINM1
387263	-1.8339	7.11596	-15.2526	4.09264e-25	3.27051e-23	46.7372	1.17627e-22	down	C6orf120
10810	-1.83289	7.65432	-11.1905	6.89116e-18	1.27194e-16	30.1529	4.11372e-16	down	WASF3
7485	-1.83279	8.56735	-10.3908	2.25779e-16	3.11241e-15	26.6756	5.60329e-14	down	GET1
51474	-1.83097	7.13462	-9.11601	6.44309e-14	5.87084e-13	21.0468	9.88747e-13	down	LIMA1
22911	-1.82983	7.02857	-14.2744	1.87053e-23	1.08371e-21	42.9295	5.31656e-21	down	WDR47
3045	-1.82805	5.73416	-6.20189	2.48497e-08	9.71671e-08	8.30441	1.73398e-07	down	HBD
23708	-1.82289	7.38303	-11.043	1.30628e-17	2.25538e-16	29.5155	1.44479e-14	down	GSPT2
55325	-1.8184	8.07216	-12.7289	1.00276e-20	3.31452e-19	36.6655	8.53568e-19	down	UFSP2
8027	-1.81645	8.0072	-13.5938	2.87127e-22	1.27689e-20	40.2076	4.08614e-20	down	STAM
34	-1.81343	8.59429	-11.0609	1.20855e-17	2.10582e-16	29.593	1.20864e-15	down	ACADM
8324	-1.81244	7.87227	-8.04222	7.80861e-12	5.0784e-11	16.2799	1.13917e-10	down	FZD7
91624	-1.81103	5.3843	-9.633	6.43999e-15	6.93795e-14	23.3386	1.2082e-13	down	NEXN
55783	-1.80459	7.21668	-12.0545	1.70246e-19	4.33028e-18	33.8422	3.72184e-17	down	CMTR2
857	-1.80308	9.08655	-7.29988	2.10927e-10	1.11393e-09	13.0127	5.09388e-09	down	CAV1
22936	-1.80299	5.34676	-13.8735	9.27851e-23	4.64081e-21	41.3336	1.93161e-20	down	ELL2
9403	-1.80138	9.55459	-11.2317	5.76655e-18	1.08232e-16	30.3305	1.03519e-15	down	SELENOF
285203	-1.79796	5.23064	-10.4011	2.15746e-16	2.99581e-15	26.7209	7.0005e-15	down	EOGT
387	-1.79507	7.52066	-13.6504	2.28246e-22	1.05089e-20	40.4364	9.81303e-20	down	RHOA
54810	-1.79459	4.72048	-13.9998	5.5911e-23	2.95224e-21	41.8384	8.16292e-20	down	GIPC2
3606	-1.79136	6.56835	-8.79052	2.75781e-13	2.25214e-12	19.6009	3.66877e-12	down	IL18
57817	-1.78284	5.32368	-8.48226	1.09403e-12	8.10596e-12	18.2314	1.91082e-11	down	HAMP
1805	-1.78123	4.95943	-7.75303	2.83131e-11	1.69643e-10	15.0022	4.77145e-10	down	DPT
84102	-1.78116	5.70144	-14.3948	1.16092e-23	6.97791e-22	43.4049	4.09156e-21	down	SLC41A2
119032	-1.77906	8.67812	-12.3849	4.22399e-20	1.21685e-18	35.2318	5.04076e-18	down	BORCS7
79070	-1.77676	5.48903	-11.3572	3.35486e-18	6.65034e-17	30.8704	1.96697e-16	down	POGLUT2
7056	-1.77261	5.68108	-11.1462	8.3503e-18	1.50168e-16	29.9615	5.44666e-16	down	THBD
3685	-1.77212	10.424	-10.4408	1.81246e-16	2.57335e-15	26.8945	8.36009e-15	down	ITGAV
28962	-1.77142	5.61676	-13.5688	3.17752e-22	1.40113e-20	40.1066	3.93263e-20	down	OSTM1
90843	-1.77033	7.76438	-12.4914	2.7019e-20	8.16718e-19	35.6773	7.30032e-18	down	TCEAL8
9355	-1.76999	5.07919	-11.4795	1.98166e-18	4.09629e-17	31.3952	1.14464e-15	down	LHX2
2274	-1.76897	9.70753	-8.99352	1.11336e-13	9.76094e-13	20.5028	7.5349e-12	down	FHL2
9452	-1.76397	6.54719	-12.3402	5.0972e-20	1.4386e-18	35.0445	5.53766e-18	down	ITM2A
25934	-1.7632	7.20296	-10.5275	1.23866e-16	1.80662e-15	27.2738	1.15127e-14	down	NIPSNAP3A
9653	-1.76261	6.18076	-12.3919	4.10063e-20	1.18623e-18	35.2614	2.98621e-18	down	HS2ST1
25978	-1.76252	7.83266	-13.4613	4.91893e-22	2.06427e-20	39.671	2.14347e-19	down	CHMP2B
28978	-1.76203	9.06981	-11.2755	4.77251e-18	9.09043e-17	30.5191	2.30907e-16	down	TMEM14A
51086	-1.76114	4.13812	-8.77296	2.98298e-13	2.42369e-12	19.5228	1.79271e-11	down	TNNI3K
2326	-1.76086	5.94769	-6.87046	1.38973e-09	6.55783e-09	11.1482	8.17955e-09	down	FMO1
22836	-1.76047	5.77037	-13.6199	2.58294e-22	1.16104e-20	40.3131	3.51817e-20	down	RHOBTB3
79827	-1.75977	5.46213	-13.0074	3.1621e-21	1.12931e-19	37.8161	2.99331e-19	down	CLMP
116496	-1.75686	6.59482	-7.17395	3.67414e-10	1.87777e-09	12.4635	9.36661e-09	down	NIBAN1
6036	-1.75651	4.96849	-6.84758	1.53564e-09	7.19424e-09	11.0496	2.82099e-08	down	RNASE2
10282	-1.75619	7.73507	-11.7805	5.4588e-19	1.25945e-17	32.6805	6.74067e-17	down	BET1
5311	-1.75249	8.05891	-9.7373	4.0523e-15	4.52696e-14	23.7998	9.924e-14	down	PKD2
56952	-1.75199	5.88555	-10.4882	1.47154e-16	2.12401e-15	27.1021	4.80026e-15	down	PRTFDC1
11326	-1.75193	6.9883	-4.79167	7.74909e-06	2.12131e-05	2.68731	2.09936e-05	down	VSIG4
283537	-1.75132	7.46365	-13.4764	4.62496e-22	1.95665e-20	39.7325	1.50008e-19	down	SLC46A3
51714	-1.74912	7.51795	-13.1492	1.76311e-21	6.66182e-20	38.3985	1.96315e-19	down	SELENOT
117854	-1.74822	6.40476	-10.5526	1.10947e-16	1.63074e-15	27.3835	4.09871e-15	down	TRIM6
29887	-1.74718	5.99146	-8.10951	5.78336e-12	3.82932e-11	16.5779	5.90344e-11	down	SNX10
114294	-1.74515	4.34139	-12.3404	5.09214e-20	1.4386e-18	35.0455	4.44454e-18	down	LACTB
2281	-1.73355	6.89868	-10.5467	1.13896e-16	1.67056e-15	27.3574	7.07366e-15	down	FKBP1B
55276	-1.73341	6.36203	-12.9548	3.92844e-21	1.37707e-19	37.5998	5.40028e-19	down	PGM2
400043	-1.73303	8.92096	-9.04206	8.96355e-14	8.00312e-13	20.7184	1.2485e-11	down	LINC02381
1827	-1.73213	5.55768	-12.7041	1.11144e-20	3.65635e-19	36.5629	9.80277e-19	down	RCAN1
4942	-1.7308	10.2724	-9.76774	3.54021e-15	4.00207e-14	23.9343	1.05219e-13	down	OAT
5321	-1.72962	6.12051	-6.8591	1.46036e-09	6.86471e-09	11.0992	3.55902e-08	down	PLA2G4A
344752	-1.72961	4.45382	-8.13419	5.18005e-12	3.45177e-11	16.6872	3.21493e-10	down	AADACL2
26022	-1.72938	9.46152	-11.2582	5.14283e-18	9.76568e-17	30.4446	2.21483e-16	down	TMEM98
57103	-1.72937	5.84239	-8.30567	2.40861e-12	1.68918e-11	17.4475	3.28378e-11	down	TIGAR
10776	-1.72633	7.4024	-11.9251	2.94871e-19	7.19312e-18	33.2945	3.99011e-17	down	ARPP19
683	-1.72566	5.46006	-11.01	1.50743e-17	2.57076e-16	29.3727	8.04975e-16	down	BST1
51313	-1.72555	6.38226	-11.3275	3.81276e-18	7.44595e-17	30.7429	3.91068e-16	down	GASK1B
8706	-1.72316	5.44464	-12.596	1.74489e-20	5.5562e-19	36.1133	4.31695e-18	down	B3GALNT1
7035	-1.72141	4.34872	-15.7113	7.11087e-26	6.53354e-24	48.4798	3.00656e-22	down	TFPI
93663	-1.71628	8.44815	-7.20047	3.26925e-10	1.6803e-09	12.579	2.70851e-09	down	ARHGAP18
4015	-1.71099	4.48923	-10.1585	6.27986e-16	8.02567e-15	25.6566	1.61516e-14	down	LOX
1634	-1.71079	8.88852	-5.54134	3.92761e-07	1.29515e-06	5.59463	2.42383e-06	down	DCN
9582	-1.71078	5.84503	-8.56702	7.48968e-13	5.70326e-12	18.6079	9.74785e-12	down	APOBEC3B
54675	-1.71076	6.68455	-12.6184	1.58909e-20	5.10688e-19	36.2065	1.75759e-18	down	CRLS1
4338	-1.70483	5.41528	-19.7997	3.76967e-32	1.872e-29	62.8371	9.36123e-29	down	MOCS2
56245	-1.70396	6.15836	-12.2815	6.52512e-20	1.80019e-18	34.7983	1.42692e-16	down	C21orf62
4919	-1.70347	6.11478	-10.4198	1.98724e-16	2.78548e-15	26.8028	6.99488e-15	down	ROR1
51727	-1.70164	7.70882	-12.8307	6.56761e-21	2.22371e-19	37.0874	1.0053e-18	down	CMPK1
4121	-1.69955	5.96769	-11.9937	2.2034e-19	5.4906e-18	33.585	2.12884e-16	down	MAN1A1
466	-1.69696	6.70228	-12.4105	3.79235e-20	1.10625e-18	35.3393	5.34935e-18	down	ATF1
84263	-1.69381	5.33881	-16.2727	8.65692e-27	1.03769e-24	50.5758	1.06708e-23	down	HSDL2
58527	-1.69329	7.98433	-8.92916	1.48423e-13	1.27184e-12	20.2169	2.9871e-12	down	ABRACL
56650	-1.69222	6.71345	-13.3395	8.0839e-22	3.25494e-20	39.1758	1.05721e-19	down	CLDND1
126364	-1.68724	7.00284	-6.54894	5.61337e-09	2.41797e-08	9.77013	3.29826e-08	down	LRRC25
25816	-1.68695	6.84885	-7.29468	2.15822e-10	1.13672e-09	12.99	2.6331e-09	down	TNFAIP8
57531	-1.68646	6.61124	-11.2184	6.10928e-18	1.13668e-16	30.2729	1.31749e-15	down	HACE1
64407	-1.68638	4.12389	-6.95536	9.58894e-10	4.64745e-09	11.5149	1.62628e-08	down	RGS18
55170	-1.6862	5.84589	-10.5587	1.08014e-16	1.59099e-15	27.4102	7.0005e-15	down	PRMT6
84417	-1.68589	6.90773	-6.80431	1.85436e-09	8.5757e-09	10.8633	1.22317e-08	down	ECRG4
10457	-1.68388	6.56457	-6.0774	4.21321e-08	1.59194e-07	7.78504	2.19206e-07	down	GPNMB
834	-1.68324	6.65854	-11.2509	5.30829e-18	1.00376e-16	30.413	9.39596e-16	down	CASP1
3326	-1.67961	9.19353	-8.87418	1.89752e-13	1.5984e-12	19.9726	6.11562e-12	down	HSP90AB1
23428	-1.67928	6.59332	-18.7329	1.34917e-30	4.12643e-28	59.2887	3.84881e-27	down	SLC7A8
51399	-1.67741	7.6499	-10.913	2.29868e-17	3.82937e-16	28.9522	8.95665e-15	down	TRAPPC4
51100	-1.67667	7.86355	-11.696	7.8305e-19	1.75425e-17	32.3209	4.97267e-17	down	SH3GLB1
9562	-1.6762	6.98257	-11.1401	8.5713e-18	1.53452e-16	29.9354	4.03547e-16	down	MINPP1
175	-1.67564	6.46412	-12.3337	5.23816e-20	1.4724e-18	35.0173	3.58439e-18	down	AGA
56271	-1.67527	8.74734	-8.83845	2.22601e-13	1.85341e-12	19.8138	2.58776e-11	down	BEX4
3290	-1.67436	6.48078	-9.44974	1.45518e-14	1.47764e-13	22.5272	2.85887e-13	down	HSD11B1
132789	-1.66695	6.0019	-12.3386	5.13074e-20	1.44416e-18	35.038	6.43489e-18	down	GNPDA2
84248	-1.66662	7.44816	-14.5143	7.24475e-24	4.55132e-22	43.8747	1.4447e-21	down	FYTTD1
147463	-1.66535	5.34779	-10.8258	3.35999e-17	5.4664e-16	28.5739	1.72597e-15	down	ANKRD29
90293	-1.66426	5.71605	-10.1929	5.397e-16	7.01778e-15	25.8075	1.28269e-14	down	KLHL13
5336	-1.66359	4.70564	-7.65262	4.42386e-11	2.58618e-10	14.5598	6.17334e-10	down	PLCG2
123	-1.66168	6.46777	-14.5054	7.50161e-24	4.67374e-22	43.84	1.42494e-21	down	PLIN2
4921	-1.66006	7.27733	-12.4568	3.12387e-20	9.30779e-19	35.5326	3.80518e-17	down	DDR2
2857	-1.65765	5.32388	-5.26175	1.22023e-06	3.74654e-06	4.48653	4.04859e-06	down	GPR34
4163	-1.65748	6.93151	-15.3899	2.41714e-25	2.04936e-23	47.2616	1.32481e-21	down	MCC
57493	-1.65295	8.56328	-8.71437	3.87611e-13	3.08919e-12	19.2625	5.67832e-12	down	HEG1
166379	-1.6519	6.16292	-11.3789	3.055e-18	6.10911e-17	30.9638	2.46274e-16	down	BBS12
338382	-1.65182	5.57748	-16.5933	2.64788e-27	3.47013e-25	51.7544	3.52151e-24	down	RAB7B
5573	-1.64925	8.51895	-10.1429	6.72939e-16	8.55301e-15	25.5877	3.41707e-14	down	PRKAR1A
5631	-1.64697	6.76646	-16.4595	4.33398e-27	5.54564e-25	51.2642	1.99465e-24	down	PRPS1
51200	-1.6465	5.9106	-17.4109	1.36765e-28	2.33811e-26	54.7011	1.31595e-25	down	CPA4
54332	-1.64046	6.01175	-8.06317	7.11174e-12	4.64692e-11	16.3727	1.06196e-10	down	GDAP1
79625	-1.63837	6.81985	-9.23754	3.74626e-14	3.54036e-13	21.5862	6.58774e-13	down	NDNF
116068	-1.63832	7.80673	-11.7018	7.64017e-19	1.7153e-17	32.3454	4.14225e-17	down	LYSMD3
540	-1.63723	6.99951	-10.5452	1.14606e-16	1.67978e-15	27.3512	5.35654e-15	down	ATP7B
55332	-1.63538	7.52609	-11.2921	4.44332e-18	8.5414e-17	30.5903	2.96721e-16	down	DRAM1
81573	-1.63497	5.20173	-13.4081	6.10962e-22	2.51835e-20	39.4549	8.47565e-20	down	ANKRD13C
9595	-1.63335	5.34542	-5.06971	2.62078e-06	7.68908e-06	3.7412	8.03724e-06	down	CYTIP
171024	-1.62949	6.16467	-9.98542	1.3495e-15	1.6279e-14	24.8947	3.21023e-14	down	SYNPO2
150	-1.62841	6.11277	-8.35947	1.89397e-12	1.35375e-11	17.6862	2.00756e-11	down	ADRA2A
157869	-1.62749	7.62856	-5.72567	1.83779e-07	6.34616e-07	6.33871	8.63016e-07	down	SBSPON
54793	-1.62725	6.37673	-11.1802	7.20689e-18	1.32319e-16	30.1082	9.72268e-16	down	KCTD9
54749	-1.62653	7.16299	-8.94365	1.39117e-13	1.19999e-12	20.2812	3.512e-12	down	EPDR1
81555	-1.62381	7.19748	-12.3427	5.04331e-20	1.42919e-18	35.0551	4.12625e-18	down	YIPF5
100131897	-1.62338	4.50386	-10.6151	8.43894e-17	1.26536e-15	27.6562	4.90793e-15	down	INSYN2B
115106	-1.62002	6.70639	-11.7929	5.17807e-19	1.19866e-17	32.7332	3.96417e-17	down	HAUS1
3075	-1.61994	8.40491	-6.81559	1.76547e-09	8.19551e-09	10.9118	1.57084e-08	down	CFH
4879	-1.61958	4.82089	-9.61987	6.82697e-15	7.30035e-14	23.2805	2.19894e-13	down	NPPB
79627	-1.61928	6.07748	-13.233	1.25012e-21	4.87361e-20	38.7412	1.32612e-19	down	OGFRL1
81537	-1.6178	5.41664	-16.1281	1.4836e-26	1.66363e-24	50.0397	9.2634e-24	down	SGPP1
51170	-1.61747	8.86415	-8.86252	1.99903e-13	1.67782e-12	19.9208	7.45032e-12	down	HSD17B11
4734	-1.61512	5.58135	-14.2156	2.36275e-23	1.33697e-21	42.6968	4.45777e-21	down	NEDD4
6990	-1.61259	8.77192	-8.91801	1.56002e-13	1.33295e-12	20.1673	6.16025e-12	down	DYNLT3
5090	-1.60966	7.89795	-8.88349	1.82023e-13	1.53889e-12	20.0139	2.96598e-12	down	PBX3
11096	-1.60811	5.81484	-6.40548	1.04098e-08	4.29937e-08	9.16127	5.32371e-08	down	ADAMTS5
7448	-1.60773	5.61109	-15.6276	9.7657e-26	8.74177e-24	48.164	1.86775e-22	down	VTN
7347	-1.60348	7.31367	-9.5319	1.0095e-14	1.04648e-13	22.8912	1.75158e-13	down	UCHL3
10438	-1.59829	7.83686	-9.53521	9.94734e-15	1.03323e-13	22.9058	2.17826e-13	down	C1D
51449	-1.59734	7.52888	-10.2246	4.69209e-16	6.13946e-15	25.9469	1.18864e-14	down	PCYOX1
51705	-1.59522	4.67522	-7.34041	1.76361e-10	9.41236e-10	13.1899	1.61079e-09	down	EMCN
9056	-1.59263	7.3186	-9.05809	8.34438e-14	7.4941e-13	20.7896	1.35068e-12	down	SLC7A7
221091	-1.59198	6.70219	-10.2798	3.67946e-16	4.8823e-15	26.1891	9.87463e-15	down	LRRN4CL
84888	-1.59163	7.17816	-11.2189	6.09484e-18	1.135e-16	30.2753	5.65511e-16	down	SPPL2A
29967	-1.58921	4.31537	-13.0613	2.53157e-21	9.23093e-20	38.0378	2.39923e-19	down	LRP12
25801	-1.58767	8.39577	-11.6538	9.38063e-19	2.07039e-17	32.1408	4.8475e-17	down	GCA
55032	-1.58548	7.06844	-11.0117	1.49637e-17	2.55818e-16	29.38	6.43546e-16	down	SLC35A5
648	-1.58389	9.6356	-5.06704	2.64852e-06	7.76829e-06	3.73094	1.78924e-05	down	BMI1
7180	-1.58012	4.14386	-4.85861	5.9843e-06	1.66575e-05	2.93818	1.65257e-05	down	CRISP2
145581	-1.57997	5.15773	-7.96713	1.0914e-11	6.95702e-11	15.9477	1.11654e-10	down	LRFN5
27253	-1.57842	6.46936	-6.37423	1.19031e-08	4.87937e-08	9.02919	6.37111e-08	down	PCDH17
23585	-1.57747	9.20526	-11.5117	1.72582e-18	3.59953e-17	31.533	1.06142e-16	down	TMEM50A
4277	-1.57631	5.83559	-8.3291	2.16915e-12	1.53623e-11	17.5515	2.81628e-11	down	MICB
10484	-1.57599	6.73163	-13.5313	3.69963e-22	1.6087e-20	39.955	6.98793e-20	down	SEC23A
26128	-1.57592	7.25241	-10.5067	1.35717e-16	1.96507e-15	27.1828	3.82276e-15	down	KIFBP
6675	-1.57422	8.61444	-9.46424	1.36417e-14	1.38928e-13	22.5915	2.29715e-13	down	UAP1
57826	-1.57417	7.85989	-9.75736	3.70717e-15	4.17271e-14	23.8884	7.63489e-14	down	RAP2C
7102	-1.5724	6.62022	-6.4735	7.77085e-09	3.26701e-08	9.44944	6.42752e-08	down	TSPAN7
9114	-1.57199	7.61703	-11.8468	4.11499e-19	9.75299e-18	32.9623	7.82914e-17	down	ATP6V0D1
3843	-1.56959	7.43886	-8.91703	1.56688e-13	1.33662e-12	20.163	2.34743e-12	down	IPO5
22800	-1.56844	6.55403	-10.7716	4.25639e-17	6.78194e-16	28.3382	1.27724e-15	down	RRAS2
286144	-1.56813	6.50985	-14.4926	7.89087e-24	4.88367e-22	43.7896	4.75557e-21	down	TRIQK
444	-1.56773	5.73279	-19.9288	2.46595e-32	1.36121e-29	63.2577	9.6527e-29	down	ASPH
125	-1.56458	5.29078	-6.17146	2.82808e-08	1.09475e-07	8.17713	1.49553e-07	down	ADH1B
493856	-1.56423	6.0411	-11.2959	4.37057e-18	8.42486e-17	30.6068	3.83985e-16	down	CISD2
4128	-1.56297	5.97856	-9.8834	2.11992e-15	2.48303e-14	24.4449	4.84905e-14	down	MAOA
3234	-1.56192	8.37977	-6.94655	9.96575e-10	4.81204e-09	11.4768	1.11171e-08	down	HOXD8
3397	-1.5583	6.94093	-5.1536	1.87955e-06	5.62356e-06	4.06512	1.50333e-05	down	ID1
23768	-1.55763	6.68039	-9.96454	1.48012e-15	1.76911e-14	24.8027	3.52591e-14	down	FLRT2
114769	-1.55556	5.56042	-19.0545	4.52566e-31	1.62744e-28	60.3726	8.86539e-24	down	CARD16
2213	-1.55526	5.39194	-4.81663	7.03855e-06	1.93697e-05	2.78064	1.95027e-05	down	FCGR2B
9949	-1.55473	5.74119	-13.2048	1.40315e-21	5.41954e-20	38.6261	1.32086e-19	down	AMMECR1
9554	-1.55367	6.51324	-11.9483	2.67128e-19	6.58569e-18	33.393	2.2891e-17	down	SEC22B
5054	-1.54795	6.0472	-9.29693	2.87458e-14	2.76545e-13	21.8498	5.00971e-13	down	SERPINE1
51302	-1.54746	5.95867	-10.4117	2.05963e-16	2.88113e-15	26.7672	5.38759e-15	down	CYP39A1
59084	-1.54694	6.41278	-8.46586	1.17723e-12	8.66085e-12	18.1586	1.53844e-11	down	ENPP5
27032	-1.54614	7.21342	-10.4965	1.4194e-16	2.05301e-15	27.1381	4.37339e-15	down	ATP2C1
90	-1.54142	8.08541	-10.3545	2.64882e-16	3.61089e-15	26.5165	1.70746e-14	down	ACVR1
51141	-1.53181	7.18841	-10.928	2.15356e-17	3.61358e-16	29.0172	3.57285e-15	down	INSIG2
10490	-1.53072	6.32298	-13.247	1.1804e-21	4.63648e-20	38.7984	2.37347e-19	down	VTI1B
26278	-1.53038	6.39538	-8.22274	3.48853e-12	2.39343e-11	17.0797	3.98495e-11	down	SACS
80740	-1.52997	6.27763	-5.5932	3.17499e-07	1.05953e-06	5.80292	1.37197e-06	down	LY6G6C
84981	-1.52936	8.22303	-7.41912	1.24541e-10	6.78211e-10	13.5344	2.70125e-09	down	MIR22HG
83468	-1.52858	7.06276	-8.44274	1.30542e-12	9.53999e-12	18.0559	3.12239e-11	down	GLT8D2
306	-1.52319	9.00633	-5.54945	3.79936e-07	1.25544e-06	5.62713	2.5115e-06	down	ANXA3
9867	-1.52275	8.18291	-10.5535	1.10526e-16	1.6257e-15	27.3873	3.34196e-15	down	PJA2
2152	-1.52255	6.62735	-8.49024	1.05567e-12	7.84122e-12	18.2668	2.24402e-11	down	F3
2773	-1.51968	7.25027	-9.49215	1.20482e-14	1.23362e-13	22.7151	3.89012e-13	down	GNAI3
79974	-1.51786	6.55457	-12.0482	1.74843e-19	4.42561e-18	33.8156	1.00319e-17	down	CPED1
10286	-1.51729	8.36084	-10.5305	1.2226e-16	1.78444e-15	27.2868	4.22965e-15	down	BCAS2
154743	-1.51497	6.99333	-10.7142	5.46957e-17	8.55163e-16	28.0883	1.67445e-15	down	BMT2
57088	-1.51429	9.02041	-7.20561	3.19606e-10	1.64431e-09	12.6014	3.99125e-09	down	PLSCR4
54443	-1.51418	5.03966	-8.13816	5.08924e-12	3.39994e-11	16.7048	6.09802e-11	down	ANLN
54541	-1.5139	5.17671	-13.1553	1.71973e-21	6.53341e-20	38.4233	2.14347e-19	down	DDIT4
8540	-1.51238	6.24617	-12.195	9.39844e-20	2.5099e-18	34.4345	7.23245e-18	down	AGPS
716	-1.51194	8.11291	-7.36963	1.55002e-10	8.32144e-10	13.3177	2.18861e-09	down	C1S
151011	-1.51091	7.60741	-13.0674	2.46908e-21	9.05056e-20	38.0627	2.26407e-19	down	SEPTIN10
26503	-1.50886	7.11925	-12.4918	2.69782e-20	8.16668e-19	35.6788	2.22432e-18	down	SLC17A5
2730	-1.50808	5.29765	-8.80323	2.60551e-13	2.14124e-12	19.6573	4.17601e-12	down	GCLM
9070	-1.50715	9.05785	-13.7785	1.36011e-22	6.53639e-21	40.9524	1.00709e-19	down	ASH2L
2782	-1.49751	8.96348	-11.7539	6.11448e-19	1.39377e-17	32.5675	8.90797e-17	down	GNB1
25898	-1.49687	6.27753	-11.8657	3.79626e-19	9.08012e-18	33.0426	1.99766e-17	down	RCHY1
84935	-1.49605	6.33597	-14.5053	7.50685e-24	4.67374e-22	43.8393	3.61282e-21	down	MEDAG
2697	-1.4958	10.4428	-5.48888	4.8672e-07	1.58518e-06	5.38473	3.85936e-06	down	GJA1
79633	-1.49513	5.79892	-10.0302	1.10684e-15	1.35637e-14	25.0921	2.37155e-14	down	FAT4
10026	-1.49477	5.84177	-12.0275	1.90916e-19	4.79173e-18	33.7279	2.40563e-17	down	PIGK
51645	-1.49365	7.2639	-12.1481	1.14571e-19	3.00959e-18	34.237	3.31038e-17	down	PPIL1
85313	-1.49274	6.30125	-11.3259	3.84044e-18	7.479e-17	30.7357	1.85478e-16	down	PPIL4
51339	-1.49263	5.73048	-7.46062	1.03646e-10	5.73712e-10	13.7163	7.41632e-10	down	DACT1
58505	-1.48914	9.22816	-9.14244	5.72617e-14	5.27754e-13	21.1641	1.35267e-12	down	OSTC
11015	-1.48835	6.42166	-15.2606	3.96859e-25	3.20504e-23	46.7679	2.56014e-22	down	KDELR3
283	-1.48741	6.20782	-12.472	2.93048e-20	8.7944e-19	35.5964	9.12802e-18	down	ANG
526	-1.48636	7.95403	-12.0104	2.05235e-19	5.13261e-18	33.6558	2.0677e-17	down	ATP6V1B2
9043	-1.48468	6.82946	-12.0648	1.62991e-19	4.16605e-18	33.8856	9.03123e-18	down	SPAG9
6708	-1.4832	4.29838	-7.63626	4.75701e-11	2.7637e-10	14.4879	2.13517e-09	down	SPTA1
3841	-1.48016	6.79138	-6.26628	1.88875e-08	7.50786e-08	8.57445	1.54411e-07	down	KPNA5
80856	-1.47723	5.05739	-11.6728	8.64927e-19	1.91913e-17	32.2217	4.04756e-17	down	LNPK
10184	-1.47697	7.84561	-13.2926	9.79218e-22	3.91256e-20	38.9847	1.28366e-19	down	LHFPL2
223117	-1.47648	3.92808	-8.79218	2.73744e-13	2.23813e-12	19.6082	2.73099e-11	down	SEMA3D
9200	-1.47624	5.45351	-12.6791	1.23379e-20	4.03975e-19	36.4588	9.40045e-19	down	HACD1
7991	-1.47476	6.20885	-9.25988	3.39098e-14	3.22212e-13	21.6854	8.23397e-13	down	TUSC3
25842	-1.47445	6.97398	-12.4541	3.15899e-20	9.399e-19	35.5215	6.03134e-18	down	ASF1A
23582	-1.47225	8.33287	-10.2106	4.99183e-16	6.51123e-15	25.8852	2.16935e-14	down	CCNDBP1
8754	-1.47044	5.49814	-13.5003	4.19737e-22	1.79763e-20	39.8292	9.42039e-20	down	ADAM9
285381	-1.46989	6.36522	-9.56053	8.88789e-15	9.29663e-14	23.0179	3.24608e-13	down	DPH3
9689	-1.468	7.79153	-11.0707	1.15846e-17	2.02192e-16	29.6352	7.92209e-16	down	BZW1
25938	-1.46749	6.97598	-9.71207	4.53266e-15	5.02593e-14	23.6883	1.25562e-13	down	HEATR5A
3764	-1.46747	6.18618	-10.5216	1.27121e-16	1.8528e-15	27.2479	5.30956e-15	down	KCNJ8
51715	-1.46699	5.61131	-8.94729	1.36871e-13	1.18306e-12	20.2974	2.9201e-12	down	RAB23
1024	-1.46648	5.30604	-12.0591	1.6692e-19	4.25085e-18	33.8618	1.21162e-17	down	CDK8
7430	-1.46496	8.16789	-8.02305	8.50564e-12	5.50596e-11	16.1951	1.08529e-10	down	EZR
79699	-1.46458	7.68717	-9.29901	2.84806e-14	2.74436e-13	21.859	1.11925e-12	down	ZYG11B
25912	-1.46094	7.46332	-11.1473	8.31117e-18	1.49694e-16	29.9661	4.76434e-15	down	C1orf43
5641	-1.46066	7.93412	-8.29679	2.50601e-12	1.75396e-11	17.4082	2.75144e-11	down	LGMN
1717	-1.45709	6.96889	-13.7935	1.28049e-22	6.22543e-21	41.0125	4.6735e-20	down	DHCR7
127253	-1.45531	7.90444	-10.9514	1.94467e-17	3.28156e-16	29.1189	5.79695e-15	down	TYW3
9590	-1.45257	6.43112	-6.51065	6.6216e-09	2.81678e-08	9.60723	7.14072e-08	down	AKAP12
10923	-1.45218	8.76549	-10.3972	2.19481e-16	3.03763e-15	26.7038	7.81769e-15	down	SUB1
4753	-1.45179	8.48682	-5.15432	1.87414e-06	5.60898e-06	4.06793	7.02053e-06	down	NELL2
139818	-1.45049	5.94929	-7.92881	1.29463e-11	8.16267e-11	15.7783	1.13265e-10	down	DOCK11
91689	-1.44952	8.72139	-7.64026	4.67336e-11	2.71662e-10	14.5054	9.45338e-10	down	SMDT1
780776	-1.44929	5.07134	-11.4919	1.87891e-18	3.90323e-17	31.4483	5.61515e-16	down	TVP23A
7345	-1.4487	5.72607	-16.1718	1.26025e-26	1.47669e-24	50.2021	9.52903e-24	down	UCHL1
50999	-1.44868	4.75054	-21.5857	1.25174e-34	1.86482e-31	68.487	1.65046e-30	down	TMED5
2992	-1.44659	8.49394	-10.4026	2.14315e-16	2.97997e-15	26.7276	1.01026e-14	down	GYG1
24146	-1.44588	7.82258	-8.83071	2.30436e-13	1.91102e-12	19.7795	1.61435e-11	down	CLDN15
2273	-1.44097	5.69904	-13.0747	2.39565e-21	8.82795e-20	38.0928	2.003e-19	down	FHL1
5140	-1.4403	3.90696	-7.83612	1.95632e-11	1.20363e-10	15.3688	2.73953e-10	down	PDE3B
55975	-1.44004	5.51496	-11.5902	1.23221e-18	2.66324e-17	31.8689	1.15995e-16	down	KLHL7
6646	-1.43869	5.67337	-9.33926	2.38037e-14	2.32525e-13	22.0375	4.60419e-13	down	SOAT1
401548	-1.43471	6.45278	-11.2345	5.69841e-18	1.07461e-16	30.3423	4.70403e-16	down	SNX30
170302	-1.4342	6.46227	-11.2782	4.71678e-18	9.00071e-17	30.5308	1.77185e-16	down	ARX
8803	-1.43395	8.18344	-8.48529	1.07929e-12	7.99955e-12	18.2449	3.83823e-11	down	SUCLA2
51136	-1.43304	4.53568	-18.4918	3.08458e-30	8.64709e-28	58.4679	4.63929e-27	down	RNFT1
6643	-1.43249	7.01339	-9.91527	1.84083e-15	2.17285e-14	24.5855	3.89724e-14	down	SNX2
1389	-1.43129	7.9156	-10.0428	1.04683e-15	1.28889e-14	25.1476	4.84951e-14	down	CREBL2
27303	-1.43094	4.90428	-13.6936	1.91653e-22	8.98273e-21	40.6106	1.72186e-19	down	RBMS3
6445	-1.42907	5.67203	-7.52753	7.70584e-11	4.34263e-10	14.0099	5.64182e-10	down	SGCG
10404	-1.4276	7.0839	-11.0858	1.08485e-17	1.90461e-16	29.7006	6.25997e-16	down	CPQ
7220	-1.4249	6.79085	-7.2457	2.67861e-10	1.39391e-09	12.7762	7.006e-09	down	TRPC1
29982	-1.42459	5.68747	-11.3095	4.12115e-18	8.01069e-17	30.6654	1.60414e-16	down	NRBF2
85453	-1.42336	7.62901	-6.83088	1.65158e-09	7.6994e-09	10.9777	6.78661e-08	down	TSPYL5
27347	-1.42327	6.80846	-8.8495	2.11875e-13	1.77117e-12	19.8629	1.32686e-11	down	STK39
374986	-1.42275	6.05377	-11.9464	2.69341e-19	6.63241e-18	33.3848	1.64717e-17	down	MIGA1
25945	-1.42133	5.76854	-8.14656	4.90182e-12	3.28104e-11	16.742	6.25021e-11	down	NECTIN3
93380	-1.42121	8.19222	-9.95006	1.57807e-15	1.87865e-14	24.7389	1.03727e-13	down	MMGT1
51191	-1.42078	7.37923	-6.86841	1.40217e-09	6.61355e-09	11.1394	1.37118e-08	down	HERC5
26960	-1.42072	6.19459	-11.3271	3.82048e-18	7.44708e-17	30.7409	1.88093e-16	down	NBEA
2908	-1.42033	8.42126	-9.29807	2.86001e-14	2.75398e-13	21.8548	7.59483e-13	down	NR3C1
83604	-1.41884	7.52852	-6.6087	4.33554e-09	1.89573e-08	10.0249	4.95305e-08	down	TMEM47
84548	-1.41868	6.0421	-15.996	2.4321e-26	2.52369e-24	49.5478	7.87502e-24	down	TMEM185A
83452	-1.41858	6.16954	-6.09063	3.98386e-08	1.50965e-07	7.84008	3.2013e-07	down	RAB33B
9749	-1.4184	7.04639	-10.4703	1.59197e-16	2.28204e-15	27.0238	7.1261e-15	down	PHACTR2
3001	-1.41826	5.93191	-3.96354	0.000162462	0.000361629	-0.244505	0.00056003	down	GZMA
494143	-1.41762	4.03304	-12.3141	5.68661e-20	1.58564e-18	34.9354	3.66598e-18	down	CHAC2
400	-1.41656	7.62782	-10.9265	2.16768e-17	3.63435e-16	29.0107	4.28284e-15	down	ARL1
56648	-1.41579	4.17903	-11.8226	4.56193e-19	1.06908e-17	32.8595	3.51123e-17	down	EIF5A2
134429	-1.41552	5.94884	-11.7606	5.94323e-19	1.3577e-17	32.5958	3.09743e-17	down	STARD4
7326	-1.4137	6.98188	-10.5306	1.22181e-16	1.78444e-15	27.2874	6.51396e-15	down	UBE2G1
2258	-1.4136	5.04757	-10.6008	8.98428e-17	1.34134e-15	27.5938	3.27534e-15	down	FGF13
23673	-1.41297	8.20366	-12.4246	3.57547e-20	1.04972e-18	35.398	3.64429e-18	down	STX12
7385	-1.41095	8.6177	-7.94905	1.18297e-11	7.49489e-11	15.8678	3.74959e-10	down	UQCRC2
6347	-1.41022	6.86	-5.41107	6.67989e-07	2.13456e-06	5.07511	2.95284e-06	down	CCL2
5238	-1.41002	6.43842	-12.1286	1.24409e-19	3.2598e-18	34.1549	6.7806e-18	down	PGM3
51678	-1.40985	4.40987	-16.1507	1.3635e-26	1.55401e-24	50.1238	1.17176e-23	down	PALS2
4082	-1.40935	7.28625	-11.7665	5.79567e-19	1.32917e-17	32.6208	2.21981e-16	down	MARCKS
54107	-1.40895	7.14702	-9.73238	4.14175e-15	4.62197e-14	23.7781	2.17177e-13	down	POLE3
5236	-1.4085	9.19862	-9.22301	3.99708e-14	3.76205e-13	21.5218	3.86832e-12	down	PGM1
221895	-1.40445	6.11172	-10.6291	7.93802e-17	1.19887e-15	27.7171	2.37142e-15	down	JAZF1
55471	-1.40237	5.89188	-6.57907	4.92818e-09	2.13828e-08	9.89854	2.59458e-08	down	NDUFAF7
10655	-1.40221	4.1884	-6.6702	3.32153e-09	1.4787e-08	10.2878	2.53347e-08	down	DMRT2
340542	-1.3992	7.807	-7.05957	6.07366e-10	3.02479e-09	11.9664	7.39783e-09	down	BEX5
100132891	-1.39593	4.22304	-8.89039	1.76495e-13	1.49458e-12	20.0446	2.57789e-12	down	MSC-AS1
10190	-1.39457	7.75717	-9.13744	5.8555e-14	5.38247e-13	21.1419	2.18294e-12	down	TXNDC9
8988	-1.39379	5.61196	-9.02058	9.86603e-14	8.72301e-13	20.623	1.89475e-12	down	HSPB3
23682	-1.39373	7.50319	-9.26536	3.30913e-14	3.15297e-13	21.7097	5.56627e-13	down	RAB38
6450	-1.39319	6.31401	-7.71534	3.34788e-11	1.98936e-10	14.8361	5.56979e-10	down	SH3BGR
9955	-1.39088	6.17844	-6.19056	2.60762e-08	1.01544e-07	8.25699	1.52997e-07	down	HS3ST3A1
166968	-1.39033	4.51027	-17.3589	1.6474e-28	2.71232e-26	54.5161	2.89089e-24	down	MIER3
950	-1.38947	7.09459	-10.4344	1.86435e-16	2.6309e-15	26.8664	5.38047e-15	down	SCARB2
1429	-1.38864	8.88883	-7.52356	7.84268e-11	4.41617e-10	13.9925	1.78966e-09	down	CRYZ
285237	-1.38676	6.20938	-12.1147	1.31948e-19	3.44006e-18	34.0962	7.67927e-18	down	C3orf38
2023	-1.38606	6.71595	-12.3885	4.15961e-20	1.20162e-18	35.2472	2.76981e-18	down	ENO1
4893	-1.38539	7.08893	-11.1853	7.04905e-18	1.29878e-16	30.1303	7.90675e-16	down	NRAS
79710	-1.38448	6.82703	-12.6895	1.18139e-20	3.88036e-19	36.5021	3.9958e-18	down	MORC4
81542	-1.38425	7.43674	-11.7969	5.08905e-19	1.17936e-17	32.7505	3.1815e-17	down	TMX1
7259	-1.38354	5.84379	-11.3485	3.48375e-18	6.86772e-17	30.8328	1.36709e-16	down	TSPYL1
55529	-1.38077	5.71392	-8.91167	1.60486e-13	1.36679e-12	20.1392	3.05393e-12	down	PIP4P2
51527	-1.38025	8.29962	-8.18421	4.14345e-12	2.80675e-11	16.9089	1.51249e-10	down	GSKIP
55754	-1.37534	5.79093	-9.90834	1.89819e-15	2.2355e-14	24.5549	3.73857e-14	down	TMEM30A
8724	-1.37283	10.3429	-10.0705	9.26251e-16	1.15199e-14	25.2695	5.08733e-14	down	SNX3
644	-1.37172	5.95598	-12.5845	1.83052e-20	5.78472e-19	36.0655	3.01404e-18	down	BLVRA
168537	-1.37131	5.09349	-4.09019	0.000104085	0.000238954	0.181443	0.000251457	down	GIMAP7
6441	-1.37069	6.55549	-5.5076	4.50901e-07	1.47451e-06	5.45953	1.57321e-06	down	SFTPD
5352	-1.36984	7.76064	-5.70862	1.97226e-07	6.7869e-07	6.26947	1.43103e-06	down	PLOD2
3912	-1.36896	7.31906	-5.15821	1.84537e-06	5.52921e-06	4.08301	7.00316e-06	down	LAMB1
28998	-1.36676	6.54758	-8.35303	1.94924e-12	1.39087e-11	17.6577	3.64794e-11	down	MRPL13
54708	-1.36566	6.97767	-15.0309	9.63126e-25	7.19997e-23	45.8848	7.17096e-22	down	MARCHF5
57608	-1.36521	5.28711	-8.31637	2.29613e-12	1.61628e-11	17.495	2.25254e-11	down	JCAD
7978	-1.36456	5.70895	-6.65698	3.51748e-09	1.55961e-08	10.2313	2.3344e-08	down	MTERF1
23414	-1.3629	8.58361	-4.73346	9.68827e-06	2.61205e-05	2.4707	5.13942e-05	down	ZFPM2
105377441	-1.36049	6.8312	-5.06063	2.71637e-06	7.95274e-06	3.70631	8.72608e-06	down	LINC02511
11258	-1.35981	9.04961	-13.4865	4.43989e-22	1.8976e-20	39.7732	6.35755e-18	down	DCTN3
347902	-1.35814	9.70702	-5.45955	5.48529e-07	1.77485e-06	5.26778	5.07277e-06	down	AMIGO2
389203	-1.35725	8.7527	-5.67586	2.25845e-07	7.70941e-07	6.13665	1.62883e-06	down	SMIM20
1633	-1.35544	6.72913	-9.02506	9.67072e-14	8.57577e-13	20.6429	2.20366e-12	down	DCK
901	-1.35438	6.30215	-11.8893	3.43372e-19	8.29862e-18	33.1427	1.10514e-16	down	CCNG2
5359	-1.35142	7.96395	-7.69478	3.66814e-11	2.16916e-10	14.7455	5.53439e-10	down	PLSCR1
51088	-1.35128	5.59704	-7.4407	1.132e-10	6.21319e-10	13.6289	9.7895e-10	down	KLHL5
9650	-1.34908	4.96894	-12.5774	1.88576e-20	5.94129e-19	36.0359	1.2691e-18	down	MTFR1
51397	-1.34884	5.44167	-25.8051	6.12234e-40	6.38468e-36	80.5332	2.8388e-35	down	COMMD10
39	-1.34838	6.56988	-13.6584	2.2098e-22	1.02195e-20	40.4686	3.65887e-20	down	ACAT2
1545	-1.34718	5.87258	-4.80639	7.32224e-06	2.00947e-05	2.74229	2.95728e-05	down	CYP1B1
653121	-1.34513	7.6317	-7.54966	6.98587e-11	3.95924e-10	14.1071	5.0963e-10	down	ZBTB8A
266655	-1.34472	6.80573	-8.50573	9.85062e-13	7.3666e-12	18.3356	1.20191e-11	down	BRD3OS
6424	-1.34449	6.46837	-4.58194	1.72197e-05	4.46927e-05	1.91379	5.20997e-05	down	SFRP4
137492	-1.34361	6.37648	-9.76355	3.60668e-15	4.06838e-14	23.9158	6.841e-14	down	VPS37A
51019	-1.34324	7.67144	-10.5852	9.61846e-17	1.4309e-15	27.5258	2.50086e-15	down	WASHC3
8406	-1.34234	6.03804	-6.18199	2.70438e-08	1.04999e-07	8.22114	2.97652e-07	down	SRPX
1842	-1.34167	6.66995	-9.46501	1.35949e-14	1.38519e-13	22.5949	2.20054e-13	down	ECM2
59269	-1.34149	5.46296	-10.6923	6.01862e-17	9.33311e-16	27.993	7.07617e-15	down	HIVEP3
3417	-1.33761	8.40911	-8.23665	3.27846e-12	2.25935e-11	17.1414	8.21644e-11	down	IDH1
3248	-1.33754	5.19515	-4.49534	2.38211e-05	6.04646e-05	1.60017	6.04084e-05	down	HPGD
7321	-1.33674	3.9499	-11.8919	3.3964e-19	8.23706e-18	33.1536	1.93591e-17	down	UBE2D1
3156	-1.33572	7.30497	-10.728	5.15024e-17	8.07051e-16	28.1482	1.39764e-15	down	HMGCR
123591	-1.33481	4.92873	-5.89085	9.2356e-08	3.32861e-07	7.01387	3.60223e-07	down	TMEM266
6747	-1.33326	6.19982	-11.7008	7.67228e-19	1.72065e-17	32.3412	3.41653e-17	down	SSR3
255231	-1.33286	5.87837	-6.08624	4.05864e-08	1.53743e-07	7.8218	1.76742e-07	down	MCOLN2
64850	-1.33285	3.82025	-6.1535	3.05226e-08	1.17651e-07	8.10208	2.58854e-07	down	ETNPPL
10567	-1.3326	8.11175	-11.1046	9.99941e-18	1.77194e-16	29.7818	7.24536e-16	down	RABAC1
9737	-1.33128	7.57421	-6.71191	2.77157e-09	1.25043e-08	10.4665	2.18824e-08	down	GPRASP1
317649	-1.33098	5.99231	-10.7556	4.5647e-17	7.22351e-16	28.2685	2.84258e-15	down	EIF4E3
1295	-1.33085	3.59559	-10.2798	3.67981e-16	4.8823e-15	26.189	1.72633e-14	down	COL8A1
65059	-1.33071	5.54695	-10.2817	3.64894e-16	4.8506e-15	26.1974	1.16602e-14	down	RAPH1
22931	-1.32983	7.05926	-10.7342	5.01239e-17	7.89007e-16	28.1753	1.41862e-15	down	RAB18
148867	-1.32946	6.84722	-9.7712	3.48632e-15	3.94543e-14	23.9496	1.28138e-13	down	SLC30A7
11031	-1.32851	8.72893	-7.65734	4.33195e-11	2.53654e-10	14.5806	1.99492e-09	down	RAB31
51567	-1.32846	8.76353	-7.69803	3.61564e-11	2.13994e-10	14.7598	3.13887e-10	down	TDP2
2171	-1.32842	8.44013	-4.01722	0.000134652	0.000303582	-0.0650428	0.000308991	down	FABP5
160418	-1.32797	6.16528	-9.57985	8.15614e-15	8.60894e-14	23.1035	1.93764e-13	down	TMTC3
355	-1.32748	5.62306	-9.80084	3.05679e-15	3.47441e-14	24.0805	5.57004e-14	down	FAS
664	-1.32682	8.05384	-8.79723	2.67636e-13	2.19602e-12	19.6307	4.5013e-12	down	BNIP3
23118	-1.32671	6.28007	-15.1714	5.59516e-25	4.40371e-23	46.4258	5.80301e-22	down	TAB2
55198	-1.32584	5.6469	-12.5016	2.58873e-20	7.87072e-19	35.72	4.35906e-18	down	APPL2
54361	-1.32556	5.61807	-11.2199	6.06802e-18	1.13203e-16	30.2797	2.27003e-16	down	WNT4
403313	-1.32316	6.62481	-10.2375	4.43387e-16	5.81618e-15	26.0033	3.00529e-14	down	PLPP6
286097	-1.32196	5.96574	-7.29845	2.12255e-10	1.11906e-09	13.0065	3.04483e-09	down	MICU3
92912	-1.3184	8.35491	-9.10185	6.86353e-14	6.24848e-13	20.9839	1.45326e-12	down	UBE2Q2
80816	-1.31807	5.33491	-7.5517	6.92304e-11	3.92481e-10	14.116	7.0386e-10	down	ASXL3
23366	-1.31796	6.22298	-4.06635	0.000113252	0.000258464	0.100591	0.000601493	down	MATCAP2
6884	-1.31742	5.50434	-13.0578	2.56788e-21	9.31448e-20	38.0236	5.4805e-19	down	TAF13
10558	-1.31683	5.54791	-14.7052	3.42291e-24	2.26331e-22	44.6217	5.8371e-22	down	SPTLC1
23158	-1.31522	6.89943	-14.2432	2.11768e-23	1.21342e-21	42.8059	1.65232e-20	down	TBC1D9
9469	-1.31468	6.80072	-12.4901	2.71684e-20	8.20046e-19	35.6718	9.02399e-18	down	CHST3
8934	-1.31402	5.00088	-9.8713	2.23668e-15	2.60181e-14	24.3915	4.67382e-14	down	RAB29
6478	-1.31346	6.57027	-15.6027	1.07381e-25	9.53042e-24	48.0695	2.09693e-22	down	SIAH2
29083	-1.31322	6.54126	-13.1428	1.8099e-21	6.80164e-20	38.3724	5.35896e-19	down	GTPBP8
56655	-1.31287	6.12876	-10.6638	6.81744e-17	1.04543e-15	27.8688	1.77778e-15	down	POLE4
113612	-1.31278	6.35083	-10.623	8.1533e-17	1.22694e-15	27.6905	2.57272e-14	down	CYP2U1
134466	-1.31218	5.54524	-7.85082	1.8324e-11	1.13106e-10	15.4337	1.49123e-10	down	ZNF300P1
6342	-1.31185	10.0792	-8.56345	7.6104e-13	5.78885e-12	18.592	1.06652e-11	down	SCP2
493861	-1.31161	4.49951	-7.21415	3.07817e-10	1.58797e-09	12.6386	2.00585e-09	down	EID3
11161	-1.31065	5.62922	-12.5174	2.4234e-20	7.43307e-19	35.7858	2.695e-18	down	ERG28
64859	-1.31004	6.94875	-5.53528	4.02639e-07	1.32605e-06	5.57032	1.63166e-06	down	NABP1
51661	-1.30985	5.7879	-8.12663	5.35799e-12	3.56237e-11	16.6537	5.18111e-11	down	FKBP7
27098	-1.30962	4.78938	-8.31964	2.26282e-12	1.59433e-11	17.5095	3.13924e-11	down	CLUL1
53981	-1.3062	5.80389	-13.6238	2.54266e-22	1.14541e-20	40.3288	1.08346e-19	down	CPSF2
8544	-1.30559	5.50158	-6.84051	1.58369e-09	7.39944e-09	11.0192	2.06231e-08	down	PIR
100129794	-1.30444	4.57511	-6.48237	7.47954e-09	3.15536e-08	9.48711	3.62274e-08	down	SLC25A21-AS1
140609	-1.30414	9.45918	-8.15356	4.75103e-12	3.19035e-11	16.7731	5.90016e-11	down	NEK7
201725	-1.30398	5.01432	-12.4043	3.89261e-20	1.13116e-18	35.3133	2.24591e-18	down	C4orf46
79794	-1.30381	6.10996	-18.7295	1.36512e-30	4.12643e-28	59.277	7.2774e-25	down	SPRING1
25821	-1.30361	7.1089	-10.3633	2.54816e-16	3.48504e-15	26.5551	8.51623e-15	down	MTO1
830	-1.30184	7.73062	-7.62212	5.06522e-11	2.92565e-10	14.4256	7.8647e-10	down	CAPZA2
152404	-1.30114	4.80444	-10.0643	9.52125e-16	1.18205e-14	25.2421	3.65444e-14	down	IGSF11
57412	-1.29971	5.79577	-9.78472	3.28343e-15	3.72796e-14	24.0093	5.89096e-14	down	AS3MT
26610	-1.29942	6.91371	-11.3402	3.60988e-18	7.06961e-17	30.7974	3.72671e-16	down	ELP4
2861	-1.29852	4.58075	-10.3177	3.11443e-16	4.18004e-15	26.3552	7.08661e-15	down	GPR37
6594	-1.29755	7.01965	-9.38718	1.92271e-14	1.91326e-13	22.2499	4.51532e-13	down	SMARCA1
51232	-1.297	9.15571	-7.21976	3.00301e-10	1.55342e-09	12.6631	3.14786e-09	down	CRIM1
23095	-1.29618	7.27496	-11.0334	1.36188e-17	2.34556e-16	29.4739	6.06789e-16	down	KIF1B
84233	-1.29618	8.44784	-9.74208	3.96724e-15	4.45103e-14	23.8209	1.00139e-13	down	TMEM126A
460	-1.29563	3.77682	-11.0562	1.23369e-17	2.14069e-16	29.5724	4.32636e-16	down	ASTN1
9342	-1.29519	5.81163	-13.6337	2.44195e-22	1.11448e-20	40.3691	1.78641e-19	down	SNAP29
6386	-1.29482	10.6516	-7.98085	1.02663e-11	6.56417e-11	16.0084	1.33453e-10	down	SDCBP
3131	-1.29332	5.65531	-7.4358	1.15681e-10	6.33183e-10	13.6075	7.96611e-10	down	HLF
22803	-1.29122	6.52558	-12.8828	5.29259e-21	1.8126e-19	37.3026	3.92713e-19	down	XRN2
91947	-1.29095	7.97211	-6.49281	7.15058e-09	3.02575e-08	9.53145	5.26659e-08	down	ARRDC4
57679	-1.28998	4.7998	-13.8428	1.04996e-22	5.19964e-21	41.2103	1.10771e-20	down	ALS2
8685	-1.28963	6.56141	-5.11659	2.17707e-06	6.45999e-06	3.9219	6.923e-06	down	MARCO
128077	-1.28915	6.06585	-17.3582	1.65155e-28	2.71232e-26	54.5136	1.55593e-25	down	LIX1L
57552	-1.2877	4.88145	-5.96662	6.72112e-08	2.46931e-07	7.32601	3.9415e-07	down	NCEH1
51531	-1.28766	6.52356	-7.68329	3.8603e-11	2.27441e-10	14.6949	3.19357e-10	down	TRMO
283635	-1.28738	7.82739	-8.81187	2.50679e-13	2.0633e-12	19.6957	3.63783e-12	down	FAM177A1
285175	-1.28734	3.76309	-7.32501	1.88774e-10	1.00492e-09	13.1226	5.92396e-09	down	UNC80
8763	-1.28611	7.83206	-8.49334	1.04116e-12	7.74443e-12	18.2806	1.79494e-11	down	CD164
162681	-1.28548	3.91572	-7.69119	3.72718e-11	2.20033e-10	14.7297	6.97219e-10	down	C18orf54
85403	-1.28524	6.50114	-10.5066	1.35766e-16	1.96507e-15	27.1824	6.10731e-15	down	EAF1
100506144	-1.28473	7.6599	-7.88531	1.57153e-11	9.79308e-11	15.586	3.77442e-10	down	TMEM35B
51122	-1.28467	7.00608	-10.7401	4.88567e-17	7.70223e-16	28.2008	1.88139e-15	down	COMMD2
1147	-1.28428	6.81668	-10.0436	1.04322e-15	1.2852e-14	25.1511	1.15209e-13	down	CHUK
359845	-1.28402	7.20893	-6.80254	1.86876e-09	8.64035e-09	10.8557	2.96538e-08	down	RFLNB
10678	-1.27908	5.29389	-14.3792	1.23492e-23	7.38012e-22	43.3433	2.62429e-21	down	B3GNT2
7334	-1.27839	7.67992	-10.7877	3.96913e-17	6.38274e-16	28.4078	1.26196e-15	down	UBE2N
10552	-1.27822	8.14511	-8.98864	1.13786e-13	9.95066e-13	20.4811	7.03913e-12	down	ARPC1A
1946	-1.27724	7.17292	-7.94848	1.186e-11	7.51183e-11	15.8652	2.3518e-10	down	EFNA5
163	-1.27606	7.31952	-11.1616	7.81226e-18	1.42182e-16	30.0278	8.12108e-16	down	AP2B1
91298	-1.27413	6.50433	-10.819	3.46238e-17	5.60675e-16	28.544	1.00416e-15	down	RLIG1
60592	-1.27398	6.9538	-10.8239	3.38865e-17	5.50016e-16	28.5654	9.39596e-16	down	SCOC
55319	-1.27307	5.49208	-8.58925	6.78122e-13	5.20751e-12	18.7066	2.45031e-11	down	TMA16
770	-1.27278	6.45721	-11.0302	1.38068e-17	2.37401e-16	29.4603	6.83046e-16	down	CA11
8493	-1.27258	5.77498	-13.8029	1.23304e-22	6.02283e-21	41.0501	3.27721e-20	down	PPM1D
2744	-1.27099	5.19235	-11.6096	1.13369e-18	2.46819e-17	31.952	4.74138e-17	down	GLS
169200	-1.27096	6.52524	-8.86499	1.97709e-13	1.66007e-12	19.9317	9.11751e-12	down	TMEM64
10311	-1.27092	5.73958	-19.3024	1.96573e-31	7.94286e-29	61.1998	1.87203e-28	down	VPS26C
51562	-1.27049	6.68062	-10.3586	2.60089e-16	3.54786e-15	26.5347	5.36582e-14	down	MBIP
123803	-1.26995	7.04725	-10.2027	5.16727e-16	6.73165e-15	25.8508	1.13951e-14	down	NTAN1
5191	-1.26947	6.18423	-11.2215	6.02703e-18	1.12539e-16	30.2864	3.48647e-16	down	PEX7
8545	-1.26856	7.62187	-13.2031	1.41324e-21	5.44843e-20	38.619	1.52487e-19	down	CGGBP1
140707	-1.26837	7.47406	-8.48883	1.06234e-12	7.8795e-12	18.2606	6.29933e-11	down	BRI3BP
27250	-1.26353	7.05394	-10.6443	7.4246e-17	1.1295e-15	27.7838	1.87668e-15	down	PDCD4
158866	-1.26062	4.5088	-6.17321	2.80719e-08	1.08707e-07	8.18443	1.62005e-07	down	ZDHHC15
5716	-1.26032	8.19155	-10.4304	1.8969e-16	2.67322e-15	26.8492	1.60752e-14	down	PSMD10
8490	-1.26016	5.95677	-8.72229	3.74126e-13	2.99315e-12	19.2977	4.225e-12	down	RGS5
117178	-1.25947	5.87288	-13.7521	1.51351e-22	7.19074e-21	40.8459	2.0651e-20	down	SSX2IP
9604	-1.25884	6.50361	-9.66057	5.6974e-15	6.20202e-14	23.4606	1.01487e-13	down	RNF14
166336	-1.25818	6.61357	-7.86968	1.6848e-11	1.04552e-10	15.517	2.07325e-10	down	PRICKLE2
10673	-1.25502	7.48309	-6.01646	5.44918e-08	2.02772e-07	7.53216	2.50622e-07	down	TNFSF13B
11013	-1.25466	5.09472	-8.32116	2.24752e-12	1.58527e-11	17.5163	2.17086e-11	down	TMSB15A
5193	-1.25417	6.75437	-8.44551	1.28933e-12	9.44226e-12	18.0682	2.25799e-11	down	PEX12
4200	-1.25395	6.6637	-13.3387	8.10889e-22	3.25871e-20	39.1727	7.16943e-20	down	ME2
81579	-1.25349	7.12356	-16.013	2.28176e-26	2.40356e-24	49.6113	8.51749e-23	down	PLA2G12A
147947	-1.25259	6.03935	-11.1425	8.48452e-18	1.52029e-16	29.9456	2.71065e-16	down
222658	-1.25159	6.53273	-12.4042	3.89497e-20	1.13116e-18	35.3127	2.60503e-18	down	KCTD20
5788	-1.25154	5.05937	-4.20989	6.78491e-05	0.000160355	0.591952	0.000154729	down	PTPRC
56944	-1.25106	7.6494	-5.50365	4.58225e-07	1.49635e-06	5.44376	2.25472e-06	down	OLFML3
8780	-1.25007	6.73265	-8.95942	1.29655e-13	1.12581e-12	20.3513	1.60596e-12	down	RIOK3
4824	-1.2489	5.47407	-13.9221	7.63371e-23	3.92158e-21	41.528	9.83383e-20	down	NKX3-1
3553	-1.24844	6.68169	-8.88678	1.79365e-13	1.51827e-12	20.0286	2.20838e-12	down	IL1B
27072	-1.24844	6.05132	-9.62078	6.7993e-15	7.28367e-14	23.2846	1.68805e-13	down	VPS41
6118	-1.24784	7.66861	-10.7878	3.96652e-17	6.38274e-16	28.4085	2.0773e-15	down	RPA2
5910	-1.24775	6.50746	-10.3082	3.24732e-16	4.34441e-15	26.3136	1.67623e-14	down	RAP1GDS1
4247	-1.24681	6.63392	-12.3441	5.01424e-20	1.42288e-18	35.0609	1.00319e-17	down	MGAT2
6745	-1.24534	7.52574	-10.8973	2.46062e-17	4.08607e-16	28.8843	8.13931e-16	down	SSR1
55283	-1.24366	5.5317	-11.6134	1.11526e-18	2.44081e-17	31.9683	1.77185e-16	down	MCOLN3
65124	-1.24361	6.86302	-9.89927	1.976e-15	2.32319e-14	24.5149	5.45131e-14	down	SOWAHC
8301	-1.24326	5.71793	-15.9791	2.59102e-26	2.64907e-24	49.4848	9.74203e-24	down	PICALM
56900	-1.24178	8.39724	-8.7451	3.37855e-13	2.72282e-12	19.3991	1.47474e-11	down	TMEM167B
5569	-1.24171	5.08582	-9.82377	2.76126e-15	3.15917e-14	24.1817	5.10319e-14	down	PKIA
51015	-1.24071	8.48446	-8.32818	2.17814e-12	1.54155e-11	17.5474	2.93886e-11	down	ISOC1
80315	-1.24066	6.00075	-8.58625	6.87292e-13	5.2721e-12	18.6933	1.05399e-11	down	CPEB4
9040	-1.24038	6.08756	-13.4811	4.53799e-22	1.92376e-20	39.7514	5.31738e-19	down	UBE2M
144811	-1.24023	4.11219	-14.6327	4.5483e-24	2.98314e-22	44.3385	8.96803e-22	down	LACC1
5861	-1.24003	7.52061	-10.332	2.92396e-16	3.94215e-15	26.4181	8.00557e-15	down	RAB1A
80014	-1.23988	6.31711	-11.6058	1.15238e-18	2.49846e-17	31.9357	5.13447e-17	down	WWC2
25901	-1.2393	7.88704	-8.95168	1.34214e-13	1.16201e-12	20.3169	1.98199e-12	down	CCDC28A
9180	-1.23913	5.97001	-10.9217	2.21326e-17	3.70779e-16	28.9899	2.57102e-15	down	OSMR
9886	-1.23852	6.79352	-7.78256	2.48287e-11	1.50102e-10	15.1324	7.55389e-10	down	RHOBTB1
5537	-1.23772	7.37816	-10.6024	8.92026e-17	1.33274e-15	27.6009	2.44598e-15	down	PPP6C
3920	-1.23741	8.5238	-7.66897	4.11386e-11	2.4163e-10	14.6318	6.12989e-10	down	LAMP2
118429	-1.23632	5.32985	-18.1527	9.98215e-30	2.52974e-27	57.3017	1.67776e-26	down	ANTXR2
7771	-1.23623	6.71643	-10.3424	2.79334e-16	3.78809e-15	26.4636	6.18716e-15	down	ZNF112
255919	-1.23506	7.76652	-9.24787	3.57751e-14	3.39318e-13	21.6321	6.61626e-13	down	CNEP1R1
57045	-1.23319	7.41175	-8.86524	1.97489e-13	1.65938e-12	19.9329	7.52001e-12	down	TWSG1
284611	-1.2318	6.50157	-6.16791	2.87107e-08	1.11016e-07	8.16229	1.39825e-07	down	EEIG2
56911	-1.23179	3.67116	-8.08981	6.31473e-12	4.16134e-11	16.4907	7.37742e-11	down	MAP3K7CL
2764	-1.23157	8.36301	-8.64895	5.19282e-13	4.05947e-12	18.9718	8.85952e-12	down	GMFB
64853	-1.23138	8.6563	-9.83567	2.61934e-15	3.01332e-14	24.2343	5.78769e-14	down	AIDA
8775	-1.23095	6.62546	-14.3888	1.18875e-23	7.12467e-22	43.3812	4.09156e-21	down	NAPA
11017	-1.23053	7.72337	-12.3203	5.54023e-20	1.54689e-18	34.9614	1.15999e-17	down	SNRNP27
9655	-1.22997	7.47002	-8.29947	2.47629e-12	1.7349e-11	17.42	3.41434e-11	down	SOCS5
128	-1.22917	5.22466	-10.1717	5.92537e-16	7.62873e-15	25.7145	2.13395e-11	down	ADH5
8773	-1.22917	9.16714	-8.34885	1.98597e-12	1.41611e-11	17.6391	3.7459e-14	down	SNAP23
429	-1.22816	4.27137	-7.64205	4.63637e-11	2.69812e-10	14.5133	4.70088e-10	down	ASCL1
22920	-1.22785	7.51222	-9.12557	6.17385e-14	5.66013e-13	21.0892	3.44513e-12	down	KIFAP3
9197	-1.22754	5.74963	-12.5226	2.3706e-20	7.28182e-19	35.8077	2.24427e-18	down	SLC33A1
10231	-1.22676	6.15322	-8.8564	2.05442e-13	1.72015e-12	19.8936	4.99273e-12	down	RCAN2
7857	-1.22328	4.62193	-8.34732	1.99963e-12	1.42488e-11	17.6323	2.0213e-11	down	SCG2
142689	-1.22041	6.80397	-3.50175	0.000768134	0.00153018	-1.71939	0.00136466	down	ASB12
55093	-1.22029	7.32282	-10.2025	5.17402e-16	6.73624e-15	25.8495	1.60778e-14	down	NTAQ1
283897	-1.22024	4.29171	-3.68647	0.000418303	0.000872018	-1.14473	0.000948006	down	C16orf54
1486	-1.21952	6.46064	-10.1633	6.15011e-16	7.87916e-15	25.6774	1.83861e-14	down	CTBS
154661	-1.2186	4.81003	-9.63981	6.248e-15	6.74506e-14	23.3687	1.03994e-13	down	RUNDC3B
2297	-1.21831	4.63925	-6.18655	2.65248e-08	1.03099e-07	8.24021	3.67805e-07	down	FOXD1
8835	-1.21819	3.87056	-12.3419	5.05991e-20	1.43195e-18	35.0518	1.60912e-17	down	SOCS2
348093	-1.21765	5.94054	-10.987	1.6659e-17	2.83407e-16	29.2731	5.07136e-16	down	RBPMS2
81689	-1.21673	7.76266	-9.23095	3.8579e-14	3.63927e-13	21.557	6.95012e-13	down	ISCA1
11213	-1.21651	4.4429	-8.01051	8.99456e-12	5.80444e-11	16.1396	1.16924e-10	down	IRAK3
91283	-1.21634	6.94721	-11.623	1.07052e-18	2.3503e-17	32.0091	4.13761e-17	down	MSANTD3
441094	-1.21608	5.22164	-8.22229	3.49555e-12	2.39746e-11	17.0777	4.84004e-11	down	NR2F1-AS1
9581	-1.21554	6.92854	-9.70395	4.69887e-15	5.19366e-14	23.6524	8.15689e-14	down	PREPL
8727	-1.21535	9.15714	-7.34841	1.70241e-10	9.09507e-10	13.2249	1.17459e-09	down	CTNNAL1
56121	-1.2153	4.30437	-8.4254	1.41059e-12	1.02583e-11	17.9789	1.40733e-11	down	PCDHB15
101928557	-1.21473	4.42356	-6.22647	2.23815e-08	8.81605e-08	8.40737	1.13295e-07	down
28512	-1.21374	6.38273	-11.4788	1.98724e-18	4.10374e-17	31.3924	7.38389e-17	down	NKIRAS1
9326	-1.21371	7.69274	-7.31448	1.97758e-10	1.04926e-09	13.0765	2.15354e-09	down	ZNHIT3
29915	-1.21353	5.77915	-13.3571	7.52405e-22	3.06502e-20	39.2474	6.25255e-20	down	HCFC2
57451	-1.21245	4.91638	-6.10825	3.69763e-08	1.40502e-07	7.91341	2.55078e-07	down	TENM2
54602	-1.21232	6.50333	-10.1642	6.12625e-16	7.85825e-15	25.6813	1.59877e-14	down	NDFIP2
26060	-1.21097	6.72076	-8.42549	1.41002e-12	1.02577e-11	17.9793	2.16938e-11	down	APPL1
152926	-1.21023	5.37533	-8.34516	2.01897e-12	1.43719e-11	17.6228	1.93214e-11	down	PPM1K
7077	-1.2094	9.35473	-5.57949	3.35891e-07	1.11698e-06	5.74778	2.39987e-06	down	TIMP2
9367	-1.20891	8.04705	-8.4705	1.15306e-12	8.49802e-12	18.1792	1.42499e-11	down	RAB9A
8905	-1.20832	7.25332	-9.28517	3.02939e-14	2.90367e-13	21.7976	5.5773e-13	down	AP1S2
5125	-1.20781	5.98342	-8.40809	1.52404e-12	1.10256e-11	17.9021	2.18003e-11	down	PCSK5
663	-1.20743	7.6753	-10.9188	2.24106e-17	3.74534e-16	28.9775	6.78923e-16	down	BNIP2
55790	-1.20653	6.10189	-9.54576	9.49143e-15	9.88825e-14	22.9525	1.48934e-13	down	CSGALNACT1
56180	-1.20384	6.51634	-9.74072	3.99129e-15	4.4708e-14	23.8149	2.38078e-13	down	MOSPD1
2632	-1.20269	9.13019	-7.10888	4.8913e-10	2.46539e-09	12.1805	3.33383e-09	down	GBE1
342892	-1.20154	4.82051	-12.307	5.85963e-20	1.62735e-18	34.9055	3.14758e-18	down	ZNF850
199857	-1.2015	5.59333	-19.1461	3.32296e-31	1.26013e-28	60.679	2.97078e-28	down	ALG14
10855	-1.2013	5.68918	-7.00957	7.56292e-10	3.72291e-09	11.7495	5.35009e-09	down	HPSE
132	-1.19817	5.85255	-12.0487	1.74447e-19	4.42096e-18	33.8179	6.39014e-17	down	ADK
23741	-1.1979	8.9462	-8.44356	1.30061e-12	9.51154e-12	18.0596	1.71301e-11	down	EID1
2995	-1.19631	7.31162	-9.95967	1.51236e-15	1.80557e-14	24.7812	2.22505e-13	down	GYPC
10640	-1.19546	4.72291	-13.1699	1.61943e-21	6.19753e-20	38.4832	1.23592e-19	down	EXOC5
3992	-1.19466	6.6762	-10.1672	6.04428e-16	7.76266e-15	25.6947	1.44479e-14	down	FADS1
3267	-1.19425	6.48342	-10.9064	2.36548e-17	3.93436e-16	28.9236	6.6226e-16	down	AGFG1
387103	-1.19338	7.08342	-8.23292	3.33348e-12	2.29309e-11	17.1248	3.06738e-11	down	CENPW
567	-1.19257	11.6824	-5.81283	1.27929e-07	4.527e-07	6.69405	1.08671e-06	down	B2M
80196	-1.19205	5.75624	-5.67462	2.27e-07	7.74503e-07	6.13165	9.19752e-07	down	RNF34
3048	-1.19171	6.55692	-5.06039	2.71898e-06	7.95926e-06	3.70538	8.05445e-06	down	HBG2
90161	-1.19136	5.08674	-6.15597	3.02033e-08	1.16485e-07	8.11242	2.0798e-07	down	HS6ST2
145957	-1.19113	3.69583	-6.77018	2.15144e-09	9.85562e-09	10.7166	1.53397e-08	down	NRG4
6857	-1.19063	4.66902	-10.0891	8.53367e-16	1.06826e-14	25.3511	6.55175e-14	down	SYT1
23443	-1.19053	6.19928	-9.88402	2.11416e-15	2.47864e-14	24.4476	1.16133e-13	down	SLC35A3
100506834	-1.19008	5.10878	-9.53447	9.98027e-15	1.03613e-13	22.9025	1.58053e-13	down	GAS1RR
100874032	-1.18961	5.10668	-6.95351	9.6669e-10	4.67693e-09	11.5069	7.6978e-09	down	PRRT3-AS1
10670	-1.18945	9.10899	-9.45139	1.44452e-14	1.46753e-13	22.5345	3.97923e-13	down	RRAGA
105375355	-1.18928	7.57971	-3.95045	0.000170036	0.000376961	-0.288028	0.000370951	down	UPK3B
55151	-1.1888	5.37285	-9.5626	8.8063e-15	9.2159e-14	23.0271	2.87241e-13	down	TMEM38B
5412	-1.18806	8.12208	-9.33313	2.44628e-14	2.38421e-13	22.0103	7.39162e-13	down	UBL3
164781	-1.18737	4.23751	-6.05415	4.64815e-08	1.74899e-07	7.68845	3.01979e-07	down	DAW1
84930	-1.18691	4.84283	-10.6474	7.32742e-17	1.11635e-15	27.7969	2.91257e-15	down	MASTL
6446	-1.1861	9.79334	-5.71158	1.94826e-07	6.70987e-07	6.28147	8.65896e-07	down	SGK1
8504	-1.18592	6.26578	-10.7695	4.29684e-17	6.84116e-16	28.3288	1.24622e-15	down	PEX3
153339	-1.18488	8.00308	-8.24162	3.20638e-12	2.21222e-11	17.1634	4.79413e-11	down	TMEM167A
2135	-1.1848	7.61091	-9.27838	3.12245e-14	2.98738e-13	21.7675	1.35425e-12	down	EXTL2
9201	-1.18405	4.52891	-9.24177	3.67615e-14	3.47568e-13	21.605	5.03992e-13	down	DCLK1
282991	-1.18396	8.51141	-6.78669	2.00226e-09	9.22288e-09	10.7875	1.17614e-08	down	BLOC1S2
11212	-1.18389	5.44337	-13.6303	2.47586e-22	1.12749e-20	40.3553	2.91632e-19	down	PLPBP
262	-1.18379	7.23425	-11.0538	1.24647e-17	2.15928e-16	29.5622	5.55668e-16	down	AMD1
558	-1.18346	6.70599	-13.1227	1.96581e-21	7.36103e-20	38.29	1.86935e-18	down	AXL
6383	-1.1832	7.14761	-6.88274	1.31719e-09	6.24236e-09	11.2012	2.73422e-08	down	SDC2
10424	-1.18275	8.15789	-8.6999	4.13512e-13	3.28682e-12	19.1982	5.15538e-12	down	PGRMC2
60682	-1.18202	8.04118	-8.6062	6.28634e-13	4.85608e-12	18.7819	1.19671e-11	down	SMAP1
644150	-1.18079	6.48892	-10.2386	4.41247e-16	5.79174e-15	26.0081	9.16991e-15	down	WIPF3
8898	-1.18044	6.74777	-11.5721	1.33123e-18	2.83901e-17	31.7918	2.24428e-16	down	MTMR2
259230	-1.17985	7.69669	-3.8964	0.000205051	0.000449143	-0.466715	0.00097717	down	SGMS1
9444	-1.17942	6.45256	-14.5018	7.6091e-24	4.7233e-22	43.8258	1.66553e-20	down	QKI
3572	-1.17941	6.62287	-7.64774	4.5207e-11	2.63743e-10	14.5384	4.08753e-10	down	IL6ST
100113403	-1.17885	4.93434	-6.09752	3.86942e-08	1.46815e-07	7.86875	2.01003e-07	down	LIN28B-AS1
9184	-1.17768	7.8869	-10.0901	8.49421e-16	1.06533e-14	25.3558	2.37079e-14	down	BUB3
387597	-1.17766	5.00581	-9.0694	7.93334e-14	7.15373e-13	20.8398	1.14361e-12	down	ILDR2
7518	-1.17705	4.39291	-16.1692	1.27288e-26	1.48315e-24	50.1922	2.41875e-23	down	XRCC4
57092	-1.1767	7.8091	-9.89427	2.0203e-15	2.3726e-14	24.4929	3.58479e-14	down	PCNP
23043	-1.17556	4.82943	-11.3898	2.91496e-18	5.84977e-17	31.0105	1.01285e-16	down	TNIK
1573	-1.17521	5.34676	-11.5791	1.29236e-18	2.77028e-17	31.8214	1.10368e-16	down	CYP2J2
84617	-1.17495	8.6321	-6.1182	3.54506e-08	1.35222e-07	7.95485	3.33661e-07	down	TUBB6
5230	-1.1741	7.23079	-7.81795	2.12115e-11	1.2951e-10	15.2886	8.63464e-10	down	PGK1
10202	-1.17329	5.96787	-5.56612	3.54833e-07	1.17607e-06	5.69406	1.22135e-06	down	DHRS2
668	-1.17302	5.76707	-5.65053	2.50738e-07	8.50902e-07	6.03418	8.90062e-07	down	FOXL2
23484	-1.17126	7.86123	-8.05467	7.38675e-12	4.81906e-11	16.335	1.60135e-10	down	LEPROTL1
91851	-1.17044	7.98397	-3.58086	0.000593466	0.0012056	-1.47587	0.00140597	down	CHRDL1
79993	-1.16879	6.64651	-6.22423	2.25952e-08	8.89688e-08	8.39801	2.16048e-07	down	ELOVL7
4783	-1.16695	7.47559	-5.45849	5.50897e-07	1.78149e-06	5.26356	3.44979e-06	down	NFIL3
55346	-1.16524	4.19784	-11.7709	5.6883e-19	1.30806e-17	32.6395	2.2891e-17	down	TCP11L1
266	-1.16432	4.42762	-6.72872	2.57647e-09	1.16643e-08	10.5386	2.78055e-08	down	AMELY
55002	-1.16419	4.77511	-15.968	2.70206e-26	2.74911e-24	49.443	1.21226e-23	down	TMCO3
79843	-1.16269	4.54245	-6.17084	2.83557e-08	1.09724e-07	8.17453	1.91554e-07	down	FAM124B
494115	-1.16255	6.3492	-7.96088	1.1222e-11	7.13808e-11	15.9201	1.68663e-10	down	RBMXL1
10982	-1.16246	6.4954	-12.7788	8.14622e-21	2.72285e-19	36.8727	4.92978e-19	down	MAPRE2
55214	-1.1617	6.83831	-12.824	6.75245e-21	2.28259e-19	37.0598	3.7478e-18	down	P3H2
199920	-1.16162	6.65155	-6.13146	3.35134e-08	1.28349e-07	8.01012	3.27205e-07	down	FYB2
27122	-1.16151	4.77761	-9.74418	3.93045e-15	4.41213e-14	23.8302	6.70274e-14	down	DKK3
4430	-1.16098	6.21013	-8.9398	1.41532e-13	1.21981e-12	20.2641	1.22853e-11	down	MYO1B
84418	-1.16081	10.0505	-7.05239	6.26815e-10	3.11719e-09	11.9352	4.54728e-09	down	CYSTM1
64121	-1.16072	7.72973	-7.75468	2.81066e-11	1.68502e-10	15.0095	4.96356e-10	down	RRAGC
54928	-1.15992	6.01543	-10.8196	3.45281e-17	5.5956e-16	28.5467	9.68439e-16	down	BPNT2
1491	-1.1597	4.35371	-10.5614	1.06755e-16	1.57467e-15	27.4219	2.47754e-15	down	CTH
94240	-1.15954	6.43264	-6.70252	2.88695e-09	1.29854e-08	10.4262	1.68889e-08	down	EPSTI1
342527	-1.1589	5.17951	-9.62865	6.56561e-15	7.06599e-14	23.3194	1.69653e-13	down	SMTNL2
2108	-1.15879	7.96764	-7.65276	4.42094e-11	2.58574e-10	14.5605	3.87587e-10	down	ETFA
84056	-1.15872	5.3347	-12.9893	3.4071e-21	1.20854e-19	37.7417	2.305e-19	down	KATNAL1
51534	-1.15766	6.97914	-11.7328	6.6921e-19	1.51714e-17	32.4775	3.47841e-17	down	VTA1
11104	-1.15717	6.98415	-10.1597	6.24889e-16	7.99589e-15	25.6615	1.25722e-14	down	KATNA1
51247	-1.15633	8.51946	-8.71788	3.81574e-13	3.0469e-12	19.2781	8.62678e-12	down	PAIP2
10186	-1.15607	6.4227	-8.82344	2.38053e-13	1.96948e-12	19.7471	9.35662e-12	down	LHFPL6
4711	-1.1551	9.70238	-7.01675	7.32858e-10	3.61353e-09	11.7807	6.05015e-09	down	NDUFB5
10462	-1.15499	5.24066	-4.93147	4.50849e-06	1.27927e-05	3.21334	1.37228e-05	down	CLEC10A
55829	-1.15498	8.4993	-7.69793	3.61718e-11	2.14024e-10	14.7594	5.63035e-10	down	SELENOS
27069	-1.15495	9.16572	-8.4345	1.35436e-12	9.87001e-12	18.0193	4.13504e-11	down	GHITM
23266	-1.15471	5.20843	-11.7418	6.43898e-19	1.46294e-17	32.5159	3.17995e-16	down	ADGRL2
64399	-1.15402	4.3337	-8.61246	6.11284e-13	4.72731e-12	18.8097	3.2512e-11	down	HHIP
55256	-1.15396	9.1084	-7.41898	1.24619e-10	6.78457e-10	13.5338	1.10252e-09	down	ADI1
5803	-1.15376	4.438	-5.52486	4.20175e-07	1.38031e-06	5.52859	1.45307e-06	down	PTPRZ1
79571	-1.15371	5.46308	-5.28555	1.10899e-06	3.42619e-06	4.57984	5.27594e-06	down	GCC1
5962	-1.15341	5.11945	-14.4117	1.08615e-23	6.56632e-22	43.4712	4.67309e-20	down	RDX
131566	-1.15327	6.12768	-8.27023	2.82172e-12	1.96175e-11	17.2903	3.98115e-11	down	DCBLD2
728215	-1.15317	4.55151	-7.40595	1.32009e-10	7.15887e-10	13.4767	8.89679e-10	down	NALF1
51163	-1.15308	6.21032	-11.7654	5.82216e-19	1.33296e-17	32.6163	3.05395e-17	down	DBR1
9934	-1.15273	3.72416	-4.61768	1.50476e-05	3.93935e-05	2.04424	3.90228e-05	down	P2RY14
134147	-1.15235	7.95541	-4.18005	7.55347e-05	0.000177224	0.488914	0.000422254	down	CMBL
51501	-1.15218	6.84458	-9.53744	9.84913e-15	1.02404e-13	22.9157	1.58142e-13	down	HIKESHI
26271	-1.15174	5.28023	-13.9055	8.16085e-23	4.17183e-21	41.4615	1.09838e-20	down	FBXO5
27010	-1.14935	5.00608	-10.6712	6.60014e-17	1.01519e-15	27.9011	1.60723e-15	down	TPK1
10175	-1.14871	9.55408	-7.19136	3.4031e-10	1.74609e-09	12.5393	3.24077e-09	down	CNIH1
84085	-1.14854	5.39396	-13.234	1.24472e-21	4.86164e-20	38.7456	5.06828e-19	down	FBXO30
56475	-1.14749	6.65277	-10.0149	1.18475e-15	1.44787e-14	25.0244	2.34152e-14	down	RPRM
90411	-1.14724	6.31906	-9.17863	4.87223e-14	4.52852e-13	21.3248	6.40573e-13	down	MCFD2
441027	-1.14644	5.88501	-9.49395	1.19519e-14	1.22557e-13	22.7231	1.94726e-13	down	TMEM150C
1234	-1.14629	7.68171	-3.65057	0.000471441	0.000974321	-1.25807	0.00163025	down	CCR5
10973	-1.14602	5.88362	-11.7668	5.78858e-19	1.32917e-17	32.6221	2.2891e-17	down	ASCC3
902	-1.14577	7.85338	-7.87581	1.63941e-11	1.01856e-10	15.5441	1.35443e-10	down	CCNH
5355	-1.14465	8.80449	-6.81566	1.7649e-09	8.1947e-09	10.9121	3.66059e-08	down	PLP2
9	-1.1442	7.18418	-7.25918	2.52403e-10	1.3184e-09	12.835	2.37741e-09	down	NAT1
54511	-1.14346	3.5346	-8.2521	3.05981e-12	2.1181e-11	17.2099	8.77815e-11	down	HMGCLL1
25977	-1.14343	7.22534	-9.91826	1.81665e-15	2.14674e-14	24.5987	9.87842e-14	down	NECAP1
84298	-1.14339	6.06897	-9.96773	1.45933e-15	1.74826e-14	24.8168	1.18814e-13	down	LLPH
55181	-1.14158	6.99288	-9.22087	4.03546e-14	3.79475e-13	21.5122	1.21808e-12	down	SMG8
7424	-1.14113	6.13174	-5.56611	3.54844e-07	1.17607e-06	5.69403	1.47643e-06	down	VEGFC
5924	-1.14001	6.17799	-8.50356	9.94668e-13	7.42512e-12	18.326	1.19902e-11	down	RASGRF2
64288	-1.13986	6.69413	-7.45929	1.04256e-10	5.76321e-10	13.7105	7.8647e-10	down	ZSCAN31
1264	-1.13911	5.43867	-8.51758	9.3424e-13	7.01925e-12	18.3882	1.39287e-11	down	CNN1
29922	-1.13897	8.05984	-6.88869	1.28339e-09	6.0974e-09	11.2269	1.00495e-08	down	NME7
23473	-1.13822	6.59552	-11.5075	1.75664e-18	3.66016e-17	31.5154	6.66481e-17	down	CAPN7
13	-1.13807	6.08341	-6.05045	4.72136e-08	1.77461e-07	7.67309	1.92555e-07	down	AADAC
100505881	-1.13724	5.48866	-7.64147	4.6483e-11	2.70431e-10	14.5108	4.35886e-10	down	MAGI2-AS3
94107	-1.1367	7.8917	-10.0837	8.73744e-16	1.09059e-14	25.3276	4.28631e-14	down	TMEM203
55161	-1.13648	6.71173	-9.37735	2.00875e-14	1.99034e-13	22.2064	1.12391e-12	down	TMEM33
2965	-1.135	6.18179	-12.6164	1.60185e-20	5.13208e-19	36.1985	8.98992e-19	down	GTF2H1
9645	-1.13457	5.87584	-9.50416	1.14209e-14	1.17574e-13	22.7683	2.91664e-13	down	MICAL2
57691	-1.13424	4.47585	-10.3959	2.20738e-16	3.053e-15	26.6981	5.26711e-15	down	KIAA1586
27309	-1.13377	7.5562	-12.2296	8.12034e-20	2.19956e-18	34.5802	3.89397e-18	down	ZNF330
119710	-1.13295	7.08135	-8.38418	1.69595e-12	1.21957e-11	17.7959	4.15966e-11	down	IFTAP
645687	-1.1327	8.25736	-7.46778	1.00409e-10	5.56829e-10	13.7477	6.85647e-10	down	LINC00520
25923	-1.13199	5.69976	-10.7247	5.22459e-17	8.17475e-16	28.134	1.85199e-15	down	ATL3
79745	-1.13168	7.2568	-10.7794	4.11546e-17	6.59264e-16	28.3718	1.15518e-15	down	CLIP4
100506275	-1.13087	4.95608	-3.68355	0.000422399	0.000879765	-1.15397	0.000792325	down	KRBOX1-AS1
126393	-1.13067	5.22074	-8.5114	9.60407e-13	7.19511e-12	18.3608	9.69426e-12	down	HSPB6
4093	-1.13065	5.60203	-10.1492	6.54278e-16	8.33106e-15	25.6157	2.6086e-14	down	SMAD9
57590	-1.1297	7.25571	-11.3016	4.26332e-18	8.24861e-17	30.6315	4.64333e-16	down	WDFY1
2956	-1.12951	5.25144	-10.6916	6.03948e-17	9.35155e-16	27.9895	1.49512e-15	down	MSH6
10265	-1.1282	4.9071	-7.94429	1.20833e-11	7.64396e-11	15.8467	1.52789e-10	down	IRX5
27248	-1.12786	8.18936	-11.0915	1.05848e-17	1.86458e-16	29.7251	1.13254e-15	down	ERLEC1
10827	-1.12585	5.96151	-14.3061	1.64952e-23	9.63698e-22	43.0548	3.18363e-21	down	FAM114A2
84955	-1.12532	6.25656	-9.76596	3.56833e-15	4.02949e-14	23.9264	6.93441e-14	down	NUDCD1
8434	-1.12479	4.62346	-12.0298	1.89043e-19	4.75618e-18	33.7377	1.53305e-17	down	RECK
26064	-1.12449	8.27919	-7.41251	1.28232e-10	6.96315e-10	13.5054	1.23061e-09	down	RAI14
91614	-1.12434	3.72353	-7.54176	7.23469e-11	4.08927e-10	14.0724	5.0266e-10	down	DEPDC7
11345	-1.12361	9.79581	-7.31482	1.97467e-10	1.04798e-09	13.078	2.55967e-09	down	GABARAPL2
2200	-1.12361	6.42194	-8.54116	8.40779e-13	6.36289e-12	18.493	4.88606e-11	down	FBN1
5110	-1.12283	8.04075	-9.209	4.25483e-14	3.98959e-13	21.4596	1.32838e-12	down	PCMT1
10866	-1.12269	6.41352	-7.29921	2.11549e-10	1.11644e-09	13.0098	2.39874e-09	down	HCP5
84265	-1.12223	8.03491	-9.7586	3.6868e-15	4.15203e-14	23.8939	1.00115e-13	down	POLR3GL
10210	-1.12182	6.71127	-7.83116	1.99995e-11	1.22866e-10	15.3469	1.66013e-10	down	TOPORS
5683	-1.12166	8.56387	-7.77849	2.52827e-11	1.52537e-10	15.1145	2.38473e-10	down	PSMA2
55033	-1.12041	5.50709	-10.564	1.05537e-16	1.55781e-15	27.4334	2.42798e-15	down	FKBP14
80818	-1.11916	7.18348	-9.36231	2.14803e-14	2.11228e-13	22.1397	3.78154e-13	down	ZNF436
84640	-1.11863	5.90904	-8.84609	2.15129e-13	1.7955e-12	19.8478	2.85019e-12	down	USP38
80777	-1.11839	5.97913	-13.7066	1.81833e-22	8.54164e-21	40.663	2.87976e-20	down	CYB5B
6197	-1.11836	6.98106	-7.59035	5.83221e-11	3.34073e-10	14.2859	5.52019e-10	down	RPS6KA3
159371	-1.11736	4.77279	-13.9072	8.10349e-23	4.15269e-21	41.4685	8.43274e-21	down	SLC35G1
23281	-1.11729	4.90662	-10.3402	2.8205e-16	3.81995e-15	26.4539	1.36175e-14	down	MTUS2
23603	-1.11712	7.55643	-6.54663	5.66946e-09	2.44162e-08	9.76033	3.51304e-08	down	CORO1C
178	-1.11699	8.00085	-6.42292	9.65867e-09	4.00897e-08	9.23508	6.60263e-08	down	AGL
7993	-1.1163	6.85579	-9.04883	8.69678e-14	7.78158e-13	20.7484	1.71292e-12	down	UBXN8
57016	-1.11591	4.78448	-8.84703	2.14227e-13	1.79012e-12	19.852	3.71623e-12	down	AKR1B10
23460	-1.11499	4.39364	-9.67702	5.29604e-15	5.79536e-14	23.5333	2.33524e-13	down	ABCA6
1728	-1.11462	7.14295	-5.76743	1.54532e-07	5.39607e-07	6.5087	1.1397e-06	down	NQO1
3452	-1.11443	4.8644	-4.3344	4.31705e-05	0.00010509	1.02678	0.000103218	down	IFNA21
8975	-1.11432	6.80216	-10.6637	6.82183e-17	1.04543e-15	27.8681	1.72112e-15	down	USP13
10463	-1.11376	6.66064	-9.3768	2.01372e-14	1.99431e-13	22.2039	4.09157e-13	down	SLC30A9
65062	-1.11359	5.6538	-11.2912	4.4594e-18	8.56443e-17	30.5867	3.67303e-16	down	TMEM237
57343	-1.11359	5.78783	-7.62601	4.97853e-11	2.87957e-10	14.4428	7.03711e-10	down	ZNF304
51184	-1.11351	7.80451	-9.19311	4.56749e-14	4.26428e-13	21.389	1.12226e-12	down	GPN3
29126	-1.11343	5.25638	-13.0235	2.95848e-21	1.06388e-19	37.8825	2.19823e-19	down	CD274
51426	-1.11326	5.29791	-12.1683	1.05184e-19	2.78052e-18	34.3222	6.45423e-18	down	POLK
100820829	-1.11304	6.15225	-9.49294	1.20059e-14	1.2299e-13	22.7186	1.80533e-13	down	MYZAP
286204	-1.11301	5.37741	-5.45771	5.52646e-07	1.78623e-06	5.26046	2.14293e-06	down	CRB2
116362	-1.11265	5.79613	-8.14265	4.98809e-12	3.3345e-11	16.7247	5.26762e-11	down	RBP7
6279	-1.11231	5.46386	-5.87928	9.69389e-08	3.48596e-07	6.96632	3.75321e-07	down	S100A8
3908	-1.11208	6.23298	-7.06031	6.0541e-10	3.01577e-09	11.9696	3.54254e-09	down	LAMA2
965	-1.11043	5.01945	-6.40764	1.03139e-08	4.26226e-08	9.1704	5.70499e-08	down	CD58
6611	-1.11018	8.38274	-6.615	4.21898e-09	1.8502e-08	10.0518	3.31244e-08	down	SMS
5718	-1.10952	7.42797	-8.2049	3.77785e-12	2.57331e-11	17.0006	4.08658e-11	down	PSMD12
10875	-1.108	6.46073	-5.1087	2.24621e-06	6.65095e-06	3.89143	7.93726e-06	down	FGL2
11235	-1.10685	9.13323	-7.75306	2.83104e-11	1.69643e-10	15.0023	3.28817e-10	down	PDCD10
79607	-1.10666	5.13953	-14.9367	1.38764e-24	1.00099e-22	45.5211	6.87441e-22	down	FAM118B
64092	-1.10649	4.25872	-4.46797	2.63767e-05	6.64231e-05	1.50177	6.38462e-05	down	SAMSN1
51014	-1.10606	7.84567	-7.97362	1.06027e-11	6.76475e-11	15.9764	1.35465e-10	down	TMED7
2650	-1.10506	6.1886	-8.36937	1.81195e-12	1.29824e-11	17.7302	2.29624e-11	down	GCNT1
730755	-1.10481	4.04824	-8.67565	4.60852e-13	3.64782e-12	19.0905	4.8963e-12	down	KRTAP2-3
2531	-1.10477	6.40236	-7.91223	1.39393e-11	8.75436e-11	15.705	1.94735e-10	down	KDSR
64084	-1.10432	5.58366	-7.44039	1.13355e-10	6.22009e-10	13.6276	8.79512e-10	down	CLSTN2
79669	-1.10416	4.90863	-18.0355	1.5029e-29	3.37053e-27	56.8953	1.26008e-26	down	C3orf52
84061	-1.10327	7.02808	-8.53542	8.62632e-13	6.51411e-12	18.4675	1.55558e-11	down	MAGT1
81533	-1.1027	5.73088	-8.58183	7.00997e-13	5.36992e-12	18.6736	7.25609e-12	down	ITFG1
100113407	-1.10224	4.57755	-9.07016	7.90666e-14	7.13276e-13	20.8432	1.03821e-12	down	TMEM170B
400709	-1.10216	5.32744	-7.8276	2.03196e-11	1.24649e-10	15.3312	4.66663e-10	down	SIGLEC16
284370	-1.10195	6.89642	-10.8637	2.8487e-17	4.67838e-16	28.7384	1.02335e-15	down	ZNF615
9068	-1.10062	4.49576	-10.1327	7.03748e-16	8.92284e-15	25.5431	1.36799e-14	down	ANGPTL1
54955	-1.10043	5.74223	-4.64315	1.36649e-05	3.59497e-05	2.13753	5.22023e-05	down	AIRIM
51	-1.10038	5.75745	-8.91669	1.56924e-13	1.33808e-12	20.1615	2.37416e-12	down	ACOX1
1781	-1.09969	7.16706	-8.26955	2.83032e-12	1.96577e-11	17.2873	8.25006e-11	down	DYNC1I2
10951	-1.09963	9.16294	-6.66411	3.41049e-09	1.51604e-08	10.2617	3.03964e-08	down	CBX1
3612	-1.0992	8.62016	-7.6526	4.42417e-11	2.58618e-10	14.5598	3.21097e-10	down	IMPA1
26059	-1.09842	4.6435	-8.93505	1.44566e-13	1.24288e-12	20.243	2.01922e-12	down	ERC2
11261	-1.09831	6.8392	-13.2464	1.18299e-21	4.63791e-20	38.7963	9.80349e-20	down	CHP1
51012	-1.098	6.73081	-9.09339	7.12765e-14	6.46916e-13	20.9464	1.80633e-12	down	PRELID3B
23376	-1.09777	7.26377	-7.26068	2.50741e-10	1.3107e-09	12.8416	2.26379e-09	down	UFL1
9976	-1.09754	6.0852	-6.93746	1.03704e-09	4.99411e-09	11.4375	1.23967e-08	down	CLEC2B
1173	-1.09649	8.72546	-7.18489	3.50136e-10	1.79474e-09	12.5112	2.7996e-09	down	AP2M1
57110	-1.09628	4.85394	-7.5522	6.90755e-11	3.9171e-10	14.1182	5.02979e-10	down	PLAAT1
126669	-1.09623	5.79998	-10.4515	1.72925e-16	2.46024e-15	26.9413	4.35408e-15	down	SHE
10459	-1.09606	6.44794	-13.7503	1.52435e-22	7.22575e-21	40.8388	7.48789e-19	down	MAD2L2
10910	-1.09597	7.20191	-8.75055	3.29722e-13	2.66035e-12	19.4233	7.62755e-12	down	SUGT1
4790	-1.0957	7.13552	-13.4618	4.90779e-22	2.06375e-20	39.6733	1.47148e-19	down	NFKB1
64420	-1.09558	5.75089	-8.56643	7.50971e-13	5.71642e-12	18.6052	8.25703e-12	down	SUSD1
326624	-1.09485	4.25603	-5.72115	1.87251e-07	6.46176e-07	6.32036	7.09234e-07	down	RAB37
100526820	-1.09472	4.56596	-4.72422	1.0037e-05	2.69978e-05	2.43643	2.62555e-05	down	CAHM
257194	-1.09406	3.71073	-18.4949	3.05196e-30	8.64709e-28	58.4784	1.48631e-27	down	NEGR1
51128	-1.09402	6.33531	-10.1688	6.00184e-16	7.71766e-15	25.7017	1.4776e-14	down	SAR1B
50614	-1.09398	6.28175	-6.35859	1.27287e-08	5.18623e-08	8.96312	6.22953e-08	down	GALNT9
23731	-1.09395	6.47869	-12.5536	2.08251e-20	6.48284e-19	35.9369	1.40068e-18	down	TMEM245
6237	-1.09344	7.47355	-7.23116	2.85587e-10	1.48097e-09	12.7128	3.04755e-09	down	RRAS
2098	-1.09342	7.82339	-10.458	1.68069e-16	2.39605e-15	26.9697	6.2454e-15	down	ESD
79886	-1.09337	6.65071	-9.10157	6.87198e-14	6.25344e-13	20.9827	1.48959e-12	down	CAAP1
725	-1.09205	5.18935	-5.35236	8.4726e-07	2.66174e-06	4.84276	2.70422e-06	down	C4BPB
5264	-1.09146	8.27937	-6.87035	1.39038e-09	6.5594e-09	11.1478	1.95044e-08	down	PHYH
340075	-1.09064	4.65244	-10.4169	2.01299e-16	2.81968e-15	26.79	4.27235e-15	down	ARSI
51668	-1.09025	6.22388	-6.94969	9.82999e-10	4.75033e-09	11.4904	1.04424e-08	down	IFT25
10069	-1.08989	6.19872	-9.57079	8.49144e-15	8.93121e-14	23.0633	1.26199e-13	down	RWDD2B
23406	-1.08818	5.44193	-7.79027	2.39911e-11	1.45587e-10	15.1665	2.21841e-10	down	COTL1
4741	-1.08677	4.53594	-7.08247	5.49291e-10	2.75068e-09	12.0657	3.1914e-09	down	NEFM
54885	-1.08633	4.77958	-9.08321	7.45927e-14	6.75545e-13	20.9011	1.25113e-12	down	TBC1D8B
9076	-1.08614	8.38947	-4.72357	1.00619e-05	2.7058e-05	2.43402	5.55112e-05	down	CLDN1
2959	-1.08593	8.44939	-8.3676	1.82635e-12	1.30766e-11	17.7223	2.61734e-11	down	GTF2B
56674	-1.08509	7.56579	-10.8779	2.67827e-17	4.41586e-16	28.7999	7.53992e-16	down	TMEM9B
2218	-1.085	6.52328	-10.7045	5.70617e-17	8.88824e-16	28.0461	2.2357e-14	down	FKTN
26032	-1.08484	3.55929	-6.695	2.98273e-09	1.33816e-08	10.394	1.63615e-08	down	SUSD5
203859	-1.08481	5.20819	-9.24567	3.6129e-14	3.42363e-13	21.6223	4.73623e-13	down	ANO5
149420	-1.08364	6.08431	-9.18255	4.78768e-14	4.45391e-13	21.3422	1.7982e-12	down	PDIK1L
57534	-1.08333	6.93759	-8.43586	1.34615e-12	9.8182e-12	18.0254	2.09253e-11	down	MIB1
3673	-1.08332	5.43844	-9.81234	2.90486e-15	3.31075e-14	24.1313	2.39716e-13	down	ITGA2
23213	-1.08324	8.55762	-3.53612	0.000686989	0.00138106	-1.61408	0.00177148	down	SULF1
26511	-1.08276	6.09251	-11.7983	5.0606e-19	1.17538e-17	32.7561	1.89551e-17	down	CHIC2
55884	-1.08263	8.62969	-6.75631	2.28519e-09	1.04202e-08	10.657	1.54246e-08	down	WSB2
2017	-1.08218	5.63068	-9.74153	3.97691e-15	4.45949e-14	23.8185	6.79724e-14	down	CTTN
5163	-1.08185	5.39277	-12.5708	1.93846e-20	6.07976e-19	36.0084	1.63124e-18	down	PDK1
285533	-1.08115	4.55464	-5.31373	9.90097e-07	3.08167e-06	4.69057	3.22027e-06	down	RNF175
1656	-1.08094	6.119	-10.0079	1.22198e-15	1.48785e-14	24.9935	3.14762e-14	down	DDX6
84455	-1.08087	5.97955	-5.91802	8.24224e-08	2.99231e-07	7.12561	4.85093e-07	down	EFCAB7
29058	-1.08006	8.84654	-9.38606	1.93233e-14	1.921e-13	22.245	2.88227e-13	down	TMEM230
51020	-1.07973	7.30615	-10.5779	9.92995e-17	1.47304e-15	27.4941	2.24128e-15	down	HDDC2
23063	-1.07971	6.65809	-12.4676	2.98458e-20	8.91824e-19	35.5781	1.43293e-18	down	WAPL
171546	-1.07963	6.87762	-8.93131	1.46999e-13	1.26068e-12	20.2264	2.73246e-12	down	SPTSSA
51164	-1.07941	5.83114	-12.5799	1.86595e-20	5.88777e-19	36.0464	9.60515e-19	down	DCTN4
55253	-1.07779	7.72139	-9.68545	5.10141e-15	5.60886e-14	23.5706	1.26058e-13	down	TYW1
2230	-1.0775	7.031	-4.71434	1.0423e-05	2.79495e-05	2.39985	4.25101e-05	down	FDX1
286499	-1.07583	4.73305	-7.82311	2.07297e-11	1.26866e-10	15.3114	3.28585e-10	down	FAM133A
5511	-1.07512	8.08796	-11.0171	1.46189e-17	2.50334e-16	29.4033	1.03237e-15	down	PPP1R8
8649	-1.07371	8.00329	-6.81793	1.74756e-09	8.11779e-09	10.9219	1.12297e-08	down	LAMTOR3
2999	-1.07322	5.70941	-3.99647	0.000144813	0.00032491	-0.134609	0.000390931	down	GZMH
90693	-1.07284	5.64112	-12.5506	2.10907e-20	6.55571e-19	35.9243	1.96175e-18	down	CCDC126
140886	-1.07222	3.41366	-11.7663	5.79921e-19	1.32917e-17	32.6202	2.02381e-16	down	PABPC5
1272	-1.06964	5.0979	-9.634	6.41146e-15	6.91079e-14	23.343	1.36778e-13	down	CNTN1
5229	-1.06836	6.25105	-11.1789	7.24758e-18	1.32832e-16	30.1026	2.09922e-16	down	PGGT1B
5621	-1.06804	8.66414	-9.62364	6.71344e-15	7.20279e-14	23.2972	1.01524e-13	down	PRNP
60485	-1.06717	6.31594	-11.8281	4.4556e-19	1.04534e-17	32.883	4.21984e-17	down	SAV1
375061	-1.06651	7.33038	-5.97898	6.38083e-08	2.34925e-07	7.37706	2.54531e-07	down	FAM89A
2743	-1.0662	4.47583	-7.78354	2.47207e-11	1.49579e-10	15.1368	3.2318e-10	down	GLRB
128866	-1.06614	7.26452	-11.797	5.08819e-19	1.17936e-17	32.7506	1.92886e-17	down	CHMP4B
51175	-1.0652	4.77136	-7.82505	2.05509e-11	1.25994e-10	15.3199	1.54807e-10	down	TUBE1
79956	-1.06431	7.71903	-8.93203	1.46529e-13	1.25767e-12	20.2296	1.71388e-12	down	ERMP1
26286	-1.06385	7.73672	-6.6498	3.62864e-09	1.60549e-08	10.2006	5.07495e-08	down	ARFGAP3
57600	-1.06347	6.44775	-7.54624	7.09242e-11	4.0132e-10	14.0921	8.33407e-10	down	FNIP2
253962	-1.06296	4.77235	-6.43906	9.01141e-09	3.75752e-08	9.30344	4.48436e-08	down	CACNA1G-AS1
80218	-1.06189	6.42894	-8.60325	6.36975e-13	4.91323e-12	18.7688	9.10225e-12	down	NAA50
158747	-1.06156	6.78237	-11.6074	1.14455e-18	2.48666e-17	31.9424	3.9656e-17	down	MOSPD2
64089	-1.06035	5.55138	-8.87094	1.92522e-13	1.61978e-12	19.9582	2.14755e-12	down	SNX16
8801	-1.05972	8.37374	-6.13728	3.26958e-08	1.25356e-07	8.03442	3.57036e-07	down	SUCLG2
55837	-1.05958	8.30863	-7.46024	1.03818e-10	5.74432e-10	13.7146	1.2702e-09	down	EAPP
260436	-1.05953	4.00112	-4.62381	1.47031e-05	3.85303e-05	2.06665	5.77879e-05	down	FDCSP
8807	-1.05924	5.18169	-4.98425	3.66788e-06	1.05272e-05	3.41401	1.20384e-05	down	IL18RAP
23568	-1.05876	7.89359	-12.9194	4.54787e-21	1.57566e-19	37.4538	7.77927e-18	down	ARL2BP
90826	-1.05758	6.59149	-6.47077	7.86241e-09	3.30109e-08	9.43789	5.03135e-08	down	PRMT9
51406	-1.05741	7.97818	-5.41614	6.5439e-07	2.09399e-06	5.09521	2.69067e-06	down	NOL7
6775	-1.0559	5.43471	-7.48773	9.19191e-11	5.11788e-10	13.8352	1.06746e-09	down	STAT4
729658	-1.05584	6.28069	-6.46223	8.15678e-09	3.41962e-08	9.40166	3.94793e-08	down	PACRG-AS3
2207	-1.05552	5.66493	-4.42749	3.06493e-05	7.6283e-05	1.35691	7.29436e-05	down	FCER1G
119392	-1.05522	5.45378	-12.4279	3.52603e-20	1.03727e-18	35.4119	2.3715e-18	down	SFR1
10203	-1.05507	4.78237	-7.52799	7.69004e-11	4.3349e-10	14.0119	6.25937e-10	down	CALCRL
10879	-1.05493	4.3533	-5.4218	6.39534e-07	2.04928e-06	5.11767	2.71791e-06	down	SMR3B
22797	-1.05274	3.61899	-5.51385	4.39521e-07	1.44023e-06	5.48454	2.08907e-06	down	TFEC
7096	-1.05245	5.17493	-6.16396	2.91964e-08	1.12768e-07	8.14578	1.238e-07	down	TLR1
79887	-1.0521	6.67246	-5.81711	1.2567e-07	4.44933e-07	6.71153	5.15401e-07	down	PLBD1
7320	-1.05171	7.86785	-7.89775	1.48677e-11	9.29823e-11	15.641	1.30788e-10	down	UBE2B
8668	-1.05052	9.24004	-7.09006	5.31274e-10	2.66365e-09	12.0987	6.33575e-09	down	EIF3I
60312	-1.05004	4.0729	-10.1185	7.49517e-16	9.47435e-15	25.4804	1.39504e-14	down	AFAP1
54557	-1.04965	4.63597	-11.58	1.28706e-18	2.76176e-17	31.8255	4.9973e-17	down	SGTB
64398	-1.04938	6.86903	-8.32471	2.21218e-12	1.56352e-11	17.532	2.10746e-11	down	PALS1
143888	-1.04909	6.94144	-8.44277	1.30524e-12	9.53999e-12	18.056	7.61396e-11	down	POGLUT3
1956	-1.04879	6.22624	-13.1017	2.14338e-21	7.96872e-20	38.2038	1.25636e-19	down	EGFR
54899	-1.04813	5.59488	-11.4475	2.27402e-18	4.63175e-17	31.2581	7.31254e-17	down	PXK
128338	-1.04785	7.43585	-7.9993	9.45566e-12	6.07943e-11	16.09	1.63424e-10	down	DRAM2
9104	-1.04729	6.76219	-6.28654	1.73227e-08	6.92277e-08	8.65961	2.57555e-07	down	RGN
55207	-1.04656	8.33862	-7.75643	2.78887e-11	1.67292e-10	15.0172	2.25914e-10	down	ARL8B
152503	-1.04645	6.66448	-15.1297	6.57152e-25	5.11426e-23	46.2656	5.81524e-21	down	SH3D19
57678	-1.04613	5.97403	-6.7874	1.99604e-09	9.19829e-09	10.7906	1.48588e-08	down	GPAM
6297	-1.04539	7.56667	-8.60449	6.33464e-13	4.88977e-12	18.7743	1.23354e-11	down	SALL2
10473	-1.04504	9.15639	-7.24158	2.72768e-10	1.41803e-09	12.7583	2.17581e-09	down	HMGN4
339487	-1.0449	6.96115	-4.28346	5.19873e-05	0.000124948	0.847919	0.000265464	down	ZBTB8OS
2581	-1.0436	6.32025	-11.6121	1.12152e-18	2.44937e-17	31.9627	5.05653e-17	down	GALC
2359	-1.04336	5.16306	-4.58113	1.72726e-05	4.48135e-05	1.91082	4.29189e-05	down	FPR3
130355	-1.04309	6.21036	-6.95508	9.60108e-10	4.65048e-09	11.5137	5.50209e-09	down	C2orf76
64778	-1.04308	6.08095	-10.1218	7.38657e-16	9.34841e-15	25.4949	1.70232e-14	down	FNDC3B
6091	-1.0429	8.41623	-5.27425	1.16048e-06	3.57363e-06	4.53553	5.58067e-06	down	ROBO1
90362	-1.04285	5.97531	-11.5875	1.24654e-18	2.68307e-17	31.8574	4.13316e-17	down	FAM110B
118987	-1.04196	5.83004	-10.0321	1.09779e-15	1.34607e-14	25.1003	2.73128e-14	down	PDZD8
54583	-1.04185	5.21878	-11.359	3.3291e-18	6.61287e-17	30.8781	9.89324e-17	down	EGLN1
55454	-1.0417	6.88762	-7.29941	2.11363e-10	1.11577e-09	13.0107	1.40695e-09	down	CSGALNACT2
50865	-1.04146	9.42134	-6.12183	3.49096e-08	1.33329e-07	7.96997	2.13301e-07	down	HEBP1
1519	-1.04121	7.78131	-6.61551	4.2097e-09	1.84729e-08	10.054	3.28136e-08	down	CTSO
6307	-1.04108	8.47186	-5.52154	4.2592e-07	1.39808e-06	5.5153	1.55761e-06	down	MSMO1
27254	-1.04106	6.61419	-13.637	2.41016e-22	1.10238e-20	40.3821	1.98924e-20	down	CSDC2
5184	-1.03979	7.62718	-9.11825	6.37914e-14	5.8253e-13	21.0567	2.11428e-12	down	PEPD
256691	-1.03919	5.11655	-5.46784	5.3031e-07	1.71883e-06	5.30082	1.94109e-06	down	MAMDC2
6678	-1.03914	10.1584	-3.8812	0.000216079	0.00047122	-0.516664	0.000858256	down	SPARC
161742	-1.03875	6.29846	-6.88387	1.31067e-09	6.21288e-09	11.2061	1.20876e-08	down	SPRED1
114132	-1.03848	5.75109	-6.69857	2.93695e-09	1.31903e-08	10.4093	1.49436e-08	down	SIGLEC11
5702	-1.03822	7.134	-7.90823	1.41897e-11	8.90356e-11	15.6873	2.36477e-10	down	PSMC3
6451	-1.03756	8.90494	-8.61539	6.03342e-13	4.67803e-12	18.8227	2.0313e-11	down	SH3BGRL
9046	-1.03722	5.65164	-4.72407	1.00425e-05	2.70091e-05	2.4359	2.62443e-05	down	DOK2
28970	-1.03713	6.82679	-4.10654	9.82128e-05	0.000226391	0.237086	0.00028386	down	C11orf54
8450	-1.0371	6.08033	-9.75957	3.67092e-15	4.13638e-14	23.8982	9.11389e-14	down	CUL4B
9522	-1.03689	6.06462	-9.37503	2.02965e-14	2.00723e-13	22.1961	3.45811e-13	down	SCAMP1
60684	-1.03686	5.12003	-10.9903	1.64246e-17	2.79648e-16	29.2872	4.55853e-16	down	TRAPPC11
2729	-1.03665	6.49552	-8.57757	7.14469e-13	5.46244e-12	18.6547	7.11301e-12	down	GCLC
5654	-1.03626	10.6175	-5.05604	2.76601e-06	8.08558e-06	3.68868	1.17966e-05	down	HTRA1
56034	-1.03536	8.08142	-7.43302	1.17109e-10	6.40414e-10	13.5953	1.34405e-09	down	PDGFC
94121	-1.03515	5.38156	-8.39956	1.5833e-12	1.14464e-11	17.8642	1.72262e-11	down	SYTL4
4236	-1.03511	8.27952	-8.91399	1.58829e-13	1.35323e-12	20.1495	7.93912e-12	down	MFAP1
10393	-1.03509	5.83602	-9.3688	2.08674e-14	2.05968e-13	22.1685	2.90825e-13	down	ANAPC10
439	-1.03478	7.0336	-9.0954	7.06411e-14	6.41429e-13	20.9553	5.41922e-12	down	GET3
9373	-1.03419	5.12046	-12.4764	2.87687e-20	8.65844e-19	35.6148	6.65046e-17	down	PLAA
84890	-1.03381	7.80525	-9.36444	2.12772e-14	2.09583e-13	22.1491	3.59903e-13	down	ADO
121793	-1.03349	4.3198	-5.52989	4.1162e-07	1.35413e-06	5.54873	1.57757e-06	down	TEX29
1039	-1.03306	7.31446	-9.30667	2.75253e-14	2.65785e-13	21.8929	1.04496e-12	down	CDR2
28957	-1.03173	7.14204	-7.13783	4.30675e-10	2.18661e-09	12.3064	3.86185e-09	down	MRPS28
55781	-1.03147	6.22389	-10.333	2.91155e-16	3.9305e-15	26.4223	7.51415e-15	down	RIOK2
4958	-1.03114	4.85537	-4.91963	4.72151e-06	1.33527e-05	3.16846	1.37966e-05	down	OMD
113510	-1.03084	5.16595	-12.8336	6.49094e-21	2.20491e-19	37.0991	4.92196e-19	down	HELQ
201931	-1.03054	6.58304	-8.48916	1.06079e-12	7.87082e-12	18.262	1.00689e-11	down	TMEM192
7348	-1.03049	7.35469	-4.13825	8.7724e-05	0.000203748	0.345368	0.000356544	down	UPK1B
6622	-1.02991	6.17776	-9.70601	4.65612e-15	5.1546e-14	23.6615	7.09427e-14	down	SNCA
10667	-1.02991	6.32751	-9.40903	1.74434e-14	1.74912e-13	22.3468	2.08833e-12	down	FARS2
64645	-1.02982	8.2553	-7.10664	4.93967e-10	2.48857e-09	12.1707	5.59935e-09	down	MFSD14A
9882	-1.02971	7.45739	-6.82339	1.70643e-09	7.94087e-09	10.9454	4.38148e-08	down	TBC1D4
2949	-1.02736	6.91412	-6.58912	4.71861e-09	2.05376e-08	9.94141	2.90817e-08	down	GSTM5
4904	-1.02728	9.6096	-6.2224	2.27722e-08	8.95981e-08	8.39033	1.65147e-07	down	YBX1
1738	-1.02662	7.4557	-8.3852	1.68822e-12	1.2146e-11	17.8005	1.65749e-11	down	DLD
51388	-1.02564	6.28745	-8.13568	5.1458e-12	3.43553e-11	16.6938	6.83004e-11	down	NIP7
116966	-1.02508	3.61651	-8.25576	3.01017e-12	2.08582e-11	17.2261	4.2281e-11	down	WDR17
153443	-1.02473	4.47135	-10.1071	7.88138e-16	9.92645e-15	25.4303	1.55659e-14	down	SRFBP1
10269	-1.02419	9.09248	-6.88534	1.30229e-09	6.17596e-09	11.2124	1.28148e-08	down	ZMPSTE24
7168	-1.02418	7.53689	-6.37436	1.18967e-08	4.87866e-08	9.02972	9.16306e-08	down	TPM1
9397	-1.02384	5.25834	-9.84187	2.54839e-15	2.93657e-14	24.2616	4.18575e-14	down	NMT2
56889	-1.02322	8.06643	-7.34905	1.69762e-10	9.07181e-10	13.2277	3.2307e-09	down	TM9SF3
55212	-1.02237	5.03267	-8.82257	2.38978e-13	1.97635e-12	19.7433	2.67964e-12	down	BBS7
1917	-1.02215	4.884	-7.79709	2.32744e-11	1.41402e-10	15.1965	2.1469e-10	down	EEF1A2
79269	-1.02181	6.29986	-10.3805	2.36266e-16	3.24445e-15	26.6304	7.62661e-15	down	DCAF10
8972	-1.02142	4.194	-6.02498	5.25699e-08	1.96005e-07	7.56745	2.81204e-07	down	MGAM
55709	-1.02038	6.49244	-10.4346	1.86276e-16	2.63044e-15	26.8673	7.31903e-15	down	KBTBD4
57099	-1.01965	6.94131	-7.11504	4.76062e-10	2.40475e-09	12.2073	4.20824e-09	down	AVEN
256643	-1.01961	5.18491	-8.19478	3.95248e-12	2.68437e-11	16.9557	3.384e-11	down	BCLAF3
79020	-1.01953	5.82898	-10.393	2.23606e-16	3.08449e-15	26.6853	6.18965e-15	down	C7orf25
93664	-1.01897	7.95515	-7.38198	1.46766e-10	7.90777e-10	13.3718	9.26847e-10	down	CADPS2
112487	-1.01868	5.54502	-10.0607	9.67263e-16	1.19942e-14	25.2264	1.83922e-14	down	DTD2
9255	-1.01866	7.38423	-8.7648	3.09385e-13	2.50499e-12	19.4866	4.30487e-12	down	AIMP1
56906	-1.01726	6.52054	-3.85949	0.000232819	0.000505192	-0.587777	0.00126553	down	THAP10
25900	-1.0168	7.35263	-8.73396	3.55109e-13	2.84865e-12	19.3495	5.65261e-12	down	IFFO1
115353	-1.01637	6.59336	-8.11368	5.67683e-12	3.75998e-11	16.5963	5.24419e-11	down	LRRC42
7411	-1.01631	8.75573	-6.6909	3.03633e-09	1.35957e-08	10.3764	1.68945e-08	down	VBP1
133686	-1.01601	5.21328	-9.883	2.12373e-15	2.48567e-14	24.4431	3.4128e-14	down	NADK2
1200	-1.01559	7.2667	-10.2781	3.70645e-16	4.91452e-15	26.1818	6.84776e-15	down	TPP1
1439	-1.01525	5.63378	-4.30113	4.87487e-05	0.00011771	0.909805	0.000113863	down	CSF2RB
51371	-1.01504	8.19046	-8.42897	1.38826e-12	1.01065e-11	17.9948	1.89808e-11	down	POMP
10671	-1.01438	8.30541	-7.73162	3.11411e-11	1.85574e-10	14.9078	4.15415e-10	down	DCTN6
6443	-1.01375	6.62619	-7.94522	1.20336e-11	7.61482e-11	15.8508	1.26919e-10	down	SGCB
1612	-1.01357	6.7721	-10.6163	8.39612e-17	1.25984e-15	27.6612	7.29551e-15	down	DAPK1
1070	-1.01335	8.6802	-6.67959	3.18907e-09	1.42368e-08	10.328	1.63825e-08	down	CETN3
6856	-1.01315	8.82461	-8.559	7.7631e-13	5.89639e-12	18.5722	1.26745e-11	down	SYPL1
79738	-1.01286	6.68824	-3.55016	0.000656236	0.00132371	-1.57084	0.00172976	down	BBS10
64400	-1.01272	6.81052	-11.4772	2.00167e-18	4.12538e-17	31.3852	1.06224e-16	down	AKTIP
5325	-1.01267	6.88185	-4.79202	7.73877e-06	2.11876e-05	2.6886	4.38812e-05	down	PLAGL1
51143	-1.01233	6.88918	-9.11942	6.34569e-14	5.79729e-13	21.0619	2.81895e-12	down	DYNC1LI1
8793	-1.01193	5.33909	-8.63397	5.55252e-13	4.3293e-12	18.9053	5.61797e-12	down	TNFRSF10D
25800	-1.01185	6.80592	-10.8156	3.51347e-17	5.68506e-16	28.5294	9.83595e-16	down	SLC39A6
646576	-1.0116	5.82305	-8.8257	2.35655e-13	1.95119e-12	19.7572	3.25594e-12	down	HHIP-AS1
112858	-1.01125	6.23582	-12.0623	1.64708e-19	4.19965e-18	33.8751	1.74017e-17	down	TP53RK
6414	-1.01115	7.95163	-7.06479	5.93604e-10	2.96191e-09	11.989	6.45771e-09	down	SELENOP
8031	-1.00953	11.2614	-4.54885	1.95e-05	5.0261e-05	1.79355	6.19712e-05	down	NCOA4
26234	-1.00931	8.88727	-9.3537	2.23202e-14	2.18971e-13	22.1015	1.01052e-12	down	FBXL5
83539	-1.00921	4.33772	-3.66112	0.000455194	0.000942424	-1.22484	0.00108988	down	CHST9
23446	-1.00921	6.53759	-9.12352	6.23084e-14	5.69735e-13	21.0801	1.07009e-12	down	SLC44A1
64747	-1.0088	9.68163	-5.98586	6.1986e-08	2.28862e-07	7.40553	2.79298e-07	down	MFSD1
102	-1.00856	5.54435	-7.89479	1.50652e-11	9.40481e-11	15.6279	1.81746e-10	down	ADAM10
51249	-1.00822	8.26965	-7.64711	4.53328e-11	2.64404e-10	14.5356	4.37919e-10	down	TMEM69
219654	-1.00808	7.67175	-6.95464	9.6194e-10	4.65719e-09	11.5118	1.13487e-08	down	ZCCHC24
49854	-1.00787	7.27922	-6.95207	9.72806e-10	4.70216e-09	11.5007	8.77702e-09	down	ZBTB21
8892	-1.00703	7.51103	-9.33778	2.39608e-14	2.33747e-13	22.0309	1.2645e-12	down	EIF2B2
2124	-1.00622	5.98899	-4.19603	7.13205e-05	0.000167874	0.544031	0.000167826	down	EVI2B
6262	-1.0061	4.81538	-9.69823	4.81989e-15	5.32178e-14	23.6271	3.18881e-13	down	RYR2
58494	-1.00547	5.7267	-7.15087	4.06677e-10	2.0693e-09	12.3631	2.38311e-09	down	JAM2
84945	-1.00544	4.4828	-10.6414	7.52201e-17	1.14349e-15	27.7708	1.59707e-15	down	ABHD13
8559	-1.00476	5.58198	-14.5697	5.82451e-24	3.7379e-22	44.0921	3.78128e-21	down	PRPF18
5604	-1.00354	7.62074	-7.88321	1.58628e-11	9.87909e-11	15.5768	1.64309e-10	down	MAP2K1
57715	-1.00279	6.41501	-5.34967	8.56513e-07	2.68676e-06	4.83215	3.18415e-06	down	SEMA4G
284654	-1.00274	7.6798	-2.71467	0.00816443	0.0135448	-3.91277	0.013585	down	RSPO1
81553	-1.00273	4.96493	-10.2776	3.71448e-16	4.92203e-15	26.1797	8.28692e-15	down	CYRIA
7752	-1.00248	6.24838	-11.0543	1.24374e-17	2.15632e-16	29.5644	4.87015e-16	down	ZNF200
1360	-1.00203	5.15909	-4.29265	5.02774e-05	0.000121187	0.880095	0.000112749	down	CPB1
6935	-1.00201	5.09683	-11.3675	3.20902e-18	6.38651e-17	30.9147	2.91235e-16	down	ZEB1
143689	-1.00172	4.96697	-6.1962	2.5458e-08	9.93223e-08	8.28061	1.07095e-07	down	PIWIL4
4267	-1.00158	8.95346	-7.5148	8.15329e-11	4.57378e-10	13.954	1.58361e-09	down	CD99
3486	-1.00136	8.22045	-5.18245	1.67554e-06	5.05596e-06	4.17715	8.77568e-06	down	IGFBP3
6016	-1.00117	5.81493	-6.99554	8.04216e-10	3.94857e-09	11.6888	6.90029e-09	down	RIT1
22795	-1.00096	7.09932	-3.75159	0.000336139	0.000712051	-0.937185	0.000890333	down	NID2
64343	-1.00032	5.35182	-10.6371	7.66373e-17	1.1608e-15	27.7522	2.81742e-15	down	AZI2
10294	-1.00021	8.17862	-10.0887	8.54789e-16	1.06884e-14	25.3495	1.78433e-14	down	DNAJA2
51362	-1.00015	6.12592	-10.6959	5.92533e-17	9.20213e-16	28.0085	1.31339e-15	down	CDC40
1844	1.00024	6.596	3.58259	0.000590109	0.00119972	-1.4705	0.00221629	up	DUSP2
283518	1.0003	5.35195	5.39469	7.13867e-07	2.26796e-06	5.01017	8.16932e-06	up	KCNRG
84451	1.0011	7.09421	6.00711	5.66825e-08	2.10323e-07	7.49342	6.20539e-07	up	MAP3K21
3675	1.00165	7.46005	6.0404	4.92583e-08	1.84581e-07	7.63141	2.93139e-07	up	ITGA3
10755	1.002	7.85614	10.6043	8.84553e-17	1.32347e-15	27.6093	5.91757e-15	up	GIPC1
3875	1.00213	11.7031	5.09426	2.37839e-06	7.01444e-06	3.83573	7.06168e-06	up	KRT18
22870	1.00249	7.02331	11.3076	4.15494e-18	8.06887e-17	30.6572	7.91107e-16	up	PPP6R1
10309	1.00259	5.85617	6.16144	2.95102e-08	1.13875e-07	8.13527	1.69583e-06	up	CCNO
5609	1.00282	5.34124	12.4132	3.74958e-20	1.097e-18	35.3506	3.71e-18	up	MAP2K7
390927	1.00416	5.80354	8.92141	1.53652e-13	1.31395e-12	20.1824	2.05095e-12	up	ZNF793
55118	1.00454	5.25291	7.12145	4.62837e-10	2.34021e-09	12.2351	1.43514e-08	up	CRTAC1
4854	1.00473	5.8719	16.1652	1.29176e-26	1.48853e-24	50.1775	1.26364e-22	up	NOTCH3
23451	1.00491	9.21497	9.01549	1.00927e-13	8.90833e-13	20.6004	1.44354e-12	up	SF3B1
643008	1.00533	6.75394	6.89533	1.24669e-09	5.93117e-09	11.2555	1.61642e-08	up	SMIM5
126382	1.00558	7.0352	14.0541	4.49852e-23	2.41819e-21	42.0551	3.43149e-21	up	NR2C2AP
55556	1.0057	8.37538	6.92919	1.07521e-09	5.16362e-09	11.4018	9.48928e-09	up	ENOSF1
83657	1.00571	6.4596	4.70443	1.08248e-05	2.89266e-05	2.3632	8.08215e-05	up	DYNLRB2
4715	1.00594	10.3925	7.68979	3.75051e-11	2.21285e-10	14.7235	3.07183e-10	up	NDUFB9
23360	1.00683	5.14176	11.1498	8.22062e-18	1.48835e-16	29.9771	2.8745e-15	up	FNBP4
5900	1.00746	7.24175	11.2323	5.75107e-18	1.08063e-16	30.3332	1.19964e-15	up	RALGDS
550	1.00829	8.28343	7.4319	1.17693e-10	6.43271e-10	13.5904	8.13235e-10	up	AUP1
1040	1.00876	7.07517	7.98104	1.02578e-11	6.56075e-11	16.0092	5.38127e-10	up	CDS1
84991	1.00936	7.77759	9.73718	4.05445e-15	4.52696e-14	23.7993	6.11212e-14	up	RBM17
8349	1.00962	6.55283	5.61222	2.93614e-07	9.85977e-07	5.87952	3.37213e-06	up	H2BC21
57484	1.0106	6.83358	7.7633	2.70494e-11	1.62491e-10	15.0475	4.60669e-10	up	RNF150
116985	1.01201	7.168	10.0649	9.49543e-16	1.17955e-14	25.2448	1.64339e-14	up	ARAP1
120224	1.01218	5.08999	8.06687	6.99544e-12	4.57809e-11	16.389	2.60385e-10	up	TMEM45B
1445	1.01359	7.48998	8.53111	8.7941e-13	6.62639e-12	18.4483	1.02959e-11	up	CSK
138311	1.01394	5.80272	11.7995	5.03428e-19	1.17057e-17	32.7613	2.01303e-17	up	DIPK1B
27434	1.01406	5.53055	16.8573	1.00788e-27	1.43002e-25	52.7152	1.92124e-24	up	POLM
5076	1.01562	5.68626	5.51571	4.36187e-07	1.43043e-06	5.49199	7.3483e-06	up	PAX2
6894	1.01665	7.41542	9.73896	4.02248e-15	4.49849e-14	23.8072	2.65591e-13	up	TARBP1
4281	1.0173	7.6069	8.49053	1.05434e-12	7.8369e-12	18.2681	1.36219e-11	up	MID1
6382	1.01791	5.89634	7.84378	1.89076e-11	1.16432e-10	15.4026	2.01726e-09	up	SDC1
643641	1.01823	7.33783	9.93014	1.72353e-15	2.04132e-14	24.6511	9.03575e-14	up	ZNF862
352909	1.01936	5.9417	8.38248	1.70884e-12	1.22732e-11	17.7884	2.82173e-10	up	DNAAF3
388692	1.01967	5.02029	12.1084	1.35484e-19	3.51903e-18	34.0699	1.15853e-16	up
79585	1.01984	5.95173	13.6423	2.35871e-22	1.08122e-20	40.4036	3.164e-20	up	CORO7
7264	1.02005	7.5121	9.05964	8.28705e-14	7.44692e-13	20.7964	1.04496e-12	up	GFUS
55695	1.02073	8.40337	9.87183	2.23143e-15	2.60005e-14	24.3939	7.66833e-14	up	NSUN5
9790	1.02088	7.80109	10.2174	4.84372e-16	6.32991e-15	25.9152	9.00262e-15	up	BMS1
5042	1.02164	12.0267	8.83702	2.24026e-13	1.86453e-12	19.8075	3.82176e-12	up	PABPC3
79039	1.02191	6.16137	13.7977	1.25891e-22	6.13486e-21	41.0294	2.42773e-20	up	DDX54
3665	1.02244	6.55271	7.3113	2.00555e-10	1.06167e-09	13.0626	4.37326e-09	up	IRF7
119391	1.02306	6.84282	9.30674	2.75167e-14	2.65785e-13	21.8932	5.03842e-13	up	GSTO2
100302692	1.02322	6.5698	5.5714	3.47236e-07	1.15268e-06	5.71525	1.35441e-06	up	FTX
2286	1.0237	7.94934	8.78672	2.80503e-13	2.28623e-12	19.584	3.5182e-12	up	FKBP2
84619	1.02371	6.59006	8.21512	3.6093e-12	2.46736e-11	17.0459	5.91581e-11	up	ZGPAT
57549	1.02381	6.32224	5.87461	9.88481e-08	3.54971e-07	6.94717	5.82747e-07	up	IGSF9
23640	1.02431	7.30757	9.52869	1.02401e-14	1.06099e-13	22.877	2.27178e-13	up	HSPBP1
2879	1.02491	10.0801	6.5394	5.84922e-09	2.51282e-08	9.72954	3.46306e-08	up	GPX4
23491	1.02582	5.6186	15.1934	5.14042e-25	4.07656e-23	46.5102	2.64305e-21	up	CES3
375790	1.02635	6.73272	10.8271	3.34203e-17	5.44144e-16	28.5792	1.12345e-15	up	AGRN
81559	1.02638	5.43641	12.5587	2.03876e-20	6.35611e-19	35.9581	4.76349e-18	up	TRIM11
1663	1.02685	6.18043	10.7811	4.08487e-17	6.5537e-16	28.3792	2.61293e-15	up	DDX11
80183	1.02776	6.31861	5.55629	3.69435e-07	1.22248e-06	5.65457	2.99899e-06	up	RUBCNL
124401	1.028	6.3999	10.4033	2.13663e-16	2.9754e-15	26.7306	9.88419e-15	up	ANKS3
3280	1.02844	6.65255	5.31373	9.90112e-07	3.08167e-06	4.69056	6.86858e-06	up	HES1
10528	1.02877	7.99183	10.0112	1.20401e-15	1.46854e-14	25.0083	2.11041e-14	up	NOP56
10347	1.03012	5.58404	8.40454	1.54844e-12	1.11983e-11	17.8863	3.97586e-11	up	ABCA7
283989	1.03038	7.24681	18.4101	4.08865e-30	1.10749e-27	58.1881	3.75978e-27	up	TSEN54
79675	1.03043	8.18594	6.96241	9.29771e-10	4.52165e-09	11.5454	9.87062e-09	up	FASTKD1
6664	1.03061	4.15868	6.62564	4.02896e-09	1.77096e-08	10.0973	6.67404e-07	up	SOX11
101	1.03076	5.59474	12.2148	8.64255e-20	2.31992e-18	34.5181	4.91464e-17	up	ADAM8
91319	1.03096	5.47938	15.8933	3.5771e-26	3.47012e-24	49.1638	9.07277e-22	up	DERL3
199964	1.03162	5.26994	11.7267	6.86839e-19	1.55373e-17	32.4515	7.88539e-17	up	TMEM61
64417	1.03184	5.37697	7.45143	1.0795e-10	5.93908e-10	13.676	1.61379e-09	up	TMEM267
9857	1.03229	7.54349	9.48881	1.22287e-14	1.24966e-13	22.7003	2.04932e-13	up	CEP350
3115	1.03247	7.01461	6.94084	1.02179e-09	4.9275e-09	11.4521	1.17958e-08	up	HLA-DPB1
9739	1.03265	6.19315	11.4536	2.21511e-18	4.52504e-17	31.2842	7.92971e-17	up	SETD1A
5021	1.033	6.63574	8.41341	1.48822e-12	1.0789e-11	17.9257	0.00039593	up	OXTR
79651	1.033	5.82079	4.09755	0.0001014	0.000233227	0.206481	3.38443e-11	up	RHBDF2
6799	1.03346	7.86429	8.46188	1.19834e-12	8.80601e-12	18.1409	2.37169e-11	up	SULT1A2
284618	1.03354	5.63307	10.4781	1.53873e-16	2.21029e-15	27.0577	2.30362e-14	up	RUSC1-AS1
283726	1.03409	4.65921	2.57951	0.0117736	0.018904	-4.24409	0.0261328	up	SAXO2
79661	1.03566	6.21141	17.5144	9.45481e-29	1.68546e-26	55.068	1.27677e-23	up	NEIL1
7718	1.03727	5.0774	5.94547	7.34546e-08	2.68497e-07	7.23875	6.35767e-07	up	ZNF165
8447	1.03838	5.35674	10.6739	6.52442e-17	1.00502e-15	27.9126	1.28006e-13	up	DOC2B
629	1.03889	7.38256	7.82218	2.08158e-11	1.27318e-10	15.3072	1.72391e-10	up	CFB
158471	1.03894	5.68849	4.32101	4.5337e-05	0.000110081	0.979637	0.000196972	up	PRUNE2
100130742	1.04064	5.71842	11.0753	1.13536e-17	1.98492e-16	29.6552	2.69197e-15	up	LRRC69
3659	1.04192	7.34578	7.58721	5.91418e-11	3.38234e-10	14.2721	1.15952e-09	up	IRF1
339535	1.04193	6.00723	5.40899	6.73667e-07	2.15171e-06	5.06683	5.31582e-06	up	LINC01139
23215	1.04216	7.88214	8.09699	6.11559e-12	4.03776e-11	16.5225	8.11817e-11	up	PRRC2C
23529	1.04235	6.97351	10.9362	2.07747e-17	3.49813e-16	29.053	3.63284e-15	up	CLCF1
56924	1.04289	5.97772	10.4454	1.77608e-16	2.52341e-15	26.9147	1.92162e-13	up	PAK6
9569	1.04305	7.47636	8.33057	2.15502e-12	1.52726e-11	17.558	2.47823e-11	up	GTF2IRD1
51337	1.04359	5.93058	11.5778	1.29934e-18	2.78237e-17	31.816	3.7785e-15	up	THEM6
9245	1.04366	5.77142	4.98183	3.70287e-06	1.06217e-05	3.40478	3.45066e-05	up	GCNT3
90050	1.04382	5.3845	7.2637	2.47428e-10	1.29501e-09	12.8547	5.86032e-09	up	FAM181A
23067	1.04407	9.2488	11.1267	9.08472e-18	1.6181e-16	29.8774	4.05329e-16	up	SETD1B
79365	1.04418	5.70701	11.4057	2.72219e-18	5.48037e-17	31.0787	1.1687e-16	up	BHLHE41
56901	1.04544	5.6036	8.29806	2.49191e-12	1.74467e-11	17.4138	1.50343e-09	up	NDUFA4L2
84080	1.04555	6.99858	6.95794	9.48149e-10	4.60221e-09	11.5261	9.40676e-09	up	ENKD1
9846	1.04592	8.35419	9.58257	8.05806e-15	8.51403e-14	23.1155	2.9819e-13	up	GAB2
284837	1.04619	4.55897	9.87814	2.16999e-15	2.53413e-14	24.4217	6.02393e-13	up	AATBC
5159	1.04648	6.70276	9.25716	3.43233e-14	3.25993e-13	21.6733	5.93331e-12	up	PDGFRB
6223	1.04648	10.0059	10.1879	5.51725e-16	7.14297e-15	25.7856	1.50909e-14	up	RPS19
7804	1.04665	5.17505	7.83028	2.00779e-11	1.23311e-10	15.343	4.93341e-10	up	LRP8
79025	1.04751	5.39311	9.31825	2.61401e-14	2.53347e-13	21.9443	7.93122e-11	up	FNDC11
26034	1.04753	5.53304	7.91874	1.35405e-11	8.52183e-11	15.7338	3.35429e-10	up	IPCEF1
23594	1.04816	7.16722	8.54063	8.4276e-13	6.37557e-12	18.4906	1.05989e-11	up	ORC6
92840	1.04821	5.56669	6.24424	2.07488e-08	8.20859e-08	8.48193	3.60378e-07	up	REEP6
54437	1.04857	6.92047	9.42909	1.59528e-14	1.60971e-13	22.4357	3.89863e-12	up	SEMA5B
92293	1.0503	6.41352	6.14518	3.16191e-08	1.21585e-07	8.06736	4.87171e-07	up	TMEM132C
23432	1.05069	5.64095	14.7466	2.91085e-24	1.95214e-22	44.7831	3.72463e-21	up	GPR161
4602	1.05095	4.41736	11.1433	8.4551e-18	1.51763e-16	29.949	2.07865e-14	up	MYB
54103	1.05133	8.08458	6.94853	9.88009e-10	4.77343e-09	11.4854	6.00958e-09	up	GSAP
11177	1.05459	7.30048	6.43607	9.12827e-09	3.8032e-08	9.29074	4.34792e-08	up	BAZ1A
513	1.05546	7.73248	7.49636	8.84713e-11	4.93249e-10	13.8731	5.96445e-10	up	ATP5F1D
728	1.05761	5.80096	5.65158	2.49656e-07	8.47369e-07	6.03842	1.17198e-06	up	C5AR1
23368	1.05918	6.86057	8.32122	2.24697e-12	1.58527e-11	17.5165	2.31772e-11	up	PPP1R13B
51564	1.05927	5.48027	20.6381	2.47782e-33	2.15333e-30	65.5336	9.36123e-29	up	HDAC7
155066	1.06009	7.59787	8.50939	9.69078e-13	7.25747e-12	18.3519	2.2713e-11	up	ATP6V0E2
22838	1.06223	7.82132	9.11486	6.4764e-14	5.89861e-13	21.0417	9.16198e-13	up	RNF44
10410	1.06342	12.0776	9.56906	8.55689e-15	8.98645e-14	23.0557	1.30714e-13	up	IFITM3
288	1.06519	5.82148	9.60595	7.26257e-15	7.72834e-14	23.219	3.82946e-13	up	ANK3
5118	1.06571	7.58953	6.31427	1.53873e-08	6.18966e-08	8.77628	2.15756e-07	up	PCOLCE
972	1.06597	6.73389	7.45526	1.06133e-10	5.85305e-10	13.6928	1.11794e-09	up	CD74
23178	1.06599	5.6549	9.54677	9.44902e-15	9.85391e-14	22.957	1.02448e-11	up	PASK
136853	1.06668	5.81795	9.87408	2.20929e-15	2.5757e-14	24.4038	5.9211e-14	up	SSC4D
100505696	1.06713	6.41626	11.5687	1.35116e-18	2.87269e-17	31.777	2.68476e-16	up	SH3BP5-AS1
64432	1.06771	6.89693	11.0108	1.50216e-17	2.56597e-16	29.3762	1.87668e-15	up	MRPS25
26097	1.0681	8.56932	11.1833	7.10971e-18	1.30649e-16	30.1218	2.55818e-16	up	CHTOP
5228	1.06889	7.48932	13.5861	2.96235e-22	1.30902e-20	40.1765	2.72089e-20	up	PGF
7476	1.06893	5.89746	8.83255	2.28547e-13	1.89762e-12	19.7876	9.98803e-10	up	WNT7A
5859	1.06903	10.4579	8.39388	1.624e-12	1.17084e-11	17.839	1.80338e-11	up	QARS1
645682	1.06929	5.31249	14.2382	2.15952e-23	1.23063e-21	42.7864	6.13316e-17	up	POU5F1P4
64772	1.06985	7.83138	10.756	4.55771e-17	7.21794e-16	28.27	1.67623e-14	up	ENGASE
64847	1.07025	8.43227	8.31326	2.32827e-12	1.6378e-11	17.4812	2.2713e-11	up	SPATA20
1488	1.07129	9.55955	8.09753	6.10107e-12	4.03073e-11	16.5248	6.97477e-11	up	CTBP2
10954	1.07246	7.80016	6.95737	9.50532e-10	4.61267e-09	11.5236	9.38029e-09	up	PDIA5
7203	1.07248	10.0602	7.57524	6.23652e-11	3.55883e-10	14.2195	4.32056e-10	up	CCT3
729732	1.07263	5.47042	12.3234	5.46978e-20	1.52926e-18	34.9742	3.49163e-17	up
7869	1.07284	5.97144	10.4401	1.81752e-16	2.57878e-15	26.8917	9.93649e-15	up	SEMA3B
9120	1.0733	5.33359	7.16366	3.84435e-10	1.95995e-09	12.4187	2.20974e-08	up	SLC16A6
79953	1.07354	5.10912	7.14095	4.24809e-10	2.15787e-09	12.3199	8.42242e-09	up	SYNDIG1
100862671	1.0738	6.2254	15.403	2.29913e-25	1.95727e-23	47.3114	5.06133e-21	up	TMEM265
399949	1.07537	4.71864	3.22329	0.00185104	0.00343939	-2.54445	0.00636107	up	HOATZ
7267	1.07606	9.61494	6.35793	1.27644e-08	5.19974e-08	8.96036	6.01254e-08	up	TTC3
93100	1.07636	7.01142	9.34207	2.35069e-14	2.29964e-13	22.05	4.96823e-13	up	NAPRT
54762	1.07682	7.80601	6.74759	2.37351e-09	1.08064e-08	10.6196	1.25076e-08	up	GRAMD1C
8568	1.07759	6.57906	12.5032	2.57117e-20	7.82874e-19	35.7268	1.2554e-18	up	RRP1
29997	1.07876	9.79979	7.96372	1.10812e-11	7.05496e-11	15.9326	9.7103e-11	up	NOP53
23092	1.0792	4.90833	12.9944	3.33589e-21	1.18529e-19	37.7628	1.97771e-17	up	ARHGAP26
25759	1.07931	7.16482	7.78139	2.49578e-11	1.50752e-10	15.1273	5.19045e-10	up	SHC2
64968	1.07989	9.07441	7.38294	1.46148e-10	7.87652e-10	13.376	1.0205e-09	up	MRPS6
118813	1.08069	6.92043	11.3472	3.50233e-18	6.89479e-17	30.8275	1.40645e-16	up	ZFYVE27
57176	1.08283	8.4675	9.51997	1.06452e-14	1.10023e-13	22.8383	4.49853e-13	up	VARS2
85409	1.08326	6.44749	12.3647	4.59817e-20	1.31196e-18	35.1472	5.03028e-16	up	NKD2
1153	1.08372	8.56356	8.27204	2.79904e-12	1.94858e-11	17.2983	1.91508e-10	up	CIRBP
5160	1.08417	8.92628	8.66636	4.80397e-13	3.79245e-12	19.0492	5.50757e-12	up	PDHA1
375449	1.086	7.46689	9.40486	1.77711e-14	1.77856e-13	22.3283	1.2367e-12	up	MAST4
90990	1.08685	6.12375	13.4729	4.69094e-22	1.97655e-20	39.7183	1.0053e-18	up	KIFC2
51478	1.08697	8.6943	9.58502	7.97066e-15	8.43879e-14	23.1263	1.44742e-13	up	HSD17B7
6337	1.08788	6.07114	14.764	2.71956e-24	1.85365e-22	44.8508	3.70974e-22	up	SCNN1A
387978	1.08852	3.61463	9.03072	9.42918e-14	8.38297e-13	20.668	6.4444e-11	up	LINC01551
80216	1.08865	6.13123	15.895	3.55447e-26	3.46942e-24	49.1701	1.05228e-21	up	ALPK1
240	1.08878	5.16627	11.7248	6.92346e-19	1.5635e-17	32.4436	4.79334e-16	up	ALOX5
8938	1.08881	6.14348	10.2019	5.18595e-16	6.74756e-15	25.8472	1.21284e-12	up	BAIAP3
90799	1.08912	5.74545	8.91153	1.60587e-13	1.36708e-12	20.1385	1.88026e-11	up	CEP95
2036	1.08927	4.79285	12.6092	1.65114e-20	5.2738e-19	36.1683	5.558e-17	up	EPB41L1
7186	1.08945	5.69807	13.5903	2.91162e-22	1.28933e-20	40.1937	2.58191e-20	up	TRAF2
26751	1.08966	7.39342	14.0997	3.75018e-23	2.04758e-21	42.2364	4.44494e-21	up	SH3YL1
80347	1.09034	8.1061	10.213	4.93913e-16	6.45056e-15	25.8958	4.43424e-14	up	COASY
29896	1.0926	7.78033	9.31425	2.66104e-14	2.57411e-13	21.9266	1.22514e-12	up	TRA2A
6817	1.09321	8.78929	7.24543	2.68183e-10	1.39523e-09	12.775	2.27356e-09	up	SULT1A1
6817	1.09321	8.78929	7.24543	2.68183e-10	1.39523e-09	12.775	2.27356e-09	up
145864	1.09365	6.51589	12.0013	2.13351e-19	5.32918e-18	33.6171	1.22691e-15	up	HAPLN3
3790	1.09391	5.41393	5.79963	1.3516e-07	4.7635e-07	6.64009	5.98575e-07	up	KCNS3
266675	1.09392	4.72099	8.61212	6.12218e-13	4.73278e-12	18.8082	4.18734e-11	up	BEST4
50853	1.09394	5.83641	11.3875	2.94469e-18	5.89985e-17	31.0004	1.16519e-15	up	VILL
170394	1.0946	5.93522	13.1599	1.68747e-21	6.44609e-20	38.4422	1.03709e-18	up	PWWP2B
1241	1.0947	5.15166	15.7353	6.49392e-26	6.10107e-24	48.5702	1.60433e-21	up	LTB4R
100129792	1.09563	6.57065	15.1915	5.17932e-25	4.09186e-23	46.5027	8.69257e-23	up	CCDC152
55367	1.09629	6.21297	12.358	4.72853e-20	1.34547e-18	35.1193	1.4248e-16	up	PIDD1
54836	1.09646	5.43738	11.2899	4.48446e-18	8.60463e-17	30.5811	6.6226e-16	up	BSPRY
80022	1.09677	6.54187	9.72905	4.20336e-15	4.68821e-14	23.7634	9.90136e-13	up	MYO15B
56342	1.09763	7.54351	10.3945	2.22116e-16	3.06799e-15	26.6919	1.48691e-14	up	PPAN
128710	1.09847	5.77839	9.21813	4.08509e-14	3.83796e-13	21.5001	8.55873e-13	up	SLX4IP
494513	1.09876	6.07812	7.4992	8.73644e-11	4.87469e-10	13.8855	1.58435e-09	up	PJVK
5655	1.09992	6.41474	7.7324	3.1034e-11	1.84989e-10	14.9113	9.65586e-10	up	KLK10
3339	1.10058	6.30571	12.2941	6.18736e-20	1.71153e-18	34.8513	1.07283e-17	up	HSPG2
25903	1.10061	5.25977	7.85142	1.82753e-11	1.12838e-10	15.4363	2.33278e-09	up	OLFML2B
6625	1.10128	7.14018	12.9992	3.27092e-21	1.16618e-19	37.7824	3.94249e-19	up	SNRNP70
283899	1.1016	6.38359	9.25601	3.45003e-14	3.27525e-13	21.6682	8.2369e-13	up	INO80E
11187	1.10276	5.69065	17.9793	1.82993e-29	4.06031e-27	56.6998	7.72424e-24	up	PKP3
6750	1.10291	5.79636	3.56438	0.000626411	0.00126808	-1.52691	0.00311336	up	SST
2591	1.10372	6.72376	10.1747	5.84684e-16	7.53693e-15	25.7278	1.3302e-14	up	GALNT3
284111	1.10392	5.05511	8.59099	6.7288e-13	5.17106e-12	18.7143	5.43135e-11	up	SLC13A5
283229	1.10469	5.54722	11.816	4.69274e-19	1.0985e-17	32.8313	4.80952e-16	up	CRACR2B
387509	1.10471	7.16302	15.8144	4.81631e-26	4.60797e-24	48.8677	5.36664e-23	up	GPR153
9686	1.10472	9.00666	9.16097	5.27163e-14	4.87153e-13	21.2464	6.85957e-13	up	VGLL4
11328	1.10497	9.33868	7.50506	8.5126e-11	4.75998e-10	13.9113	9.6597e-10	up	FKBP9
414919	1.10499	7.00152	8.47644	1.12284e-12	8.29582e-12	18.2056	1.32098e-11	up	C8orf82
53635	1.105	8.06124	8.53826	8.51736e-13	6.44114e-12	18.4801	8.54243e-12	up	PTOV1
202	1.10549	6.79433	5.51564	4.36329e-07	1.43067e-06	5.49167	2.97326e-06	up	CRYBG1
5932	1.10625	9.10312	6.68322	3.13916e-09	1.4032e-08	10.3436	1.5942e-08	up	RBBP8
100289678	1.1063	7.15276	16.0677	1.85926e-26	2.00925e-24	49.8151	8.6534e-23	up	ZNF783
57655	1.10655	6.63399	10.3437	2.77758e-16	3.77407e-15	26.4692	2.81006e-14	up	GRAMD1A
140766	1.10753	5.67461	14.42	1.05094e-23	6.40919e-22	43.504	4.03847e-20	up	ADAMTS14
91862	1.10779	5.62336	12.0359	1.84199e-19	4.64551e-18	33.7636	1.69834e-17	up	MARVELD3
51090	1.10801	7.79958	7.89872	1.4804e-11	9.26392e-11	15.6453	1.37138e-10	up	PLLP
10644	1.10804	6.61599	14.0291	4.97241e-23	2.64565e-21	41.9553	2.36158e-20	up	IGF2BP2
64428	1.10894	7.03389	11.5593	1.40653e-18	2.9813e-17	31.737	7.27885e-17	up	CIAO3
286257	1.10968	6.29937	11.233	5.73466e-18	1.07852e-16	30.336	2.47057e-16	up	PAXX
408050	1.11032	6.63818	12.8958	5.01585e-21	1.72633e-19	37.3562	4.90383e-19	up	NOMO3
10212	1.11045	7.95051	8.3947	1.61802e-12	1.16812e-11	17.8426	2.58776e-11	up	DDX39A
199800	1.11093	5.48848	13.0841	2.30492e-21	8.53885e-20	38.1313	8.85692e-17	up	ADM5
2104	1.11212	5.89151	7.64139	4.65002e-11	2.70456e-10	14.5104	1.20052e-09	up	ESRRG
97	1.11305	7.4267	6.76386	2.21145e-09	1.01083e-08	10.6894	1.43514e-08	up	ACYP1
92565	1.11336	7.02312	6.59732	4.55439e-09	1.98477e-08	9.97635	5.26419e-08	up	FANK1
85026	1.11342	6.21499	14.5553	6.16594e-24	3.94487e-22	44.0353	7.03095e-22	up	ARRDC1-AS1
4839	1.11382	7.94836	12.2408	7.74564e-20	2.10902e-18	34.6273	2.74108e-17	up	NOP2
4125	1.1148	7.70999	9.08501	7.39946e-14	6.70711e-13	20.9091	1.40799e-12	up	MAN2B1
79228	1.11811	5.6015	10.5765	9.992e-17	1.48119e-15	27.4878	5.76133e-15	up	THOC6
5368	1.11852	7.6424	3.49192	0.000792953	0.00157616	-1.74936	0.00239702	up	PNOC
57187	1.11888	7.75436	9.1682	5.10426e-14	4.72524e-13	21.2785	6.67637e-13	up	THOC2
55249	1.11902	8.54844	8.89592	1.72186e-13	1.45928e-12	20.0692	3.34212e-12	up	YY1AP1
84186	1.11963	7.15227	7.87047	1.67887e-11	1.04215e-10	15.5205	1.77644e-10	up	ZCCHC7
116842	1.12094	5.89005	11.7133	7.27446e-19	1.63671e-17	32.3943	7.45302e-16	up	LEAP2
347862	1.12149	7.13803	9.67999	5.22646e-15	5.73124e-14	23.5465	1.82442e-13	up	GATD1
23286	1.12283	6.312	9.65675	5.79502e-15	6.29842e-14	23.4437	2.27178e-13	up	WWC1
9806	1.12286	8.13055	6.14511	3.16277e-08	1.21596e-07	8.06709	2.5353e-07	up	SPOCK2
79778	1.12616	6.03036	14.3632	1.31556e-23	7.83963e-22	43.2803	5.71305e-21	up	MICALL2
3099	1.1262	6.98405	5.41663	6.53095e-07	2.09016e-06	5.09715	2.23854e-06	up	HK2
126133	1.1268	5.95236	12.4036	3.90485e-20	1.13116e-18	35.3102	2.03924e-18	up	ALDH16A1
202915	1.12683	5.83985	15.7574	5.97273e-26	5.66242e-24	48.6535	2.09777e-23	up	TMEM184A
344405	1.12708	5.17586	8.3199	2.2602e-12	1.59314e-11	17.5107	1.17079e-10	up	PRORSD1P
10452	1.12775	7.04574	9.9755	1.41003e-15	1.69309e-14	24.851	2.57272e-14	up	TOMM40
89941	1.12789	7.35268	12.0918	1.45387e-19	3.75289e-18	33.9995	6.96111e-18	up	RHOT2
399967	1.12795	6.30285	11.2335	5.72172e-18	1.07706e-16	30.3383	2.60909e-16	up	PATE2
60314	1.12847	7.48237	8.93012	1.47788e-13	1.26692e-12	20.2211	1.73137e-12	up	MYG1
83659	1.12949	5.38853	4.72799	9.89334e-06	2.66321e-05	2.4504	9.62275e-05	up	TEKT1
54795	1.13062	5.3895	12.0827	1.51062e-19	3.87999e-18	33.9614	2.2396e-16	up	TRPM4
9674	1.13184	6.75746	11.0086	1.51689e-17	2.58478e-16	29.3665	2.19601e-15	up	KIAA0040
100133315	1.13291	6.35765	11.5154	1.69862e-18	3.55347e-17	31.5489	1.00027e-15	up	XNDC1N
6405	1.13516	6.04529	11.276	4.76174e-18	9.07821e-17	30.5213	1.71638e-16	up	SEMA3F
4628	1.13541	9.35449	5.92189	8.10941e-08	2.94614e-07	7.14157	4.52121e-07	up	MYH10
91653	1.13563	7.1662	11.018	1.456e-17	2.49529e-16	29.4073	1.32871e-15	up	BOC
23160	1.13609	7.29689	8.22098	3.51598e-12	2.40988e-11	17.0719	3.23313e-11	up	WDR43
3068	1.13613	9.84722	9.53343	1.00264e-14	1.0404e-13	22.898	1.5363e-13	up	HDGF
5524	1.13719	7.48629	10.6485	7.29092e-17	1.1116e-15	27.8019	2.07054e-15	up	PTPA
8904	1.13936	7.93603	9.00389	1.06297e-13	9.34827e-13	20.5488	1.31363e-12	up	CPNE1
55329	1.14145	5.53452	5.07369	2.57989e-06	7.57656e-06	3.75651	2.34001e-05	up	MNS1
26205	1.14177	7.28437	12.0515	1.72436e-19	4.37531e-18	33.8294	7.43845e-18	up	GMEB2
9814	1.14203	6.08551	11.4468	2.28052e-18	4.64047e-17	31.2552	5.03028e-16	up	SFI1
10252	1.14537	8.32715	7.41222	1.28402e-10	6.97051e-10	13.5041	1.50184e-09	up	SPRY1
220136	1.14564	4.61931	7.51939	7.98907e-11	4.49253e-10	13.9741	5.41501e-09	up	CFAP53
160622	1.14584	6.85305	17.7446	4.17931e-29	8.3017e-27	55.8793	2.22375e-25	up	TAMALIN
115207	1.14588	10.0347	5.0024	3.41588e-06	9.84318e-06	3.48327	1.66691e-05	up	KCTD12
2523	1.14629	6.04503	11.8561	3.95566e-19	9.39671e-18	33.0016	3.43282e-17	up	FUT1
1846	1.14781	6.33844	5.19947	1.56557e-06	4.74175e-06	4.24336	2.70332e-05	up	DUSP4
7841	1.14811	6.68124	10.3375	2.85395e-16	3.85774e-15	26.4422	6.44848e-15	up	MOGS
3315	1.14839	10.2777	6.01861	5.40006e-08	2.01052e-07	7.54106	3.20418e-07	up	HSPB1
10147	1.14851	7.3784	10.6274	7.9978e-17	1.20702e-15	27.7097	2.40162e-15	up	SUGP2
692247	1.14966	6.78065	11.8781	3.60136e-19	8.68365e-18	33.0952	4.38215e-17	up	LMNTD2-AS1
149473	1.1498	6.70737	10.4089	2.08509e-16	2.91479e-15	26.7549	2.29063e-14	up	CCDC24
23499	1.14999	7.14391	9.83304	2.65003e-15	3.04695e-14	24.2227	1.31331e-13	up	MACF1
200916	1.15047	9.80538	8.08637	6.41242e-12	4.21905e-11	16.4754	6.29933e-11	up	RPL22L1
1534	1.15072	7.7676	11.9435	2.72731e-19	6.69217e-18	33.3723	3.18205e-17	up	CYB561
6046	1.15153	8.83111	7.7759	2.5575e-11	1.54167e-10	15.1031	1.94391e-10	up	BRD2
23247	1.15223	7.46164	10.5655	1.04887e-16	1.54931e-15	27.4395	7.07366e-15	up	KATNIP
51085	1.15321	6.7294	12.4338	3.44009e-20	1.01629e-18	35.4365	8.74179e-18	up	MLXIPL
3240	1.15359	8.41478	3.6739	0.000436227	0.000906235	-1.18451	0.00128396	up	HP
7536	1.15407	7.36436	6.0353	5.03297e-08	1.88359e-07	7.61026	2.25449e-07	up	SF1
283248	1.15413	6.0712	13.945	6.96342e-23	3.62185e-21	41.6196	6.07334e-20	up	RCOR2
114822	1.15459	6.19116	12.4037	3.90352e-20	1.13116e-18	35.3105	7.79018e-18	up	RHPN1
24147	1.15556	6.94708	6.9187	1.12569e-09	5.38622e-09	11.3564	7.23289e-09	up	FJX1
5566	1.1557	5.8344	12.978	3.57041e-21	1.26217e-19	37.695	9.76705e-19	up	PRKACA
5411	1.15572	8.82049	7.17282	3.6925e-10	1.88565e-09	12.4586	2.29767e-09	up	PNN
5462	1.15691	7.35751	15.037	9.40445e-25	7.05571e-23	45.9086	1.83557e-19	up	POU5F1B
79789	1.15752	5.62577	11.6905	8.01882e-19	1.78921e-17	32.2972	1.04615e-16	up	CLMN
388228	1.15838	5.91065	18.1135	1.14462e-29	2.74406e-27	57.1658	2.69707e-23	up	SBK1
1296	1.15935	6.10812	8.70964	3.95899e-13	3.15403e-12	19.2415	9.34739e-11	up	COL8A2
55374	1.15948	6.60211	11.3419	3.58402e-18	7.03217e-17	30.8046	2.89876e-16	up	TMCO6
643836	1.16003	8.34796	8.52817	8.91022e-13	6.70662e-12	18.4353	9.61485e-12	up	ZFP62
643836	1.16003	8.34796	8.52817	8.91022e-13	6.70662e-12	18.4353	9.61485e-12	up	HEIH
25788	1.16035	5.50514	5.78691	1.42507e-07	5.00635e-07	6.58816	1.8621e-06	up	RAD54B
9914	1.16044	5.23381	12.3447	5.0001e-20	1.42081e-18	35.0637	7.84363e-16	up	ATP2C2
200162	1.16079	5.07822	5.57414	3.43343e-07	1.14048e-06	5.72629	6.3239e-06	up	SPAG17
6137	1.16101	12.2082	8.73859	3.47839e-13	2.79895e-12	19.3701	7.3072e-12	up	RPL13
124222	1.16103	6.77434	9.8648	2.30213e-15	2.67198e-14	24.3628	2.21618e-12	up	PAQR4
3181	1.16317	9.66242	8.54409	8.29835e-13	6.28463e-12	18.506	8.62341e-12	up	HNRNPA2B1
123872	1.16482	5.60227	10.6955	5.93561e-17	9.21123e-16	28.0068	7.04367e-14	up	DNAAF1
3119	1.16517	7.45699	5.39621	7.09481e-07	2.25505e-06	5.0162	4.39817e-06	up	HLA-DQB1
146433	1.16538	6.42768	12.7271	1.01023e-20	3.33391e-19	36.6581	6.57966e-19	up	IL34
286262	1.16617	6.05988	12.5236	2.36088e-20	7.26267e-19	35.8118	1.80002e-17	up	TPRN
25957	1.16667	8.81016	6.44412	8.81751e-09	3.68108e-08	9.32488	8.93864e-08	up	PNISR
79705	1.16709	5.62489	16.3468	6.57669e-27	8.11657e-25	50.8493	7.19499e-23	up	LRRK1
37	1.1671	9.43724	8.23645	3.28133e-12	2.2602e-11	17.1405	3.46118e-11	up	ACADVL
285231	1.16834	7.00621	17.6237	6.41255e-29	1.19416e-26	55.4538	9.99766e-25	up	FBXW12
200185	1.16835	7.46567	13.6001	2.79872e-22	1.24995e-20	40.2331	3.82556e-20	up	KRTCAP2
152189	1.17089	6.33703	10.7999	3.76334e-17	6.07523e-16	28.4609	3.07936e-14	up	CMTM8
10580	1.17175	5.50898	7.38187	1.46842e-10	7.90777e-10	13.3713	2.86217e-08	up	SORBS1
56893	1.17311	7.17576	16.3476	6.55613e-27	8.11657e-25	50.8524	3.67405e-24	up	UBQLN4
440498	1.17401	7.58819	9.97529	1.41134e-15	1.69369e-14	24.8501	1.24199e-13	up	HSBP1L1
8473	1.17449	7.70179	8.13352	5.19558e-12	3.46101e-11	16.6843	9.16716e-11	up	OGT
6432	1.17499	9.26729	8.72657	3.67037e-13	2.93869e-12	19.3167	4.08547e-12	up	SRSF7
10383	1.17513	9.84939	6.70407	2.86761e-09	1.2904e-08	10.4329	1.70579e-08	up	TUBB4B
7349	1.17714	4.95563	10.5806	9.81313e-17	1.45674e-15	27.5058	2.68349e-14	up	UCN
2125	1.17892	6.13696	13.6754	2.0629e-22	9.60398e-21	40.5372	1.07401e-18	up	EVPL
80324	1.17897	6.64622	9.30604	2.76018e-14	2.66401e-13	21.8902	1.34007e-12	up	PUS1
22827	1.17906	8.66174	9.80871	2.95194e-15	3.36073e-14	24.1152	5.07061e-14	up	PUF60
6282	1.1792	9.04249	6.06857	4.37341e-08	1.64888e-07	7.74835	3.11902e-07	up	S100A11
100507642	1.17922	5.36017	10.2889	3.53432e-16	4.70123e-15	26.2292	9.89806e-13	up	LINC03014
1936	1.17923	6.37492	9.36871	2.08763e-14	2.05968e-13	22.1681	4.36347e-13	up	EEF1D
54832	1.17968	6.37057	10.3112	3.20431e-16	4.29237e-15	26.3268	7.32594e-15	up	VPS13C
7137	1.17977	5.30207	13.2417	1.20637e-21	4.72069e-20	38.7768	1.99003e-16	up	TNNI3
64651	1.17979	7.43086	5.27771	1.14451e-06	3.5286e-06	4.54906	7.03424e-06	up	CSRNP1
6421	1.17988	8.76483	7.29849	2.12221e-10	1.11906e-09	13.0067	2.73106e-09	up	SFPQ
56654	1.18064	7.45689	6.99497	8.06235e-10	3.95755e-09	11.6863	8.77692e-09	up	NPDC1
57827	1.18131	6.99162	13.0968	2.18762e-21	8.11871e-20	38.1834	1.53521e-19	up	C6orf47
9894	1.18169	6.19058	12.102	1.39212e-19	3.61138e-18	34.0428	1.73418e-17	up	TELO2
8943	1.18184	8.27317	6.98159	8.54884e-10	4.17767e-09	11.6284	5.22027e-09	up	AP3D1
5764	1.1835	6.69799	6.33576	1.40357e-08	5.68099e-08	8.86684	3.86881e-07	up	PTN
113201	1.18531	6.26153	10.4639	1.63754e-16	2.3401e-15	26.9956	7.07366e-15	up	GOLM2
10815	1.18636	4.79647	7.76662	2.66533e-11	1.60343e-10	15.0621	5.82033e-09	up	CPLX1
2701	1.18711	5.79619	8.46395	1.18731e-12	8.73195e-12	18.1501	1.25899e-10	up	GJA4
83481	1.18772	6.32396	11.0878	1.07519e-17	1.89083e-16	29.7095	8.01008e-16	up	EPPK1
1577	1.1878	6.32491	5.77958	1.46921e-07	5.14926e-07	6.55824	1.13534e-06	up	CYP3A5
10076	1.18846	6.88019	8.62674	5.7349e-13	4.45818e-12	18.8732	6.10992e-12	up	PTPRU
7764	1.1889	8.51662	8.53092	8.80139e-13	6.62949e-12	18.4475	1.33362e-11	up	ZNF217
92312	1.18925	6.52104	15.1015	7.32848e-25	5.57847e-23	46.157	2.36283e-20	up	MEX3A
84467	1.18949	5.51734	7.7624	2.71579e-11	1.63002e-10	15.0435	4.70781e-10	up	FBN3
23367	1.18962	7.41244	12.3246	5.44145e-20	1.52339e-18	34.9793	3.18703e-18	up	LARP1
128272	1.18963	5.97504	13.653	2.25908e-22	1.04243e-20	40.4467	1.15761e-19	up	ARHGEF19
79883	1.18989	6.55095	15.1448	6.1999e-25	4.84312e-23	46.3236	2.55348e-20	up	PODNL1
22889	1.18992	7.6452	11.8071	4.874e-19	1.13583e-17	32.7935	5.17572e-17	up	KHDC4
3898	1.1908	5.99859	14.7716	2.64086e-24	1.81186e-22	44.8801	4.21813e-21	up	LAD1
197407	1.19109	7.3351	17.4911	1.02736e-28	1.8159e-26	54.9854	8.78887e-26	up	ZNF48
2224	1.19138	8.85765	8.44757	1.27754e-12	9.36578e-12	18.0773	1.88701e-11	up	FDPS
27239	1.19188	5.18142	13.7748	1.38066e-22	6.58723e-21	40.9374	3.19526e-18	up	GPR162
81693	1.19282	5.45413	13.6616	2.18111e-22	1.01092e-20	40.4817	6.64987e-19	up	AMN
80736	1.19304	5.31911	10.9296	2.13816e-17	3.59642e-16	29.0243	4.18149e-15	up	SLC44A4
59307	1.19318	6.69898	9.38275	1.961e-14	1.94764e-13	22.2303	3.70856e-13	up	SIGIRR
23126	1.19323	7.51865	10.6309	7.875e-17	1.19021e-15	27.7251	2.18476e-15	up	POGZ
1833	1.19345	3.42216	5.98937	6.10777e-08	2.25748e-07	7.42003	6.35199e-06	up	EPYC
2166	1.19403	5.86844	11.2533	5.25333e-18	9.94271e-17	30.4234	5.58798e-16	up	FAAH
10581	1.19442	11.8594	9.45452	1.42452e-14	1.44862e-13	22.5484	2.21369e-13	up	IFITM2
91107	1.19449	6.85775	11.7825	5.4116e-19	1.24994e-17	32.6892	9.70169e-15	up	TRIM47
4983	1.19495	9.60746	12.153	1.12228e-19	2.95176e-18	34.2576	5.34935e-18	up	OPHN1
1305	1.19609	6.00255	12.4527	3.17797e-20	9.44202e-19	35.5155	2.06423e-16	up	COL13A1
103689912	1.19663	5.58875	9.38692	1.92495e-14	1.91458e-13	22.2488	9.01329e-12	up	TBX2-AS1
101928424	1.19819	5.75253	12.0398	1.81201e-19	4.58099e-18	33.78	2.90768e-17	up	TMEM123-DT
2196	1.19843	5.25639	12.1591	1.09355e-19	2.87982e-18	34.2835	4.42278e-16	up	FAT2
55040	1.19985	6.42269	10.0379	1.06987e-15	1.3155e-14	25.1259	7.72235e-14	up	EPN3
4909	1.20039	4.72459	10.3171	3.12209e-16	4.18762e-15	26.3527	3.71067e-13	up	NTF4
100505616	1.20112	6.35113	9.02569	9.64341e-14	8.55884e-13	20.6457	2.00469e-12	up	SNHG21
79724	1.20143	6.28765	11.8616	3.86387e-19	9.23046e-18	33.025	1.87423e-17	up	ZNF768
646962	1.20164	6.08439	11.3584	3.33788e-18	6.62399e-17	30.8755	7.07366e-15	up	HRCT1
79838	1.20253	5.04322	9.8306	2.67889e-15	3.07674e-14	24.2119	1.30574e-12	up	TMC5
23650	1.20315	5.9777	12.2219	8.38858e-20	2.26047e-18	34.5478	2.42745e-16	up	TRIM29
647024	1.20349	5.45507	12.8983	4.96264e-21	1.71084e-19	37.3668	8.73106e-19	up	C6orf132
26504	1.20367	6.2851	16.7498	1.49209e-27	2.06097e-25	52.325	6.19513e-24	up	CNNM4
222	1.20502	4.22929	13.0723	2.419e-21	8.89827e-20	38.0832	4.18409e-16	up	ALDH3B2
55259	1.20564	5.32535	3.24325	0.00174057	0.0032486	-2.48702	0.00608047	up	DNAI7
8424	1.20587	5.761	3.3714	0.00116598	0.00224655	-2.11195	0.00384506	up	BBOX1
164832	1.20601	8.22504	6.34748	1.33488e-08	5.42298e-08	8.91626	1.22721e-07	up	LONRF2
219293	1.20682	5.06695	13.1558	1.71595e-21	6.53093e-20	38.4255	9.64278e-19	up	ATAD3C
100287482	1.20784	5.43338	8.70374	4.06469e-13	3.23208e-12	19.2153	1.0051e-10	up	SMKR1
92305	1.20789	6.69866	9.65277	5.89839e-15	6.40077e-14	23.4261	1.65449e-13	up	TMEM129
2302	1.20869	6.27322	5.83576	1.16265e-07	4.13247e-07	6.78787	2.21185e-06	up	FOXJ1
8534	1.21168	5.5299	14.3111	1.61703e-23	9.47373e-22	43.0747	4.02235e-17	up	CHST1
811	1.21256	7.51496	9.67941	5.24002e-15	5.7431e-14	23.5439	1.40731e-13	up	CALR
1877	1.21301	6.30719	8.79333	2.72344e-13	2.23019e-12	19.6133	3.1643e-12	up	E4F1
374882	1.2138	8.77981	8.16955	4.42379e-12	2.98405e-11	16.8439	7.07947e-11	up	TMEM205
7100	1.21395	7.03921	8.73683	3.50586e-13	2.81779e-12	19.3623	1.87259e-11	up	TLR5
170960	1.21396	9.16831	11.2342	5.70418e-18	1.07473e-16	30.3413	2.03011e-16	up	ZNF721
55139	1.21423	7.43499	10.8834	2.61412e-17	4.32377e-16	28.824	6.69798e-15	up	ANKZF1
64170	1.21447	5.53447	12.573	1.92031e-20	6.04101e-19	36.0178	3.92736e-18	up	CARD9
2066	1.21472	5.43945	7.06725	5.87247e-10	2.9316e-09	11.9997	2.97852e-08	up	ERBB4
823	1.21475	7.08319	18.9225	7.07605e-31	2.41943e-28	59.9291	5.80363e-28	up	CAPN1
153830	1.21481	6.00298	8.13446	5.17382e-12	3.44872e-11	16.6884	2.29931e-10	up	RNF145
151651	1.21571	4.15407	4.91737	4.76316e-06	1.34632e-05	3.15992	3.94622e-05	up	EFHB
25970	1.21614	6.65189	16.1425	1.40598e-26	1.58511e-24	50.0932	2.09777e-23	up	SH2B1
284207	1.21621	6.91169	7.73318	3.09265e-11	1.84401e-10	14.9147	3.16751e-10	up	METRNL
8704	1.21635	6.57399	12.7713	8.40557e-21	2.80504e-19	36.8414	5.43089e-19	up	B4GALT2
4913	1.21839	6.5135	8.83488	2.26184e-13	1.88099e-12	19.798	9.47968e-12	up	NTHL1
4258	1.21847	9.32044	9.93975	1.65175e-15	1.95965e-14	24.6934	3.15215e-14	up	MGST2
2977	1.22004	4.76605	7.69652	3.63997e-11	2.15312e-10	14.7532	2.9101e-09	up	GUCY1A2
8225	1.22085	7.46627	9.73944	4.01407e-15	4.4939e-14	23.8092	8.24014e-14	up	GTPBP6
2331	1.22101	8.85307	6.84007	1.58672e-09	7.41192e-09	11.0173	2.57376e-08	up	FMOD
7916	1.22117	7.04554	14.4252	1.02966e-23	6.29782e-22	43.5244	1.37016e-21	up	PRRC2A
29116	1.22177	7.56393	9.50327	1.14666e-14	1.17876e-13	22.7644	3.33407e-13	up	MYLIP
10411	1.22211	6.74686	13.6272	2.50754e-22	1.13943e-20	40.3427	7.43013e-20	up	RAPGEF3
6659	1.22246	7.78741	8.33964	2.06945e-12	1.47011e-11	17.5982	2.61325e-11	up	SOX4
2621	1.22503	9.51252	7.25064	2.62094e-10	1.36662e-09	12.7978	1.92466e-09	up	GAS6
51160	1.22521	8.96943	8.98145	1.17501e-13	1.0254e-12	20.4492	1.46146e-12	up	VPS28
124044	1.22648	6.90511	7.5526	6.89533e-11	3.91123e-10	14.12	8.00792e-10	up	SPATA2L
83661	1.2266	6.26104	5.01138	3.29755e-06	9.5259e-06	3.51757	3.29772e-05	up	MS4A8
8481	1.22697	7.65258	9.16962	5.07216e-14	4.69969e-13	21.2848	1.43404e-12	up	OFD1
54460	1.22732	10.2879	9.12452	6.20301e-14	5.67439e-13	21.0846	8.25165e-13	up	MRPS21
222643	1.23028	5.16117	10.0129	1.19522e-15	1.45952e-14	25.0156	1.58305e-11	up	UNC5CL
415116	1.23072	8.73712	9.94936	1.58298e-15	1.88341e-14	24.7358	1.67654e-13	up	PIM3
80086	1.23113	6.25892	6.33889	1.38487e-08	5.60966e-08	8.88005	4.68824e-07	up	TUBA4B
54910	1.23128	8.43637	14.4764	8.41098e-24	5.19017e-22	43.726	1.4447e-21	up	SEMA4C
362	1.23233	5.68579	10.24	4.38529e-16	5.75969e-15	26.0143	1.20481e-12	up	AQP5
92745	1.23247	5.8364	11.1372	8.68198e-18	1.553e-16	29.9226	5.0558e-15	up	SLC38A5
146760	1.23299	4.80359	14.3246	1.53301e-23	9.03221e-22	43.1278	3.52713e-21	up	RTN4RL1
28969	1.2342	9.2673	9.5461	9.47721e-15	9.87837e-14	22.954	1.55796e-13	up	BZW2
1948	1.23425	8.08253	6.46095	8.20192e-09	3.43785e-08	9.39622	6.53473e-08	up	EFNB2
339229	1.23427	7.23829	9.4343	1.55869e-14	1.57737e-13	22.4588	3.39935e-13	up	OXLD1
3178	1.23685	9.04915	10.1792	5.73253e-16	7.39415e-15	25.7474	5.11458e-14	up	HNRNPA1
55692	1.23788	7.84587	9.95648	1.53384e-15	1.83017e-14	24.7672	7.29835e-14	up	LUC7L
1311	1.23822	4.71402	6.44123	8.92791e-09	3.72419e-08	9.31262	7.58977e-07	up	COMP
3959	1.23847	9.66267	7.27315	2.37323e-10	1.24493e-09	12.896	1.94953e-09	up	LGALS3BP
7675	1.23888	9.13489	7.90515	1.4386e-11	9.0159e-11	15.6737	1.38547e-10	up	ZNF121
7022	1.24027	5.9932	13.8714	9.35805e-23	4.6694e-21	41.3251	1.96567e-19	up	TFAP2C
60677	1.24196	5.5574	11.3697	3.179e-18	6.3328e-17	30.9241	2.59086e-16	up	CELF6
4646	1.24215	7.32556	7.02395	7.10084e-10	3.50289e-09	11.8119	4.80088e-09	up	MYO6
8625	1.24324	7.47502	8.47756	1.11723e-12	8.26311e-12	18.2105	1.73378e-11	up	RFXANK
4728	1.24373	8.04699	7.60562	5.45024e-11	3.13502e-10	14.353	4.96562e-10	up	NDUFS8
642819	1.2445	6.16207	7.70153	3.55979e-11	2.10868e-10	14.7752	2.25614e-09	up	ZNF487
100996255	1.24506	5.93107	15.0015	1.07928e-24	8.0395e-23	45.7714	1.96555e-22	up
604	1.24716	6.63084	13.2561	1.13726e-21	4.48389e-20	38.8356	5.23813e-18	up	BCL6
51703	1.24853	6.94528	7.64222	4.63291e-11	2.69686e-10	14.5141	6.94319e-10	up	ACSL5
389792	1.24884	6.90358	10.3611	2.57239e-16	3.51128e-15	26.5457	4.63451e-14	up	IER5L
10742	1.24943	7.99783	8.41717	1.46345e-12	1.06168e-11	17.9424	1.70894e-11	up	RAI2
161291	1.25062	5.57024	9.00603	1.05284e-13	9.27329e-13	20.5584	7.03634e-12	up	TMEM30B
79583	1.2513	7.17667	6.35359	1.30042e-08	5.2933e-08	8.94202	1.29591e-07	up	TMEM231
9640	1.25314	6.66542	16.0724	1.8267e-26	1.99473e-24	49.8327	8.45736e-23	up	ZNF592
23086	1.2533	5.85153	9.5213	1.05825e-14	1.0943e-13	22.8442	2.21535e-13	up	EXPH5
55049	1.254	7.14849	9.9986	1.27306e-15	1.54733e-14	24.9528	2.61895e-14	up	REX1BD
9071	1.25499	5.46321	7.13033	4.45123e-10	2.25489e-09	12.2737	3.26326e-08	up	CLDN10
55636	1.25659	6.15211	16.4525	4.4485e-27	5.65746e-25	51.2383	2.66371e-21	up	CHD7
84316	1.25715	8.30491	7.86625	1.71068e-11	1.06063e-10	15.5019	1.41636e-10	up	NAA38
27148	1.25766	7.52941	11.9031	3.23766e-19	7.87039e-18	33.2013	2.298e-16	up	STK36
100289341	1.25928	7.10998	15.579	1.17472e-25	1.03818e-23	47.9801	3.9126e-23	up	MAN1B1-DT
928	1.26013	6.12748	9.36742	2.09961e-14	2.06954e-13	22.1624	7.19974e-12	up	CD9
5768	1.26175	6.94327	12.7931	7.6761e-21	2.57396e-19	36.932	1.33829e-18	up	QSOX1
1196	1.26361	8.94885	10.0593	9.73392e-16	1.2063e-14	25.2201	9.63494e-14	up	CLK2
85301	1.26366	6.44609	10.3314	2.93235e-16	3.94835e-15	26.4152	6.85544e-13	up	COL27A1
81844	1.26367	7.58906	10.0542	9.9566e-16	1.23243e-14	25.1975	4.59244e-14	up	TRIM56
51760	1.26411	6.47799	9.28687	3.00644e-14	2.88301e-13	21.8051	5.65902e-13	up	SYT17
3972	1.26445	6.02192	14.7126	3.32542e-24	2.20887e-22	44.6505	6.71546e-22	up	LHB
11226	1.26819	5.70997	8.51362	9.50925e-13	7.13433e-12	18.3707	1.4033e-10	up	GALNT6
3661	1.27012	7.47748	12.2259	8.24665e-20	2.23087e-18	34.5648	5.8034e-18	up	IRF3
221078	1.27028	7.11507	8.15246	4.77436e-12	3.20395e-11	16.7682	1.78304e-10	up	NSUN6
80162	1.27257	5.4952	11.357	3.35753e-18	6.65034e-17	30.8696	9.38885e-15	up	PGGHG
400830	1.27399	6.20522	9.95225	1.56282e-15	1.86155e-14	24.7485	4.32292e-14	up	DEFB132
441054	1.27419	5.75164	7.68795	3.78126e-11	2.23036e-10	14.7154	1.13765e-09	up	CFAP96
3213	1.27467	5.67831	12.2707	6.82762e-20	1.8762e-18	34.7531	4.2458e-17	up	HOXB3
56965	1.27967	7.89728	9.45663	1.4112e-14	1.43577e-13	22.5578	7.40653e-13	up	PARP6
79875	1.28069	4.96055	11.2221	6.01172e-18	1.12353e-16	30.289	1.22661e-13	up	THSD4
51329	1.28138	8.12787	10.9362	2.07805e-17	3.49813e-16	29.0528	6.09687e-16	up	ARL6IP4
3109	1.28425	7.78155	6.3509	1.3155e-08	5.35051e-08	8.93067	1.02768e-07	up	HLA-DMB
51093	1.28473	6.36224	11.4769	2.00383e-18	4.12574e-17	31.3841	9.75501e-17	up	METTL25B
2766	1.28491	7.6734	6.35353	1.30073e-08	5.29353e-08	8.94179	2.68465e-07	up	GMPR
130502	1.28758	6.77912	8.37798	1.74359e-12	1.25141e-11	17.7684	2.79914e-11	up	TTC32
201456	1.28898	6.22253	7.42952	1.18939e-10	6.49233e-10	13.58	3.26314e-09	up	FBXO15
283385	1.28907	7.09113	16.1117	1.57743e-26	1.75448e-24	49.9787	2.15266e-22	up	MORN3
115811	1.29044	5.42278	7.54454	7.14614e-11	4.0414e-10	14.0846	3.95614e-09	up	IQCD
23523	1.29049	6.69192	13.9375	7.17651e-23	3.70496e-21	41.5896	4.21762e-20	up	CABIN1
79720	1.29083	6.76222	8.24705	3.12963e-12	2.16356e-11	17.1875	4.74325e-11	up	VPS37B
55920	1.29126	8.83	11.8737	3.66983e-19	8.7979e-18	33.0764	2.47161e-17	up	RCC2
7593	1.29146	7.26163	12.2132	8.70078e-20	2.33255e-18	34.5114	1.33513e-16	up	MZF1
54101	1.29173	6.51115	13.9006	8.323e-23	4.21763e-21	41.4419	2.60318e-20	up	RIPK4
9600	1.29387	6.39649	11.3715	3.15435e-18	6.30175e-17	30.9319	1.79099e-15	up	PITPNM1
23639	1.29601	6.53218	9.48862	1.22391e-14	1.25011e-13	22.6995	5.38674e-12	up	DNAAF11
79844	1.2972	6.24113	10.4319	1.8847e-16	2.65783e-15	26.8556	1.46455e-14	up	ZDHHC11
121642	1.29748	6.96192	12.4115	3.77739e-20	1.10343e-18	35.3433	3.93064e-18	up	ALKBH2
999	1.29784	7.10351	10.12	7.44362e-16	9.41489e-15	25.4873	2.29063e-14	up	CDH1
3714	1.29829	6.681	16.2814	8.38262e-27	1.01091e-24	50.6079	3.14588e-22	up	JAG2
5584	1.29904	8.48208	8.95497	1.32258e-13	1.14651e-12	20.3315	1.94353e-12	up	PRKCI
9619	1.30063	5.90129	8.03358	8.1152e-12	5.26465e-11	16.2417	1.25559e-10	up	ABCG1
10603	1.30433	7.85204	17.5893	7.24306e-29	1.32516e-26	55.3328	2.618e-24	up	SH2B2
81858	1.30473	7.10448	13.6253	2.52683e-22	1.14074e-20	40.335	3.06538e-20	up	SHARPIN
9258	1.30499	7.70931	9.88964	2.06211e-15	2.42034e-14	24.4725	4.21233e-14	up	MFHAS1
5047	1.30686	5.22972	4.34706	4.1215e-05	0.000100776	1.07142	0.000412271	up	PAEP
55870	1.30709	8.75914	8.26166	2.93188e-12	2.03224e-11	17.2523	2.76589e-11	up	ASH1L
3818	1.30868	5.96427	12.1736	1.02847e-19	2.72219e-18	34.3446	1.01228e-16	up	KLKB1
3679	1.3094	6.18035	12.6567	1.35447e-20	4.40034e-19	36.3658	2.27459e-16	up	ITGA7
170463	1.30963	7.1264	10.9459	1.99186e-17	3.35846e-16	29.095	5.98662e-16	up	SSBP4
5437	1.31254	9.3091	10.1117	7.72249e-16	9.74398e-15	25.4506	1.74455e-14	up	POLR2H
25865	1.31286	6.8202	9.34932	2.27602e-14	2.23077e-13	22.0821	4.92109e-13	up	PRKD2
521	1.31323	10.1834	9.67093	5.44123e-15	5.94177e-14	23.5064	1.08244e-13	up	ATP5ME
7818	1.3143	7.35185	11.8595	3.89798e-19	9.28084e-18	33.0163	9.93339e-17	up	DAP3
8718	1.31463	5.88512	13.5029	4.15302e-22	1.78597e-20	39.8397	5.36711e-18	up	TNFRSF25
6320	1.31895	6.88006	10.3463	2.74569e-16	3.73561e-15	26.4807	2.86645e-14	up	CLEC11A
92714	1.31975	6.63981	13.5909	2.90462e-22	1.28897e-20	40.1961	6.55725e-19	up	ARRDC1
1397	1.32034	7.02462	9.18528	4.72976e-14	4.41183e-13	21.3543	2.47485e-12	up	CRIP2
6590	1.3214	10.5832	6.08566	4.06865e-08	1.54094e-07	7.81937	3.16968e-07	up	SLPI
114	1.32384	4.80279	7.99061	9.82922e-12	6.30581e-11	16.0516	8.05753e-10	up	ADCY8
120071	1.32553	6.42975	18.0901	1.24172e-29	2.90995e-27	57.0849	1.46498e-22	up	LARGE2
51473	1.32742	4.87562	12.6766	1.24648e-20	4.07489e-19	36.4486	9.73186e-19	up	DCDC2
81890	1.32761	7.08999	11.8575	3.93115e-19	9.34914e-18	33.0078	4.57794e-17	up	QTRT1
5954	1.32811	9.55193	9.1703	5.05666e-14	4.6895e-13	21.2878	8.41609e-13	up	RCN1
6376	1.32877	5.96151	9.74913	3.84498e-15	4.32549e-14	23.8521	8.04588e-12	up	CX3CL1
23048	1.33128	7.89642	8.4118	1.49897e-12	1.08631e-11	17.9186	4.34648e-11	up	FNBP1
92749	1.33218	6.32562	8.33854	2.0796e-12	1.47632e-11	17.5934	4.11536e-10	up	DRC1
218	1.33233	5.38122	12.6174	1.59577e-20	5.12047e-19	36.2023	7.74322e-16	up	ALDH3A1
25989	1.33347	7.07107	17.1489	3.50406e-28	5.33462e-26	53.7658	5.24236e-23	up	ULK3
57216	1.33354	6.51491	10.0085	1.21858e-15	1.48457e-14	24.9963	1.01875e-11	up	VANGL2
2564	1.33367	5.7958	7.72057	3.27098e-11	1.94644e-10	14.8591	1.08689e-09	up	GABRE
51466	1.3343	7.0559	13.4517	5.11355e-22	2.13306e-20	39.6324	3.3495e-19	up	EVL
7515	1.3344	6.9265	10.627	8.00866e-17	1.20779e-15	27.7083	2.18575e-15	up	XRCC1
84152	1.33528	6.37372	5.79074	1.40259e-07	4.93154e-07	6.60376	2.51982e-06	up	PPP1R1B
10256	1.336	6.2899	13.0658	2.48555e-21	9.09494e-20	38.0561	3.13837e-17	up	CNKSR1
51804	1.33661	5.63454	12.7315	9.9194e-21	3.28395e-19	36.6764	4.47502e-18	up	SIX4
2316	1.33774	8.4943	9.91556	1.8385e-15	2.17133e-14	24.5868	1.11695e-13	up	FLNA
421	1.33972	7.15757	16.3083	7.58654e-27	9.25336e-25	50.7072	2.618e-24	up	ARVCF
10123	1.33995	7.87376	7.60709	5.41473e-11	3.11545e-10	14.3595	4.00752e-09	up	ARL4C
1108	1.34105	8.35268	12.7845	7.95615e-21	2.66359e-19	36.8962	6.37692e-19	up	CHD4
11322	1.34216	5.89075	15.6728	8.22838e-26	7.42941e-24	48.3345	1.36063e-19	up	TMC6
347730	1.34415	5.67318	8.87978	1.85065e-13	1.56334e-12	19.9975	5.0266e-10	up	LRRTM1
153579	1.34555	5.81763	9.98082	1.37726e-15	1.65756e-14	24.8744	3.79483e-13	up	BTNL9
441273	1.34642	6.15343	11.1621	7.79359e-18	1.4209e-16	30.0302	3.17653e-15	up	SPDYE2
6155	1.34673	10.5455	11.8894	3.43212e-19	8.29862e-18	33.1432	1.64209e-17	up	RPL27
2863	1.34763	5.25048	7.55949	6.68771e-11	3.79862e-10	14.1503	6.38621e-10	up	GPR39
5699	1.34764	7.99324	9.24514	3.62131e-14	3.43005e-13	21.62	9.64669e-13	up	PSMB10
6181	1.35047	6.47689	11.0456	1.29135e-17	2.23145e-16	29.5269	4.40804e-16	up	RPLP2
341	1.35148	7.74798	9.03025	9.44926e-14	8.39724e-13	20.6659	2.97001e-12	up	APOC1
367	1.35305	7.16927	9.56739	8.62093e-15	9.03552e-14	23.0483	1.88389e-13	up	AR
63922	1.35446	6.07495	12.5272	2.32612e-20	7.1769e-19	35.8266	1.79397e-17	up	CHTF18
83538	1.35559	5.51379	3.41427	0.00101753	0.00198436	-1.98406	0.00371268	up	ODAD4
57680	1.35675	7.14361	14.7152	3.29156e-24	2.19336e-22	44.6607	1.4447e-21	up	CHD8
10723	1.35742	8.68035	13.5087	4.05589e-22	1.7478e-20	39.8633	8.47565e-20	up	SLC12A7
26136	1.35809	7.13344	9.26663	3.29044e-14	3.13659e-13	21.7153	2.11638e-12	up	TES
55753	1.35911	6.47743	9.38313	1.95771e-14	1.9453e-13	22.232	6.96498e-12	up	OGDHL
284739	1.36016	4.90539	9.72064	4.36339e-15	4.85631e-14	23.7262	4.47396e-12	up	C20orf204
92815	1.3603	7.73642	9.56275	8.80045e-15	9.21441e-14	23.0278	3.56774e-12	up	H2AC25
158572	1.36265	6.74385	7.23863	2.76337e-10	1.43551e-09	12.7454	2.6525e-09	up	USP27X-DT
4259	1.36434	6.59962	5.30031	1.04507e-06	3.2436e-06	4.6378	1.48162e-05	up	MGST3
9138	1.36465	6.99611	13.4098	6.06595e-22	2.51027e-20	39.4621	7.38815e-19	up	ARHGEF1
5777	1.36555	6.50197	13.3458	7.87874e-22	3.19081e-20	39.2014	7.25705e-20	up	PTPN6
10811	1.36566	6.53876	13.0784	2.35942e-21	8.70979e-20	38.108	1.8803e-19	up	NOXA1
6526	1.37232	6.92253	11.6751	8.56497e-19	1.90447e-17	32.2315	2.02279e-16	up	SLC5A3
158158	1.37248	6.96725	8.14537	4.9279e-12	3.29744e-11	16.7368	2.53215e-10	up	RASEF
5652	1.37773	6.20554	7.26042	2.51027e-10	1.31187e-09	12.8405	5.74349e-09	up	PRSS8
147744	1.38031	6.76752	4.54455	1.98173e-05	5.10221e-05	1.77795	0.00017004	up	TMEM190
54492	1.38187	6.96534	9.13997	5.78968e-14	5.32666e-13	21.1532	3.75473e-12	up	NEURL1B
414	1.38226	7.1185	13.5987	2.81482e-22	1.25446e-20	40.2274	1.26591e-19	up	ARSD
64118	1.38268	7.53894	11.2838	4.60499e-18	8.80351e-17	30.5547	3.12393e-16	up	DUS1L
1585	1.38333	5.77636	12.5935	1.76273e-20	5.59592e-19	36.1031	1.94195e-18	up	CYP11B2
3965	1.38542	6.88596	14.9901	1.12808e-24	8.37305e-23	45.7274	1.55589e-21	up	LGALS9
2296	1.38549	7.34749	6.4713	7.84447e-09	3.29531e-08	9.44015	2.39303e-07	up	FOXC1
3726	1.39042	7.61396	5.92519	7.99809e-08	2.90823e-07	7.15514	7.6019e-07	up	JUNB
1152	1.39156	6.87312	9.18257	4.7874e-14	4.45391e-13	21.3423	1.22765e-11	up	CKB
100289137	1.39733	4.60079	11.6641	8.97849e-19	1.99006e-17	32.1845	1.24712e-14	up	ANKRD18A
90506	1.3992	5.53097	5.81838	1.25004e-07	4.42725e-07	6.71674	2.46387e-06	up	LRRC46
9766	1.40252	8.96435	11.111	9.7245e-18	1.72763e-16	29.8096	5.96504e-16	up	SUSD6
153478	1.40439	5.03099	13.2161	1.3397e-21	5.1937e-20	38.6723	2.01872e-17	up	PLEKHG4B
84332	1.40489	5.15252	6.70572	2.84713e-09	1.28216e-08	10.4399	1.43697e-07	up	DYDC2
11033	1.40599	7.35843	15.8502	4.20802e-26	4.04455e-24	49.0021	3.5093e-22	up	ADAP1
128153	1.41168	4.79405	10.1516	6.47419e-16	8.2538e-15	25.6262	6.63234e-13	up	SPATA17
4832	1.41174	7.76489	11.8299	4.42171e-19	1.03856e-17	32.8906	2.14764e-17	up	NME3
6764	1.41458	8.69381	11.764	5.85701e-19	1.33947e-17	32.6103	4.0439e-17	up	DENND2B
23371	1.41483	6.97248	11.2855	4.57106e-18	8.7547e-17	30.5621	1.45198e-15	up	TNS2
23779	1.41674	5.71324	11.5243	1.63433e-18	3.4293e-17	31.5873	7.98478e-16	up	ARHGAP8
7089	1.41759	7.43478	9.15185	5.49061e-14	5.06715e-13	21.2059	7.28871e-12	up	TLE2
6277	1.41928	8.16644	10.4009	2.15915e-16	2.99581e-15	26.7201	1.34185e-14	up	S100A6
5349	1.42195	7.00206	9.87539	2.19657e-15	2.5623e-14	24.4096	3.09527e-13	up	FXYD3
255812	1.42422	8.59119	12.6151	1.61105e-20	5.15363e-19	36.1928	1.13729e-18	up
1107	1.4261	7.20144	16.4654	4.2408e-27	5.4599e-25	51.2859	2.56596e-23	up	CHD3
158584	1.42721	6.96368	16.1009	1.64231e-26	1.81236e-24	49.9386	7.21038e-23	up	FAAH2
285386	1.42757	5.96381	6.51994	6.36154e-09	2.71279e-08	9.64674	1.13076e-07	up	TPRG1
404093	1.42932	6.89511	14.9569	1.28331e-24	9.39155e-23	45.599	5.3105e-21	up	CUEDC1
286207	1.43152	6.1522	8.43377	1.35878e-12	9.89873e-12	18.0161	1.83438e-10	up	CFAP157
55096	1.43292	7.53717	12.2626	7.0658e-20	1.93655e-18	34.7189	2.2891e-17	up	EBLN2
3005	1.43543	8.90601	10.0349	1.08412e-15	1.33165e-14	25.1128	3.31079e-14	up	H1-0
6597	1.436	7.28676	9.62568	6.65274e-15	7.14501e-14	23.3063	1.47023e-13	up	SMARCA4
84680	1.43603	7.83812	10.0248	1.13392e-15	1.38874e-14	25.068	7.14489e-14	up	ACCS
6103	1.4363	6.40396	9.536	9.9127e-15	1.03014e-13	22.9093	9.90136e-13	up	RPGR
341676	1.43661	6.0683	5.95506	7.05572e-08	2.58677e-07	7.27828	5.16401e-07	up	NEK5
196047	1.43728	7.87625	14.0383	4.79195e-23	2.5693e-21	41.9921	4.41125e-20	up	EMX2OS
9284	1.43743	10.3774	12.9373	4.2233e-21	1.47054e-19	37.5276	9.33092e-19	up	NPIPA1
790955	1.44094	7.00727	11.4626	2.13054e-18	4.35987e-17	31.323	1.12856e-16	up	UQCC3
54894	1.44104	6.66915	14.0298	4.95846e-23	2.64498e-21	41.9581	1.22165e-19	up	RNF43
373156	1.44742	8.8835	11.2298	5.81434e-18	1.08958e-16	30.3223	2.12885e-16	up	GSTK1
6909	1.45009	5.67356	11.8612	3.87014e-19	9.23046e-18	33.0234	1.4479e-14	up	TBX2
3113	1.45015	8.2192	4.989	3.60025e-06	1.03459e-05	3.43212	2.28722e-05	up	HLA-DPA1
3429	1.45178	8.06072	5.00009	3.44697e-06	9.92456e-06	3.47445	2.02244e-05	up	IFI27
116844	1.45227	6.52264	12.9567	3.8983e-21	1.3688e-19	37.6075	1.21449e-17	up	LRG1
51205	1.45432	6.85193	11.5136	1.7118e-18	3.57746e-17	31.5412	1.46613e-16	up	ACP6
5099	1.45492	4.86175	10.2422	4.3426e-16	5.70722e-15	26.024	1.61516e-14	up	PCDH7
3993	1.45695	5.49468	12.4244	3.57841e-20	1.04972e-18	35.3972	1.02897e-16	up	LLGL2
7755	1.45724	5.8092	10.2472	4.24727e-16	5.59251e-15	26.0461	1.06068e-14	up	ZNF205
57475	1.4583	6.00981	9.65881	5.7422e-15	6.24753e-14	23.4528	1.38509e-13	up	PLEKHH1
257236	1.45887	6.11703	4.71021	1.05887e-05	2.83575e-05	2.38456	7.34454e-05	up	CCDC96
255967	1.46061	10.0102	11.4715	2.05115e-18	4.21072e-17	31.3609	8.60228e-17	up	PAN3
9592	1.46522	9.95688	8.29857	2.48619e-12	1.74125e-11	17.416	5.969e-11	up	IER2
2580	1.46634	7.55947	13.8241	1.13206e-22	5.5556e-21	41.1353	3.04428e-20	up	GAK
200765	1.46662	6.18882	7.96448	1.10438e-11	7.03328e-11	15.936	2.96114e-10	up	TIGD1
6271	1.46711	6.33678	10.3041	3.30661e-16	4.41807e-15	26.2955	1.0107e-13	up	S100A1
3696	1.46899	5.51142	10.4638	1.63808e-16	2.3401e-15	26.9953	7.44472e-14	up	ITGB8
9584	1.47096	9.65301	10.581	9.79589e-17	1.45522e-15	27.5076	2.70765e-15	up	RBM39
55607	1.47299	6.5583	12.0828	1.50991e-19	3.87999e-18	33.9618	9.52069e-18	up	PPP1R9A
100506098	1.47329	6.45305	8.36203	1.8724e-12	1.3388e-11	17.6976	1.74731e-10	up	GIRGL
154141	1.47611	7.5522	10.7551	4.5742e-17	7.23306e-16	28.2664	2.33932e-15	up	MBOAT1
2118	1.47744	6.24016	12.8532	5.98263e-21	2.03888e-19	37.1804	1.00416e-15	up	ETV4
3122	1.48046	8.71195	4.46559	2.66106e-05	6.69744e-05	1.49325	9.7525e-05	up	HLA-DRA
3975	1.48089	4.99577	8.00661	9.15242e-12	5.90128e-11	16.1224	3.60968e-09	up	LHX1
3214	1.48473	7.9118	16.596	2.62226e-27	3.46393e-25	51.7641	1.631e-23	up	HOXB4
3856	1.48488	9.58897	6.60034	4.49516e-09	1.96141e-08	9.98927	3.13542e-08	up	KRT8
10653	1.48606	9.95743	10.364	2.54019e-16	3.47643e-15	26.5582	6.40038e-15	up	SPINT2
84262	1.48632	8.02953	11.6874	8.12548e-19	1.81061e-17	32.284	4.38215e-17	up	PSMG3
84894	1.48754	4.5254	15.3088	3.29867e-25	2.70868e-23	46.952	1.61287e-21	up	LINGO1
7139	1.48784	5.42446	12.9135	4.66015e-21	1.61188e-19	37.4295	1.0877e-15	up	TNNT2
1294	1.48814	6.2034	17.3916	1.46555e-28	2.46172e-26	54.6323	3.38162e-22	up	COL7A1
57530	1.48838	7.64213	8.19042	4.03008e-12	2.73275e-11	16.9364	4.60655e-11	up	CGN
2705	1.48849	6.62491	14.5856	5.47168e-24	3.53321e-22	44.1543	7.30628e-20	up	GJB1
6205	1.48982	11.3542	14.2729	1.88215e-23	1.08742e-21	42.9234	3.83038e-21	up	RPS11
642475	1.49225	7.17345	17.4016	1.41416e-28	2.39797e-26	54.6678	1.60427e-23	up	MROH6
54344	1.49607	8.22012	10.0461	1.03184e-15	1.27194e-14	25.162	2.31356e-14	up	DPM3
259173	1.49736	6.51664	14.5998	5.17611e-24	3.37369e-22	44.2097	9.04046e-20	up	ALS2CL
5315	1.49954	7.74482	15.3383	2.94591e-25	2.44792e-23	47.0646	2.55532e-22	up	PKM
27113	1.50076	6.53316	12.431	3.48098e-20	1.02653e-18	35.4247	2.71723e-18	up	BBC3
3855	1.50189	8.55284	5.89933	8.91338e-08	3.2186e-07	7.04874	4.43292e-07	up	KRT7
864	1.50409	5.41201	9.62264	6.7434e-15	7.23121e-14	23.2928	3.85993e-11	up	RUNX3
11343	1.50425	7.59556	8.09727	6.10805e-12	4.03406e-11	16.5237	3.02982e-10	up	MGLL
221908	1.50485	7.35266	12.538	2.22297e-20	6.879e-19	35.8718	1.71719e-18	up	PPP1R35
58495	1.5077	5.75523	19.8012	3.75123e-32	1.872e-29	62.842	1.58244e-28	up	OVOL2
56649	1.51022	6.02145	6.81094	1.80156e-09	8.34634e-09	10.8918	1.77143e-07	up	TMPRSS4
2731	1.51077	5.43485	7.71295	3.3837e-11	2.00894e-10	14.8255	7.60141e-09	up	GLDC
346389	1.51433	5.34922	7.46648	1.00992e-10	5.59911e-10	13.742	1.57102e-08	up	MACC1
338440	1.51445	6.40194	13.2068	1.39159e-21	5.38485e-20	38.6344	1.81309e-18	up	ANO9
4059	1.51749	7.36769	14.2903	1.75626e-23	1.02319e-21	42.9924	6.67882e-20	up	BCAM
51599	1.5188	7.62565	10.0113	1.20339e-15	1.46854e-14	25.0088	3.31079e-14	up	LSR
1364	1.51956	6.05502	17.5361	8.752e-29	1.58731e-26	55.1447	8.13342e-26	up	CLDN4
84688	1.5197	6.58523	5.15645	1.85834e-06	5.56408e-06	4.07619	1.8047e-05	up	SPMIP6
4363	1.52362	7.59675	11.2124	6.2682e-18	1.16313e-16	30.2473	1.05371e-15	up	ABCC1
10312	1.52501	7.92186	9.43648	1.54365e-14	1.56367e-13	22.4685	2.90825e-13	up	TCIRG1
169611	1.53245	6.75877	7.45981	1.04015e-10	5.75144e-10	13.7127	1.57295e-09	up	OLFML2A
1952	1.53302	7.21569	11.7021	7.63122e-19	1.71513e-17	32.3466	9.37138e-17	up	CELSR2
10045	1.53341	5.18742	21.0293	7.14232e-34	7.44836e-31	66.7647	2.23244e-25	up	SH2D3A
5863	1.53587	8.33398	10.6171	8.36597e-17	1.25622e-15	27.6648	5.30956e-15	up	RGL2
55621	1.5366	6.69066	13.2299	1.26601e-21	4.91717e-20	38.7286	6.42954e-19	up	TRMT1
219699	1.53822	6.79383	14.2667	1.92908e-23	1.11146e-21	42.8988	1.80577e-19	up	UNC5B
200958	1.53876	5.19361	16.1824	1.21148e-26	1.42756e-24	50.2414	3.44965e-21	up	MUC20
440193	1.5431	5.0919	23.2514	8.21602e-37	2.44802e-33	73.4491	1.85739e-29	up	CCDC88C
440335	1.54451	6.66415	14.759	2.7731e-24	1.88399e-22	44.8314	1.15904e-21	up	SMIM22
54935	1.54869	8.37859	11.861	3.8724e-19	9.23046e-18	33.0229	4.00648e-16	up	DUSP23
89944	1.5501	7.16307	13.4753	4.64603e-22	1.96158e-20	39.7279	2.03583e-18	up	GLB1L2
84281	1.55492	6.17386	6.91258	1.15621e-09	5.51706e-09	11.33	6.76906e-08	up	C2orf88
10180	1.55573	7.82066	9.12867	6.08921e-14	5.58744e-13	21.103	1.12884e-12	up	RBM6
3918	1.55628	6.63963	10.2896	3.52345e-16	4.68976e-15	26.2323	4.11579e-14	up	LAMC2
638	1.55741	6.62377	10.5119	1.32675e-16	1.92702e-15	27.2053	2.46774e-12	up	BIK
728294	1.55833	8.17788	10.8527	2.98926e-17	4.89764e-16	28.6904	1.46591e-15	up	D2HGDH
132203	1.56038	4.60603	3.12044	0.00253185	0.00459588	-2.83603	0.00755672	up	SNTN
79957	1.56062	6.05396	17.2782	2.20004e-28	3.42434e-26	54.2285	1.49734e-20	up	PAQR6
8694	1.56308	6.43474	11.9767	2.36769e-19	5.87893e-18	33.5133	2.84031e-17	up	DGAT1
128218	1.56389	6.92373	11.7757	5.57298e-19	1.28343e-17	32.6599	1.88093e-16	up	TMEM125
8045	1.56574	8.41797	13.7322	1.63973e-22	7.75508e-21	40.766	3.78415e-20	up	RASSF7
2354	1.56891	7.24377	3.81469	0.000271371	0.000582843	-0.733676	0.000992541	up	FOSB
79841	1.57007	5.93479	7.51849	8.02104e-11	4.50929e-10	13.9702	1.87706e-09	up	AGBL2
5420	1.57469	10.1576	7.97364	1.06018e-11	6.76475e-11	15.9765	9.33095e-11	up	PODXL
388677	1.57575	10.8318	9.04078	9.01502e-14	8.04563e-13	20.7127	1.25926e-12	up	NOTCH2NLA
7849	1.5763	6.27919	13.4545	5.05657e-22	2.11353e-20	39.6435	5.71961e-19	up	PAX8
2532	1.57924	5.54917	10.6918	6.0342e-17	9.35032e-16	27.9904	2.29417e-12	up	ACKR1
101243545	1.58146	8.34584	13.0625	2.51925e-21	9.2021e-20	38.0427	3.08907e-19	up	LINC02067
636	1.58376	7.3872	9.61489	6.97971e-15	7.44252e-14	23.2585	1.31363e-12	up	BICD1
146439	1.58535	6.10528	12.626	1.5394e-20	4.97789e-19	36.2382	7.22616e-18	up	BICDL2
221061	1.58585	8.18745	11.6071	1.14579e-18	2.48675e-17	31.9414	5.31406e-17	up	FAM171A1
2824	1.5882	5.60552	13.8081	1.20718e-22	5.91038e-21	41.0713	1.31784e-17	up	GPM6B
5447	1.5956	6.71709	12.493	2.68334e-20	8.13466e-19	35.6842	2.42653e-18	up	POR
376497	1.59604	7.80149	14.887	1.68356e-24	1.19436e-22	45.3285	7.17096e-22	up	SLC27A1
79101	1.59936	8.89241	9.89691	1.99684e-15	2.34637e-14	24.5045	4.70284e-14	up	TAF1D
114569	1.59967	9.31401	6.73343	2.5242e-09	1.14434e-08	10.5588	1.53433e-08	up	MAL2
1848	1.60004	9.04343	8.87592	1.8828e-13	1.58665e-12	19.9803	4.42801e-12	up	DUSP6
400916	1.60504	7.61066	11.3653	3.23959e-18	6.44119e-17	30.9053	1.52918e-15	up	CHCHD10
124093	1.60668	4.81522	7.05204	6.27769e-10	3.12119e-09	11.9337	1.24111e-07	up	CCDC78
100131187	1.60792	9.58934	11.6121	1.12144e-18	2.44937e-17	31.9628	7.1829e-17	up	TSTD1
9256	1.60955	6.88863	15.3739	2.57012e-25	2.16149e-23	47.2005	7.8764e-23	up	TSPOAP1
124975	1.61355	5.99772	13.456	5.02552e-22	2.10476e-20	39.6497	9.88943e-18	up	GGT6
51747	1.61596	8.91018	9.94199	1.63548e-15	1.94256e-14	24.7033	4.84204e-14	up	LUC7L3
105369635	1.61619	5.62019	16.3986	5.42917e-27	6.82146e-25	51.0401	2.69707e-23	up	MIR200CHG
55769	1.62339	8.81659	9.07963	7.57932e-14	6.85227e-13	20.8852	1.42923e-12	up	ZNF83
22874	1.62451	5.96489	12.5105	2.49412e-20	7.62755e-19	35.7571	3.0763e-16	up	PLEKHA6
55544	1.62546	6.70611	14.5364	6.64042e-24	4.2097e-22	43.9615	2.94679e-19	up	RBM38
100128927	1.62988	6.14727	12.4773	2.86637e-20	8.6393e-19	35.6184	8.63727e-18	up	ZBTB42
26472	1.6333	8.02388	10.7952	3.84022e-17	6.19455e-16	28.4407	1.37702e-15	up	PPP1R14B
155400	1.63439	8.26013	11.284	4.60119e-18	8.80351e-17	30.5555	6.77494e-16	up
155400	1.63439	8.26013	11.284	4.60119e-18	8.80351e-17	30.5555	6.77494e-16	up	NSUN5P1
4902	1.63647	4.5939	9.50185	1.15391e-14	1.18557e-13	22.7581	2.4507e-11	up	NRTN
90249	1.64052	4.38226	15.2575	4.01649e-25	3.222e-23	46.7559	1.60147e-16	up	UNC5A
196410	1.64508	6.0147	11.6748	8.57491e-19	1.90465e-17	32.2303	2.16275e-15	up	TMT1B
7059	1.6469	7.60886	13.7186	1.73236e-22	8.1746e-21	40.7113	1.36742e-18	up	THBS3
441179	1.65047	4.76194	9.63716	6.32193e-15	6.82134e-14	23.357	7.76869e-12	up
4929	1.6517	7.33011	4.30552	4.79741e-05	0.000116011	0.925218	0.000159416	up	NR4A2
8631	1.65252	6.12023	15.8796	3.76721e-26	3.63763e-24	49.1123	4.09156e-21	up	SKAP1
10103	1.6617	6.79222	8.34413	2.02833e-12	1.44241e-11	17.6182	1.69314e-10	up	TSPAN1
2057	1.66463	5.72057	16.0558	1.94395e-26	2.08994e-24	49.7708	1.25243e-20	up	EPOR
22881	1.66518	7.24664	10.3317	2.92809e-16	3.94516e-15	26.4167	4.49423e-14	up	ANKRD6
80279	1.66582	9.25599	12.8223	6.80034e-21	2.29506e-19	37.0527	1.2551e-18	up	CDK5RAP3
5721	1.66618	10.019	12.4307	3.4846e-20	1.02653e-18	35.4237	2.60503e-18	up	PSME2
6168	1.675	8.08995	10.898	2.45329e-17	4.07715e-16	28.8873	3.92278e-15	up	RPL37A
28951	1.6783	7.24963	9.9776	1.39699e-15	1.67937e-14	24.8602	3.10484e-12	up	TRIB2
84634	1.67918	5.00287	9.64423	6.12639e-15	6.63094e-14	23.3883	7.97861e-12	up	KISS1R
6696	1.68511	5.94449	9.41534	1.69606e-14	1.70316e-13	22.3748	6.35598e-13	up	SPP1
1942	1.68585	8.35982	9.43366	1.56317e-14	1.58037e-13	22.456	2.67729e-13	up	EFNA1
8241	1.68636	7.78229	11.8408	4.22043e-19	9.98022e-18	32.937	2.29084e-17	up	RBM10
259307	1.6874	6.20744	9.9901	1.3218e-15	1.60005e-14	24.9153	1.6788e-13	up	IL4I1
5205	1.69197	8.32628	12.9449	4.09274e-21	1.42985e-19	37.5589	3.71253e-19	up	ATP8B1
525	1.69415	4.97014	19.1615	3.15446e-31	1.21838e-28	60.7307	1.56981e-23	up	ATP6V1B1
54490	1.6953	6.39872	9.66332	5.62812e-15	6.1298e-14	23.4728	6.31048e-13	up	UGT2B28
780	1.69708	9.07088	13.0084	3.14897e-21	1.12655e-19	37.8203	2.95101e-19	up	DDR1
116159	1.69804	5.80767	7.16459	3.82857e-10	1.95238e-09	12.4228	2.85825e-08	up	CYYR1
55771	1.70403	10.0118	13.6881	1.95982e-22	9.165e-21	40.5883	2.49441e-20	up	PRR11
3636	1.70409	7.01366	18.5564	2.46991e-30	7.25561e-28	58.6885	4.4257e-27	up	INPPL1
126353	1.70493	8.08522	15.4238	2.12318e-25	1.81696e-23	47.3907	4.54302e-20	up	MISP
123096	1.70514	6.84016	16.1518	1.35813e-26	1.55401e-24	50.1277	2.42436e-23	up	SLC25A29
152	1.70628	6.22108	13.356	7.55669e-22	3.07232e-20	39.2431	4.63464e-19	up	ADRA2C
57139	1.71358	5.79992	17.9513	2.01829e-29	4.38496e-27	56.6024	7.82242e-25	up	RGL3
114786	1.71616	4.1475	16.0223	2.20348e-26	2.33289e-24	49.6461	1.74079e-18	up	XKR4
130733	1.71691	5.54677	10.0321	1.09779e-15	1.34607e-14	25.1003	1.44173e-12	up	TMEM178A
153562	1.72494	6.46737	12.5394	2.2097e-20	6.8481e-19	35.8778	8.48536e-18	up	MARVELD2
8817	1.72537	5.79837	11.2671	4.94918e-18	9.40976e-17	30.4828	1.03202e-14	up	FGF18
55630	1.72544	6.95084	12.0977	1.4179e-19	3.67369e-18	34.0245	1.45983e-16	up	SLC39A4
4541	1.72627	8.72634	10.6138	8.48842e-17	1.27095e-15	27.6503	6.11737e-15	up	MT-ND6
275	1.72812	7.69737	14.7772	2.58313e-24	1.7781e-22	44.9021	3.53412e-21	up	AMT
79949	1.73178	4.0461	9.72791	4.22487e-15	4.70968e-14	23.7583	7.25218e-11	up	PLEKHS1
5152	1.73334	5.12692	22.7054	4.14132e-36	1.07969e-32	71.8537	6.00938e-32	up	PDE9A
54681	1.73391	8.40297	13.839	1.066e-22	5.25617e-21	41.1952	1.56256e-20	up	P4HTM
10227	1.73833	7.27948	11.4818	1.9617e-18	4.06711e-17	31.4053	2.26931e-16	up	MFSD10
3728	1.74161	8.24843	14.1672	2.86549e-23	1.58951e-21	42.5045	2.48495e-20	up	JUP
60674	1.74856	9.04367	12.0824	1.51241e-19	3.87999e-18	33.9602	1.12856e-16	up	GAS5
7127	1.74973	7.15544	14.4574	9.06598e-24	5.57785e-22	43.6512	4.90383e-19	up	TNFAIP2
51602	1.74975	10.1217	11.1134	9.62642e-18	1.71166e-16	29.8197	4.51238e-16	up	NOP58
10160	1.7528	6.83966	14.5383	6.59087e-24	4.19103e-22	43.9689	1.0699e-19	up	FARP1
338657	1.75405	8.89931	11.2862	4.55788e-18	8.73747e-17	30.5649	6.11778e-16	up	CENATAC
2648	1.7582	7.97308	15.7534	6.06383e-26	5.72278e-24	48.6384	9.49794e-23	up	KAT2A
128434	1.75852	6.20833	14.1712	2.81954e-23	1.56994e-21	42.5206	3.89397e-18	up	VSTM2L
3006	1.76245	6.75849	6.95673	9.53167e-10	4.62226e-09	11.5208	2.08824e-08	up	H1-2
8382	1.76553	7.61886	9.40791	1.75309e-14	1.75705e-13	22.3419	4.98195e-13	up	NME5
55196	1.76754	8.8702	9.80328	3.02384e-15	3.44071e-14	24.0913	6.53495e-14	up	RESF1
11000	1.76806	6.35169	14.8491	1.95129e-24	1.37031e-22	45.1815	1.07426e-18	up	SLC27A3
27106	1.76979	6.68987	11.9376	2.79568e-19	6.85188e-18	33.3477	8.4677e-17	up	ARRDC2
4222	1.77301	4.68151	9.12505	6.18819e-14	5.66919e-13	21.0869	5.6782e-11	up	MEOX1
29911	1.77985	7.13651	13.9761	6.14662e-23	3.22922e-21	41.744	1.49734e-20	up	HOOK2
8612	1.78976	6.26427	11.6904	8.02087e-19	1.78921e-17	32.2969	2.66995e-15	up	PLPP2
340061	1.79146	7.58769	14.3138	1.59997e-23	9.40016e-22	43.0852	1.00573e-18	up	STING1
1958	1.7958	9.60688	8.04061	7.86455e-12	5.11319e-11	16.2728	2.9984e-10	up	EGR1
7318	1.80274	7.48169	16.6909	1.85088e-27	2.52312e-25	52.1106	2.08474e-24	up	UBA7
5757	1.81001	11.0344	17.7993	3.44559e-29	6.91007e-27	56.0711	2.35396e-25	up	PTMA
3914	1.81138	7.37981	8.65159	5.1319e-13	4.01486e-12	18.9836	2.62743e-11	up	LAMB3
79767	1.8171	6.05068	14.8675	1.81645e-24	1.28426e-22	45.2529	2.02372e-21	up	ELMO3
7837	1.8196	8.59763	10.5165	1.29977e-16	1.89047e-15	27.2258	5.12237e-15	up	PXDN
3108	1.82035	8.02959	8.08195	6.5401e-12	4.29899e-11	16.4558	1.35801e-10	up	HLA-DMA
27285	1.82044	5.78089	9.06615	8.04962e-14	7.24917e-13	20.8254	3.09948e-11	up	TEKT2
2872	1.82227	9.15915	16.167	1.28307e-26	1.48672e-24	50.1843	7.87502e-24	up	MKNK2
1602	1.8236	5.34397	8.34635	2.00825e-12	1.43054e-11	17.628	6.90538e-10	up	DACH1
10863	1.82592	5.4958	15.15	6.07623e-25	4.76436e-23	46.3436	1.01521e-18	up	ADAM28
3212	1.82712	7.91989	13.9647	6.43586e-23	3.36423e-21	41.6981	2.17468e-20	up	HOXB2
29070	1.82899	6.04094	6.56527	5.23111e-09	2.26265e-08	9.8397	5.47291e-08	up	CCDC113
10725	1.83182	7.57158	10.3858	2.30826e-16	3.17359e-15	26.6536	6.45988e-15	up	NFAT5
148170	1.83364	6.61119	8.36948	1.8111e-12	1.29808e-11	17.7307	2.67296e-11	up	CDC42EP5
25790	1.83795	6.21146	7.76159	2.72558e-11	1.63543e-10	15.04	2.00278e-09	up	CFAP45
1293	1.84164	10.0528	6.14061	3.2237e-08	1.23734e-07	8.04832	2.65563e-07	up	COL6A3
80781	1.84388	8.12376	13.5626	3.2587e-22	1.4339e-20	40.0815	8.33086e-20	up
80781	1.84388	8.12376	13.5626	3.2587e-22	1.4339e-20	40.0815	8.33086e-20	up	COL18A1
284086	1.84536	6.87606	20.4619	4.36288e-33	3.59731e-30	64.9734	5.96838e-27	up	NEK8
89891	1.85749	7.6942	15.2855	3.60682e-25	2.9501e-23	46.863	1.63573e-22	up	DYNC2I2
92421	1.86454	6.53334	8.79229	2.73605e-13	2.23813e-12	19.6087	6.5909e-12	up	CHMP4C
2139	1.87818	6.66102	8.97383	1.21573e-13	1.05917e-12	20.4153	3.58094e-11	up	EYA2
23513	1.88347	7.84234	13.5368	3.61753e-22	1.57847e-20	39.9773	4.70871e-20	up	SCRIB
148327	1.88363	7.41361	13.2903	9.88352e-22	3.9415e-20	38.9755	9.9743e-18	up	CREB3L4
183	1.89835	5.93917	6.02779	5.19507e-08	1.938e-07	7.5791	1.41215e-06	up	AGT
202781	1.90379	6.97802	11.8544	3.9829e-19	9.45067e-18	32.9948	2.30819e-17	up	PAXIP1-DT
59271	1.90398	8.76974	11.7756	5.57503e-19	1.28343e-17	32.6595	8.47224e-17	up	EVA1C
6850	1.90616	6.44497	12.2099	8.82354e-20	2.36242e-18	34.4974	5.87616e-18	up	SYK
126282	1.90783	8.20817	15.5129	1.51124e-25	1.31883e-23	47.7293	7.80066e-21	up	TNFAIP8L1
57526	1.91709	6.29863	11.6092	1.13546e-18	2.46948e-17	31.9504	6.46172e-13	up	PCDH19
595	1.92454	7.65649	10.7438	4.80655e-17	7.58322e-16	28.2171	1.53399e-15	up	CCND1
7516	1.9258	6.99822	20.3935	5.43964e-33	3.91222e-30	64.755	1.79058e-26	up	XRCC2
1366	1.92824	6.85434	14.4187	1.05652e-23	6.42443e-22	43.4988	6.28079e-20	up	CLDN7
9762	1.92849	8.26327	18.8769	8.26128e-31	2.69227e-28	59.7755	1.01199e-26	up	LZTS3
79792	1.92907	7.50535	20.1511	1.19304e-32	7.54038e-30	63.9771	4.88772e-29	up	GSDMD
80004	1.9311	7.15435	14.417	1.06337e-23	6.44729e-22	43.4923	7.2768e-21	up	ESRP2
25825	1.93472	7.80746	13.2568	1.13387e-21	4.47902e-20	38.8385	1.26573e-19	up	BACE2
2982	1.93781	4.87681	10.8682	2.79323e-17	4.5909e-16	28.758	4.31078e-13	up	GUCY1A1
9289	1.94603	6.97204	18.9605	6.22039e-31	2.16231e-28	60.057	1.48631e-27	up	ADGRG1
27134	1.95041	5.86324	15.9841	2.54361e-26	2.61341e-24	49.5032	2.11082e-21	up	TJP3
92196	1.95086	7.18431	4.86802	5.7701e-06	1.6087e-05	2.97358	4.72387e-05	up	DAPL1
25818	1.95159	6.00709	12.4132	3.75012e-20	1.097e-18	35.3505	1.93066e-16	up	KLK5
57162	1.95686	6.2331	11.9595	2.54781e-19	6.30365e-18	33.4402	4.34532e-16	up	PELI1
2018	1.95835	9.41077	11.4652	2.10706e-18	4.31698e-17	31.3341	2.22373e-16	up	EMX2
4118	1.9635	5.78124	7.82406	2.06419e-11	1.26403e-10	15.3156	1.51665e-09	up	MAL
163183	1.96634	6.43722	11.8111	4.7912e-19	1.11779e-17	32.8106	2.15217e-16	up	SYNE4
101669762	1.96676	6.54056	13.0586	2.56027e-21	9.30305e-20	38.0266	1.99001e-15	up	BLACAT1
56892	1.98232	4.87851	4.90928	4.91566e-06	1.3868e-05	3.12929	4.08156e-05	up	TCIM
79098	1.98262	5.89591	9.28904	2.97752e-14	2.85659e-13	21.8147	3.94227e-11	up	C1orf116
55023	1.98301	8.54056	12.5051	2.55109e-20	7.77895e-19	35.7346	3.64429e-18	up	PHIP
7351	1.98636	8.29177	13.0178	3.0295e-21	1.08568e-19	37.8588	5.31738e-19	up	UCP2
57565	1.98733	4.67928	16.2813	8.3851e-27	1.01091e-24	50.6076	1.25091e-23	up	KLHL14
6169	1.98815	9.70004	16.6034	2.55176e-27	3.41167e-25	51.7912	1.80988e-24	up	RPL38
3625	1.99558	6.62801	13.874	9.2628e-23	4.64081e-21	41.3353	5.71124e-19	up	INHBB
6712	2.00305	5.99438	17.8934	2.47324e-29	5.21053e-27	56.4005	1.38709e-24	up	SPTBN2
28984	2.01087	5.26361	13.52	3.87324e-22	1.67602e-20	39.9093	1.20036e-18	up	RGCC
53335	2.01237	5.83338	15.7171	6.95572e-26	6.4426e-24	48.5018	5.7875e-22	up	BCL11A
118491	2.01832	5.98742	12.8923	5.08892e-21	1.74859e-19	37.3417	1.30063e-15	up	CFAP70
79977	2.03118	6.20786	20.3045	7.25133e-33	4.87874e-30	64.4703	3.693e-29	up	GRHL2
4733	2.03134	8.40049	15.1215	6.78397e-25	5.25998e-23	46.2339	3.25296e-21	up	DRG1
2983	2.0365	6.24936	14.2411	2.13531e-23	1.22017e-21	42.7976	9.80277e-19	up	GUCY1B1
8519	2.04094	11.2222	11.9079	3.17269e-19	7.72145e-18	33.2215	2.17126e-17	up	IFITM1
83543	2.04239	6.27203	17.1919	3.00106e-28	4.63653e-26	53.9198	8.96415e-22	up	AIF1L
80097	2.04577	7.87229	16.2701	8.74128e-27	1.04181e-24	50.5662	3.40789e-23	up	MZT2B
51268	2.05211	6.28878	10.0097	1.21209e-15	1.47753e-14	25.0016	1.44425e-12	up	PIPOX
7503	2.06467	9.65926	12.5266	2.33168e-20	7.18342e-19	35.8243	2.18969e-18	up	XIST
3783	2.07132	6.34966	15.3605	2.70543e-25	2.25708e-23	47.1494	5.32186e-19	up	KCNN4
121838	2.07292	5.18841	9.53787	9.83027e-15	1.02259e-13	22.9176	2.19242e-11	up	NRAD1
64284	2.07334	6.81343	14.8234	2.15676e-24	1.50952e-22	45.0818	1.56307e-21	up	RAB17
126823	2.07399	8.03398	16.2277	1.02336e-26	1.21274e-24	50.4093	6.82848e-23	up	KLHDC9
56241	2.07592	5.96903	21.6369	1.06817e-34	1.71376e-31	68.6437	7.72424e-24	up	SUSD2
128602	2.08656	5.58898	6.34001	1.3783e-08	5.58739e-08	8.88473	3.93352e-07	up	CIMIP1
112616	2.09448	7.54127	18.0507	1.42502e-29	3.30026e-27	56.9482	1.68433e-24	up	CMTM7
145270	2.10976	6.51152	15.6598	8.64401e-26	7.77104e-24	48.2855	2.17419e-21	up	PRIMA1
133690	2.11798	6.08501	6.99472	8.0713e-10	3.96008e-09	11.6852	3.40665e-08	up	CAPSL
688	2.11821	8.08639	15.4991	1.5924e-25	1.37812e-23	47.6772	3.66725e-22	up	KLF5
4885	2.13195	5.41734	7.95996	1.12686e-11	7.16332e-11	15.916	1.48015e-08	up	NPTX2
10647	2.13624	6.03206	7.18695	3.46973e-10	1.7794e-09	12.5202	9.25826e-09	up	SCGB1D2
138065	2.13843	6.16723	14.174	2.7882e-23	1.55907e-21	42.5318	5.1208e-19	up	RNF183
643037	2.13981	5.34702	6.92677	1.08663e-09	5.21366e-09	11.3913	4.07365e-08	up	C11orf97
828	2.14568	6.41045	12.3811	4.29078e-20	1.2293e-18	35.2162	7.72739e-15	up	CAPS
113146	2.16459	6.45575	13.3827	6.7762e-22	2.76578e-20	39.3517	1.24503e-16	up	AHNAK2
79740	2.16987	4.76412	8.19371	3.9713e-12	2.69627e-11	16.951	7.06531e-10	up	ZBBX
11202	2.18034	6.03367	21.7873	6.71356e-35	1.16687e-31	69.1027	1.81781e-26	up	KLK8
8842	2.18982	5.31996	6.29706	1.6562e-08	6.63785e-08	8.70383	3.24755e-07	up	PROM1
84988	2.201	6.91755	16.5919	2.66204e-27	3.47013e-25	51.7491	6.19712e-23	up	PPP1R16A
80336	2.21023	6.21586	15.2041	4.93335e-25	3.92728e-23	46.5511	1.96253e-20	up	PABPC1L
155465	2.21819	5.65843	7.63065	4.87706e-11	2.82712e-10	14.4632	2.03188e-09	up	AGR3
64699	2.22075	7.03079	11.588	1.2436e-18	2.68211e-17	31.8597	1.14012e-15	up	TMPRSS3
8857	2.22378	7.94385	12.0782	1.53954e-19	3.94474e-18	33.9424	3.42834e-17	up	FCGBP
[truncated: 96 more rows]

## Sheet: 4_kegg_NvsB
	Adj.P.value	Term_Description	Overlap	Up_regulated	Down_regulated
1	0.0331242	Renin secretion	15/69	AGT, GUCY1A1, GUCY1B1, NPR1	GNAI1, PDE3B, PRKACB
2	0.0331242	Complement and coagulation cascades	17/85	CLU	BDKRB1, C1S, C4BPB, SERPINE1, SERPINB2, TFPI, THBD, VTN, PROCR

## Sheet: 5_gobp_NvsB
	Adj.P.value	Term_Description	Overlap	Up_regulated	Down_regulated
1	2.65112e-12	cilium movement (GO:0003341)	26/52	TEKT2, ZBBX, ODAD4, TEKT1, ODAD1, CFAP70, DNAAF1, SPAG17, CFAP53
2	1.71103e-06	axoneme assembly (GO:0035082)	16/34	FOXJ1, RSPH1, DRC1, DNAAF1, SPAG17, DNAAF3, HOATZ
3	4.23373e-05	axonemal dynein complex assembly (GO:0070286)	14/32	ODAD4, DRC1, ODAD1, DNAAF1, DNAAF3
4	0.000182727	outer dynein arm assembly (GO:0036158)	10/18	ODAD4, ODAD1, DNAAF1
5	0.000203926	positive regulation of cell migration (GO:0030335)	46/269	CLDN4, CLDN3, LAMC2, MMP7, PODXL, S100A11, SOX9, FAM107A, RAB25, LGR6, SMIM22	ADRA2A, BMP2, CAV1, DAB2, KDR, LAMB1, DDR2, PLCG2, RDX, SNAI2, VTN, SPAG9, GPNMB, SEMA3C, PDPN, SEMA4G, PDGFD, SEMA3D
6	0.000250601	extracellular matrix organization (GO:0030198)	49/300	BGN, DDR1, CDH1, GAS6, GPM6B, LAMA5, LAMB3, LAMC2, MMP7, KLK7, SPP1, THSD4, COL18A1	DCN, DPT, ECM2, FBN1, HAS1, KDR, LAMA2, LAMB1, DDR2, SERPINE1, SPARC, TIMP2, VCAM1, VTN, ADAMTS3, ADAMTS5, NID2, FLRT2, JAM2, NDNF
7	0.000250601	regulation of cell migration (GO:0030334)	61/408	CD74, CDH1, CLDN4, CLDN3, DACH1, LAMC2, MMP7, PODXL, PRKX, CX3CL1, SORL1, SST, IFITM1, FGF18, PTPRU, FAM107A, RCC2, LGR6, SMIM22	ADRA2A, BMP2, CAV1, DAB2, KDR, LAMB1, SERPINE1, RDX, SFRP1, SGK1, SNAI2, TPM1, SPAG9, GPNMB, SEMA3C, PDPN, TMSB15A, SULF1, CLIC4, STK26, SEMA4G, PDGFD, NEXN, SEMA3D
8	0.000677045	extracellular structure organization (GO:0043062)	38/216	BGN, DDR1, CDH1, LAMA5, LAMB3, LAMC2, MMP7, SPP1, THSD4, COL18A1	DCN, ECM2, FBN1, KDR, LAMA2, LAMB1, DDR2, SERPINE1, SPARC, VCAM1, VTN, ADAMTS3, ADAMTS5, NID2, JAM2, NDNF
9	0.00106887	positive regulation of cell motility (GO:2000147)	38/221	CLDN4, CLDN3, LAMC2, MMP7, PODXL, FAM107A, LGR6, SMIM22	ADRA2A, BMP2, CAV1, DAB2, KDR, LAMB1, RDX, SNAI2, SPAG9, GPNMB, SEMA3C, PDPN, SEMA4G, PDGFD, SEMA3D
10	0.00153716	external encapsulating structure organization (GO:0045229)	37/217	BGN, DDR1, CDH1, LAMA5, LAMB3, LAMC2, MMP7, SPP1, THSD4, COL18A1	DCN, ECM2, FBN1, KDR, LAMA2, LAMB1, DDR2, SERPINE1, SPARC, VCAM1, VTN, ADAMTS3, ADAMTS5, NID2, JAM2, NDNF
11	0.00153716	cellular component assembly (GO:0022607)	42/261	CD74, FOXJ1, GAS6, GPM6B, HES1, KRT14, SOX9, WNT7A, FAM107A, GRHL2, AIF1L, RSPH1, SPAG17, HOATZ, CHCHD10	HAS1, JCHAIN, MYO1B, NEFH, PLS3, SH3BGR, EZR, WNT5A, VAMP3, WASF3, LIMA1
12	0.00186072	regulation of angiogenesis (GO:0045765)	35/203	CHI3L1, FOXC1, HSPB1, JUP, NPR1, FGF18, RGCC	DCN, GATA6, HMOX1, HOXA5, KDR, SERPINE1, PDE3B, PTGIS, SFRP1, SPARC, WNT5A, GPNMB, SULF1
13	0.00514313	negative regulation of endopeptidase activity (GO:0010951)	16/63	AGT, SORL1	SERPINE1, SERPINB2, SPOCK1, TIMP2, VTN, CRB2, ANXA8
14	0.00640785	actin filament bundle organization (GO:0061572)	11/33	FAM107A, AIF1L	MYO1B, PLS3, EZR, LIMA1, RFLNB
15	0.0144548	regulation of epithelial to mesenchymal transition (GO:0010717)	17/76	EFNA1, FOXC1, RGCC, OVOL2	BMP2, DAB2, SFRP1, PDPN, BAMBI, CRB2
16	0.0162161	epithelial cilium movement involved in extracellular fluid movement (GO:0003351)	8/20	ODAD4, DNAAF1, SPAG17, CFAP53
17	0.0162161	anterior/posterior pattern specification (GO:0009952)	15/63	CELSR2, HOXB4, HES1, LHX1	BMP2, HOXA5, HOXC6, PCSK5
18	0.0188842	positive regulation of cell differentiation (GO:0045597)	38/258	AGT, BMPR1B, CDS1, FOXC1, HOXB4, SOX9, IFITM1, RGCC, TRPM4	ASCL1, BMP2, DAB2, HOXA5, IGFBP3, IL6ST, KDR, DDR2, SFRP1, ZEB1, SPAG9, PDPN, BAMBI, BLOC1S6, WNT4, MEDAG, CRB2
19	0.0188842	embryonic organ morphogenesis (GO:0048562)	12/44	HOXB4, HES1, SOX17	ALDH1A3, FBN1, EFEMP1, RYR2, TCF21
20	0.0198197	chondrocyte differentiation (GO:0002062)	10/32	BMPR1B, RUNX3, SOX9, WNT7A	BMP2, WNT2B, SULF1
21	0.0199274	negative regulation of cell migration (GO:0030336)	25/144	CD74, CDH1, CLDN3, DACH1, CX3CL1, IFITM1, ADGRG1, PTPRU	HAS1, HMOX1, IGFBP3, MCC, SERPINE1, SFRP1, TPM1, SULF1, CLIC4, STK26
22	0.0230319	negative regulation of endothelial cell apoptotic process (GO:2000352)	9/27	GAS6	KDR, SERPINE1, SCG2, NDNF
23	0.0230319	actin filament bundle assembly (GO:0051017)	10/33	FAM107A, AIF1L	MYO1B, PLS3, EZR, LIMA1
24	0.0382983	extracellular transport (GO:0006858)	6/13	ARRDC1, SPAG17
25	0.040267	positive regulation of epithelial to mesenchymal transition (GO:0010718)	11/42	FOXC1, RGCC	BMP2, DAB2, PDPN, BAMBI, CRB2
26	0.040267	negative regulation of peptidase activity (GO:0010466)	14/63	AGT	CSTA, SERPINE1, SERPINB2, SPOCK1, TIMP2, VTN, CRB2
[truncated: 1 more rows]

## Sheet: 6_hallmark_NvsB
	Adj.P.value	Term_Description	Overlap	Up_regulated	Down_regulated
[truncated: 22 more rows]

[truncated: 5 more sheets: 7_gobp_BvsLS, 8_hallmark_BvsLS, 9_kegg_NvsLS, 10_gobp_NvsLS, 11_hallmark_NvsLS]
